# Supplementary material for: Variants of a putative baseplate wedge protein extend the host range of Pseudomonas phage K8
Source: Microbiome. 2023 Jan 31;11:18. doi: 10.1186/s40168-022-01459-w (PMC9887876; doi:10.1186/s40168-022-01459-w)
Supplement: Supplementary file 2 — Additional file 1: Supplementary Table S1. Bacteria, plasmids, and phages used in this study. Supplementary Table S2. Primers used in this study. Supplementary Table S3. Molar mass of GP075 and its derivatives. Supplementary Table S4. Possible protein interactions identified by the bacterial two-hybrid system a. Supplementary Table S5. Mutations of the gp075 gene of the 41 isolated K8 mutants a. Supplementary Figure S1. Protein structure modelling by using the online server SWISS-MODEL. The amino acid sequences of the wild-type protein GP075 and its two variants GP075m and GP075-D7 were uploaded for structural template searching and model building. The upper panels showed the brief descriptions of the secondary structure parameters of each protein. The bottom panels displayed the 3D structure images of the indicated proteins. Supplementary Figure S2. SDS-PAGE of the purified viral proteins. GP076: 670 amino acids. GP075: 243 amino acids. GP075m: GP075 with one amino acid substitution T239A. GP075-D7: GP075 with one copy of the 7-aa duplication (APWYSVG). GP075-D14: GP075 with two identical copies of the 7-aa duplication. GP075-D21: GP075 with three identical copies of the 7-aa duplication. M: Premixed Protein Marker (Low) from Takara. Supplementary Figure S3. Native-PAGE of the purified viral proteins. GP075: 243 amino acids. GP075m: GP075 with one amino acid substitution T239A. The protein samples for electrophoresis were treated before loading as follows: 1 and 5, the protein samples were mixed with 2×loading buffer (without SDS); 2 and 6, the protein samples were mixed with 2×loading buffer (without SDS) and incubated at 100°C for 10 min. 3 and 7: the protein samples were mixed with 2×loading buffer (containing 4% SDS). 4 and 8: the protein samples were mixed with 2×loading buffer (containing 4% SDS) and incubated at 100°C for 10 min. M: Premixed Protein Marker (Low) from Takara. Supplementary Figure S4. Thermostability of the K8 mutants. a. Amino acids sequences [file 40168_2022_1459_MOESM1_ESM.zip › Supplementary Dataset 1 LC-MS data.xlsx]

## Sheet: phage K8
Checked	Protein FDR Confidence	Master	Accession	Description	Contaminant	Exp. q-value	Sum PEP Score	Coverage	# Peptides	# PSMs	# Unique Peptides	# Protein Groups	# AAs	MW [kDa]	calc. pI	Found in Sample: [S1] F1: Sample	Modifications	Area: F1: Sample	emPAI	Score Sequest HT	# Peptides Sequest HT
FALSE	High	Master Protein	A0A0N9ELN9	Putative tail fiber protein OS=Pseudomonas phage K8 OX=1716041 GN=K8_076 PE=4 SV=1	FALSE	0	682.17	80.1493	34	388	34	1	670	69.755	8.84	High		21000000000	5123.81	1571.29	34
FALSE	High	Master Protein	A0A0N9EQY8	Major capsid protein OS=Pseudomonas phage K8 OX=1716041 GN=K8_057 PE=4 SV=1	FALSE	0	680.112	75.2907	37	1073	37	1	344	39.35	5.5	High		97000000000	7.62699e+07	4096.81	37
FALSE	High	Master Protein	A0A0N9EQZ4	Putative tape measure protein OS=Pseudomonas phage K8 OX=1716041 GN=K8_068 PE=4 SV=1	FALSE	0	422.576	66.2437	60	222	60	1	788	85.801	8.46	High		8100000000	145.78	688.243	60
FALSE	High	Master Protein	A0A0N9ELM5	Uncharacterized protein OS=Pseudomonas phage K8 OX=1716041 GN=K8_053 PE=4 SV=1	FALSE	0	367.873	88.1002	46	266	46	1	479	54.189	5.71	High		7000000000	755.463	842.897	46
FALSE	High	Master Protein	A0A0N7EMF7	Putative tail fiber protein OS=Pseudomonas phage K8 OX=1716041 GN=K8_078 PE=4 SV=1	FALSE	0	349.791	82.3647	35	191	35	1	499	53.025	7.53	High	Acetyl [N-Term]	19000000000	598.484	678.435	35
FALSE	High	Master Protein	A0A0N7EMF5	Putative structural protein OS=Pseudomonas phage K8 OX=1716041 GN=K8_062 PE=4 SV=1	FALSE	0	233.257	60.9813	26	246	26	1	428	46.252	5.21	High		38000000000	200.534	752.843	26
FALSE	High	Master Protein	A0A0N9EU42	Putative baseplate related protein OS=Pseudomonas phage K8 OX=1716041 GN=K8_074 PE=4 SV=1	FALSE	0	213.561	50.5133	18	124	18	1	487	52.358	4.72	High		9700000000	137.95	449.129	18
FALSE	High	Master Protein	A0A0N9EMN6	Uncharacterized protein OS=Pseudomonas phage K8 OX=1716041 GN=K8_069 PE=4 SV=1	FALSE	0	197.859	76.6798	19	83	19	1	253	28.525	5.43	High		1600000000	999	280.201	19
FALSE	High	Master Protein	A0A0N9ESY9	Uncharacterized protein OS=Pseudomonas phage K8 OX=1716041 GN=K8_071 PE=4 SV=1	FALSE	0	89.863	49.1803	14	30	14	1	305	33.826	5.63	High		1800000000	21.539	117.505	14
FALSE	High	Master Protein	A0A0N9ERW4	Uncharacterized protein OS=Pseudomonas phage K8 OX=1716041 GN=K8_075 PE=4 SV=1	FALSE	0	87.8604	67.0782	12	42	12	1	243	26.658	4.88	High		2300000000	12.111	142.677	12
FALSE	High	Master Protein	A0A0N9EQX4	Uncharacterized protein OS=Pseudomonas phage K8 OX=1716041 GN=K8_056 PE=4 SV=1	FALSE	0	79.3138	63.2353	7	35	7	1	136	14.859	5.81	High		1500000000	30.623	140.868	7
FALSE	High	Master Protein	A0A0N9ERJ5	Putative baseplate protein OS=Pseudomonas phage K8 OX=1716041 GN=K8_072 PE=4 SV=1	FALSE	0	67.511	37.8049	8	21	8	1	246	26.664	7.64	High		590000000	12.594	80.5818	8
FALSE	High	Master Protein	A0A0N9EU27	Putative structural protein OS=Pseudomonas phage K8 OX=1716041 GN=K8_063 PE=4 SV=1	FALSE	0	55.8448	89.0805	8	16	8	1	174	18.951	5.11	High		1100000000	26.826	54.3839	8
FALSE	High	Master Protein	A0A0N9ERC1	Uncharacterized protein OS=Pseudomonas phage K8 OX=1716041 GN=K8_061 PE=4 SV=1	FALSE	0	43.9483	45.9893	8	14	8	1	187	21.268	5.53	High		360000000	15.681	41.7831	8
FALSE	High	Master Protein	A0A0N9ER09	RNA ligase OS=Pseudomonas phage K8 OX=1716041 GN=K8_089 PE=4 SV=1	FALSE	0	36.7326	36.3158	11	16	11	1	380	42.741	8.31	High		260000000	3.642	35.2246	11
FALSE	High	Master Protein	A0A0N9EU91	Constituent protein OS=Pseudomonas phage K8 OX=1716041 GN=K8_120 PE=4 SV=1	FALSE	0	24.0697	27.7992	6	10	6	1	259	29.331	7.65	High		160000000	5.579	27.1886	6
FALSE	High	Master Protein	A0A0N9ERI7	Ribonucleoside-diphosphate reductase alpha chain OS=Pseudomonas phage K8 OX=1716041 GN=K8_130 PE=3 SV=1	FALSE	0	14.0546	10.4991	6	7	6	1	581	66.52	6.49	High		87000000	0.501	17.5619	6
FALSE	High	Master Protein	A0A0N9ER89	RNA ligase 1 and tail attachment protein OS=Pseudomonas phage K8 OX=1716041 GN=K8_026 PE=4 SV=1	FALSE	0	12.7436	19.0164	3	3	3	1	305	34.915	6.15	High		60000000	0.438	10.785	3
FALSE	High	Master Protein	A0A0N9EMZ1	Thymidylate synthase OS=Pseudomonas phage K8 OX=1716041 GN=K8_127 PE=4 SV=1	FALSE	0	11.878	12.8125	3	4	3	1	320	36.847	7.08	High		32000000	0.389	12.1506	3
FALSE	High	Master Protein	A0A0N9EMH8	Uncharacterized protein OS=Pseudomonas phage K8 OX=1716041 GN=K8_034 PE=4 SV=1	FALSE	0	11.1936	23.3766	3	3	3	1	154	17.282	9.39	High		70000000	1.371	8.88735	3
FALSE	High	Master Protein	A0A0N9EQW0	Uncharacterized protein OS=Pseudomonas phage K8 OX=1716041 GN=K8_031 PE=4 SV=1	FALSE	0	10.56	13.986	2	2	2	1	143	17.079	5.59	High		48000000	0.668	8.71181	2
FALSE	High	Master Protein	A0A0N9EML4	Uncharacterized protein OS=Pseudomonas phage K8 OX=1716041 GN=K8_058 PE=4 SV=1	FALSE	0	9.12641	18.9873	3	3	3	1	158	18.113	4.88	High		40000000	0.995	5.51488	3
FALSE	High	Master Protein	A0A0N9EMJ7	Putative protease subunit OS=Pseudomonas phage K8 OX=1716041 GN=K8_046 PE=4 SV=1	FALSE	0	6.7745	17.5824	2	3	2	1	182	20.392	4.51	High		70000000	0.995	9.20818	2
FALSE	High	Master Protein	A0A0N9ELR9	Uncharacterized protein OS=Pseudomonas phage K8 OX=1716041 GN=K8_122 PE=4 SV=1	FALSE	0	5.74567	17.3913	1	2	1	1	69	7.496	4.94	High		43000000	3.642	4.81795	1
FALSE	High	Master Protein	A0A0N9ET64	Uncharacterized protein OS=Pseudomonas phage K8 OX=1716041 GN=K8_139 PE=4 SV=1	FALSE	0	5.4839	15.5689	2	2	2	1	167	18.414	6.77	High		80000000	0.585	6.34397	2
FALSE	High	Master Protein	A0A0N9EMQ9	Uncharacterized protein OS=Pseudomonas phage K8 OX=1716041 GN=K8_081 PE=4 SV=1	FALSE	0	5.28635	13.6054	2	2	2	1	147	15.88	4.97	High		61000000	0.778	5.06263	2
FALSE	High	Master Protein	A0A0N9ET34	DNA polymerase B family protein OS=Pseudomonas phage K8 OX=1716041 GN=K8_105 PE=4 SV=1	FALSE	0	5.16018	2.54111	2	2	2	1	669	77.46	6.57	High			0.113	4.46136	2
FALSE	High	Master Protein	A0A0N9EQY2	Uncharacterized protein OS=Pseudomonas phage K8 OX=1716041 GN=K8_055 PE=4 SV=1	FALSE	0	4.06223	5.57377	1	2	1	1	305	33.048	4.92	High		17000000	0.245	5.00526	1
FALSE	High	Master Protein	A0A0N9ESU0	DNA ligase OS=Pseudomonas phage K8 OX=1716041 GN=K8_035 PE=4 SV=1	FALSE	0	3.68298	2.73632	1	1	1	1	402	46.118	6.27	High		27000000	0.086	2.19907	1
FALSE	High	Master Protein	A0A0N9ERZ7	Uncharacterized protein OS=Pseudomonas phage K8 OX=1716041 GN=K8_109 PE=4 SV=1	FALSE	0	3.18833	3.38983	1	2	1	1	236	26.252	4.89	High		49000000	0.389	4.53357	1
FALSE	High	Master Protein	A0A0N9ERF9	Uncharacterized protein OS=Pseudomonas phage K8 OX=1716041 GN=K8_107 PE=4 SV=1	FALSE	0	3.00308	6.81818	1	4	1	1	132	14.223	8.44	High		12000000	2.162	9.53609	1
FALSE	Low	Master Protein	A0A0N9EMU9	DNA primase/helicase OS=Pseudomonas phage K8 OX=1716041 GN=K8_104 PE=4 SV=1	FALSE	0.0571429	2.42992	1.6129	1	1	1	1	620	70.516	5.33	High		22000000	0.059	2.63258	1
FALSE	Low	Master Protein	A0A0N9ERM0	Uncharacterized protein OS=Pseudomonas phage K8 OX=1716041 GN=K8_095 PE=4 SV=1	FALSE	0.0571429	2.28802	4.12844	1	2	1	1	218	24.155	4.75	High		570000000	0.166	2.08514	1
FALSE	Low	Master Protein	A0A0N7EMF0	Putative nictotinate phosphoribosyltransferase OS=Pseudomonas phage K8 OX=1716041 GN=K8_021 PE=3 SV=1	FALSE	0.0571429	2.12755	1.42349	1	1	1	1	562	62.797	5.33	High		29000000	0.086	1.89217	1
FALSE	Low	Master Protein	A0A0N9ERU0	Terminase large subunit OS=Pseudomonas phage K8 OX=1716041 GN=K8_052 PE=4 SV=1	FALSE	0.0571429	1.79888	1.58103	1	1	1	1	506	57.046	6.21	High		31000000	0.075	2.28259	1
FALSE	Low	Master Protein	A0A0N9EQT1	Uncharacterized protein OS=Pseudomonas phage K8 OX=1716041 GN=K8_010 PE=4 SV=1	FALSE	0.0833333	1.65345	5.82524	1	1	1	1	103	11.936	9.58	High		11000000	0.468	1.84376	1
FALSE	Low	Master Protein	A0A0N9ERV2	Uncharacterized protein OS=Pseudomonas phage K8 OX=1716041 GN=K8_064 PE=4 SV=1	FALSE	0.0930233	1.39588	13.253	1	1	1	1	166	18.237	5.53	High			0.292	3.18499	1
FALSE	Low	Master Protein	A0A0N9ETY1	Uncharacterized protein OS=Pseudomonas phage K8 OX=1716041 GN=K8_027 PE=4 SV=1	FALSE	0.0930233	1.39469	6.66667	1	1	1	1	135	15.108	9.67	High		74000000	1.154	2.57451	1
FALSE	Low	Master Protein	A0A0N9ELN3	Putative structural protein OS=Pseudomonas phage K8 OX=1716041 GN=K8_065 PE=4 SV=1	FALSE	0.0930233	1.33828	3.77358	1	1	1	1	159	17.688	6.3	High		310000000	0.389	2.14715	1
FALSE	Low	Master Protein	A0A0N9ERK7	Uncharacterized protein OS=Pseudomonas phage K8 OX=1716041 GN=K8_083 PE=4 SV=1	FALSE	0.0930233	1.33611	6.93069	1	2	1	1	101	11.415	8.53	High		20000000	0.389	3.32624	1
FALSE	Low	Master Protein	A0A0N9ER37	Uncharacterized protein OS=Pseudomonas phage K8 OX=1716041 GN=K8_125 PE=4 SV=1	FALSE	0.0930233	1.24116	2.8481	1	1	1	1	316	35.25	4.84	High		8300000	0.145	0	1
FALSE	Low	Master Protein	A0A0N7EMG1	Uncharacterized protein OS=Pseudomonas phage K8 OX=1716041 GN=K8_110 PE=4 SV=1	FALSE	0.0930233	1.18635	2.09581	1	1	1	1	334	37.095	5.44	High		53000000	0.122	2.30403	1
FALSE	Low	Master Protein	A0A0N9ESS0	Phosphoribosylpyrophosphate synthetase protein OS=Pseudomonas phage K8 OX=1716041 GN=K8_024 PE=4 SV=1	FALSE	0.0930233	1.1093	6.25	1	2	1	1	288	31.779	5.39	High		13000000	0.155	2.34772	1

## Sheet: phage K8-T239A
Title	Pseudomonas aeruginosa Phage K8-T239A
Total sequences	178
Total residues	27878
Sequences after taxonomy filter	178
Number of queries	31315
prot_hit_num	prot_desc	pep_expect1	pep_seq
1	>lcl|NC_028817.1_prot_YP_009199993.1_56 [gene=K8_057] [protein=major capsid protein] [protein_id=YP_009199993.1] [location=29633..30667]	0.0087	KLETIR
1	>lcl|NC_028817.1_prot_YP_009199993.1_56 [gene=K8_057] [protein=major capsid protein] [protein_id=YP_009199993.1] [location=29633..30667]	0.0075	KLETIR
1	>lcl|NC_028817.1_prot_YP_009199993.1_56 [gene=K8_057] [protein=major capsid protein] [protein_id=YP_009199993.1] [location=29633..30667]	0.0077	KLETIR
1	>lcl|NC_028817.1_prot_YP_009199993.1_56 [gene=K8_057] [protein=major capsid protein] [protein_id=YP_009199993.1] [location=29633..30667]	7.4e-05	GVDPYGNR
1	>lcl|NC_028817.1_prot_YP_009199993.1_56 [gene=K8_057] [protein=major capsid protein] [protein_id=YP_009199993.1] [location=29633..30667]	0.0061	GVDPYGNR
1	>lcl|NC_028817.1_prot_YP_009199993.1_56 [gene=K8_057] [protein=major capsid protein] [protein_id=YP_009199993.1] [location=29633..30667]	0.0022	ELYATER
1	>lcl|NC_028817.1_prot_YP_009199993.1_56 [gene=K8_057] [protein=major capsid protein] [protein_id=YP_009199993.1] [location=29633..30667]	0.0084	RPQMIVR
1	>lcl|NC_028817.1_prot_YP_009199993.1_56 [gene=K8_057] [protein=major capsid protein] [protein_id=YP_009199993.1] [location=29633..30667]	0.0018	RPQMIVR
1	>lcl|NC_028817.1_prot_YP_009199993.1_56 [gene=K8_057] [protein=major capsid protein] [protein_id=YP_009199993.1] [location=29633..30667]	0.0093	RPQMIVR
1	>lcl|NC_028817.1_prot_YP_009199993.1_56 [gene=K8_057] [protein=major capsid protein] [protein_id=YP_009199993.1] [location=29633..30667]	0.0027	KLETIRR
1	>lcl|NC_028817.1_prot_YP_009199993.1_56 [gene=K8_057] [protein=major capsid protein] [protein_id=YP_009199993.1] [location=29633..30667]	3.2e-06	YGLVKDAIR
1	>lcl|NC_028817.1_prot_YP_009199993.1_56 [gene=K8_057] [protein=major capsid protein] [protein_id=YP_009199993.1] [location=29633..30667]	0.0044	HQVASDQRR
1	>lcl|NC_028817.1_prot_YP_009199993.1_56 [gene=K8_057] [protein=major capsid protein] [protein_id=YP_009199993.1] [location=29633..30667]	0.0086	HQVASDQRR
1	>lcl|NC_028817.1_prot_YP_009199993.1_56 [gene=K8_057] [protein=major capsid protein] [protein_id=YP_009199993.1] [location=29633..30667]	0.0065	HQVASDQRR
1	>lcl|NC_028817.1_prot_YP_009199993.1_56 [gene=K8_057] [protein=major capsid protein] [protein_id=YP_009199993.1] [location=29633..30667]	0.0019	AYQASPQYWR
1	>lcl|NC_028817.1_prot_YP_009199993.1_56 [gene=K8_057] [protein=major capsid protein] [protein_id=YP_009199993.1] [location=29633..30667]	0.00021	AYQASPQYWR
1	>lcl|NC_028817.1_prot_YP_009199993.1_56 [gene=K8_057] [protein=major capsid protein] [protein_id=YP_009199993.1] [location=29633..30667]	0.0096	AYQASPQYWR
1	>lcl|NC_028817.1_prot_YP_009199993.1_56 [gene=K8_057] [protein=major capsid protein] [protein_id=YP_009199993.1] [location=29633..30667]	0.003	AFGADREETLNEVR
1	>lcl|NC_028817.1_prot_YP_009199993.1_56 [gene=K8_057] [protein=major capsid protein] [protein_id=YP_009199993.1] [location=29633..30667]	2.4e-05	AFGADREETLNEVR
1	>lcl|NC_028817.1_prot_YP_009199993.1_56 [gene=K8_057] [protein=major capsid protein] [protein_id=YP_009199993.1] [location=29633..30667]	3.5e-05	AFGADREETLNEVR
1	>lcl|NC_028817.1_prot_YP_009199993.1_56 [gene=K8_057] [protein=major capsid protein] [protein_id=YP_009199993.1] [location=29633..30667]	0.0084	AFGADREETLNEVR
1	>lcl|NC_028817.1_prot_YP_009199993.1_56 [gene=K8_057] [protein=major capsid protein] [protein_id=YP_009199993.1] [location=29633..30667]	0.0019	AFGADREETLNEVR
1	>lcl|NC_028817.1_prot_YP_009199993.1_56 [gene=K8_057] [protein=major capsid protein] [protein_id=YP_009199993.1] [location=29633..30667]	3.8e-05	YFGPGSTFDDLGTLGK
1	>lcl|NC_028817.1_prot_YP_009199993.1_56 [gene=K8_057] [protein=major capsid protein] [protein_id=YP_009199993.1] [location=29633..30667]	1.2e-10	YFGPGSTFDDLGTLGK
1	>lcl|NC_028817.1_prot_YP_009199993.1_56 [gene=K8_057] [protein=major capsid protein] [protein_id=YP_009199993.1] [location=29633..30667]	3.2e-05	VVGFDLTNPTADVMGK
1	>lcl|NC_028817.1_prot_YP_009199993.1_56 [gene=K8_057] [protein=major capsid protein] [protein_id=YP_009199993.1] [location=29633..30667]	0.0058	VVGFDLTNPTADVMGK
1	>lcl|NC_028817.1_prot_YP_009199993.1_56 [gene=K8_057] [protein=major capsid protein] [protein_id=YP_009199993.1] [location=29633..30667]	0.00011	RAFGADREETLNEVR
1	>lcl|NC_028817.1_prot_YP_009199993.1_56 [gene=K8_057] [protein=major capsid protein] [protein_id=YP_009199993.1] [location=29633..30667]	0.00036	RAFGADREETLNEVR
1	>lcl|NC_028817.1_prot_YP_009199993.1_56 [gene=K8_057] [protein=major capsid protein] [protein_id=YP_009199993.1] [location=29633..30667]	5.6e-05	SILIETESNFIHVLR
1	>lcl|NC_028817.1_prot_YP_009199993.1_56 [gene=K8_057] [protein=major capsid protein] [protein_id=YP_009199993.1] [location=29633..30667]	4.9e-07	KVVGFDLTNPTADVMGK
1	>lcl|NC_028817.1_prot_YP_009199993.1_56 [gene=K8_057] [protein=major capsid protein] [protein_id=YP_009199993.1] [location=29633..30667]	1.8e-05	KVVGFDLTNPTADVMGK
1	>lcl|NC_028817.1_prot_YP_009199993.1_56 [gene=K8_057] [protein=major capsid protein] [protein_id=YP_009199993.1] [location=29633..30667]	1.8e-05	KVVGFDLTNPTADVMGK
1	>lcl|NC_028817.1_prot_YP_009199993.1_56 [gene=K8_057] [protein=major capsid protein] [protein_id=YP_009199993.1] [location=29633..30667]	3.9e-10	NWANTAEVASVSAIVTGK
1	>lcl|NC_028817.1_prot_YP_009199993.1_56 [gene=K8_057] [protein=major capsid protein] [protein_id=YP_009199993.1] [location=29633..30667]	7.5e-05	NWANTAEVASVSAIVTGK
1	>lcl|NC_028817.1_prot_YP_009199993.1_56 [gene=K8_057] [protein=major capsid protein] [protein_id=YP_009199993.1] [location=29633..30667]	0.0048	TEEIFVHMQDNSQDGLIR
1	>lcl|NC_028817.1_prot_YP_009199993.1_56 [gene=K8_057] [protein=major capsid protein] [protein_id=YP_009199993.1] [location=29633..30667]	0.0079	TEEIFVHMQDNSQDGLIR
1	>lcl|NC_028817.1_prot_YP_009199993.1_56 [gene=K8_057] [protein=major capsid protein] [protein_id=YP_009199993.1] [location=29633..30667]	0.0083	TEEIFVHMQDNSQDGLIR
1	>lcl|NC_028817.1_prot_YP_009199993.1_56 [gene=K8_057] [protein=major capsid protein] [protein_id=YP_009199993.1] [location=29633..30667]	1.8e-08	YFGPGSTFDDLGTLGKELYATER
1	>lcl|NC_028817.1_prot_YP_009199993.1_56 [gene=K8_057] [protein=major capsid protein] [protein_id=YP_009199993.1] [location=29633..30667]	0.0046	AFAIPHFNQDDYITPEDIQGKR
2	>lcl|NC_028817.1_prot_YP_009199998.1_61 [gene=K8_062] [protein=putative structural protein] [protein_id=YP_009199998.1] [location=32597..33883]	0.00038	LVAAGFQR
2	>lcl|NC_028817.1_prot_YP_009199998.1_61 [gene=K8_062] [protein=putative structural protein] [protein_id=YP_009199998.1] [location=32597..33883]	0.0061	LVAAGFQR
2	>lcl|NC_028817.1_prot_YP_009199998.1_61 [gene=K8_062] [protein=putative structural protein] [protein_id=YP_009199998.1] [location=32597..33883]	0.0026	AQLNEGIR
2	>lcl|NC_028817.1_prot_YP_009199998.1_61 [gene=K8_062] [protein=putative structural protein] [protein_id=YP_009199998.1] [location=32597..33883]	7.5e-05	ALAAVDAYR
2	>lcl|NC_028817.1_prot_YP_009199998.1_61 [gene=K8_062] [protein=putative structural protein] [protein_id=YP_009199998.1] [location=32597..33883]	1.9e-05	ALAAVDAYR
2	>lcl|NC_028817.1_prot_YP_009199998.1_61 [gene=K8_062] [protein=putative structural protein] [protein_id=YP_009199998.1] [location=32597..33883]	0.00013	VGGLAEAPAPK
2	>lcl|NC_028817.1_prot_YP_009199998.1_61 [gene=K8_062] [protein=putative structural protein] [protein_id=YP_009199998.1] [location=32597..33883]	1.2e-08	VGGLAEAPAPK
2	>lcl|NC_028817.1_prot_YP_009199998.1_61 [gene=K8_062] [protein=putative structural protein] [protein_id=YP_009199998.1] [location=32597..33883]	5.6e-06	VGGLAEAPAPK
2	>lcl|NC_028817.1_prot_YP_009199998.1_61 [gene=K8_062] [protein=putative structural protein] [protein_id=YP_009199998.1] [location=32597..33883]	0.0094	TSAENDIASR
2	>lcl|NC_028817.1_prot_YP_009199998.1_61 [gene=K8_062] [protein=putative structural protein] [protein_id=YP_009199998.1] [location=32597..33883]	1.1e-06	TSAENDIASR
2	>lcl|NC_028817.1_prot_YP_009199998.1_61 [gene=K8_062] [protein=putative structural protein] [protein_id=YP_009199998.1] [location=32597..33883]	0.00013	YFGQALKPR
2	>lcl|NC_028817.1_prot_YP_009199998.1_61 [gene=K8_062] [protein=putative structural protein] [protein_id=YP_009199998.1] [location=32597..33883]	0.0021	YFGQALKPR
2	>lcl|NC_028817.1_prot_YP_009199998.1_61 [gene=K8_062] [protein=putative structural protein] [protein_id=YP_009199998.1] [location=32597..33883]	0.00039	YFGQALKPR
2	>lcl|NC_028817.1_prot_YP_009199998.1_61 [gene=K8_062] [protein=putative structural protein] [protein_id=YP_009199998.1] [location=32597..33883]	0.00022	LTPTESTNLK
2	>lcl|NC_028817.1_prot_YP_009199998.1_61 [gene=K8_062] [protein=putative structural protein] [protein_id=YP_009199998.1] [location=32597..33883]	0.0058	IFEGIEFEAR
2	>lcl|NC_028817.1_prot_YP_009199998.1_61 [gene=K8_062] [protein=putative structural protein] [protein_id=YP_009199998.1] [location=32597..33883]	3.1e-06	VFIGATAQANTK
2	>lcl|NC_028817.1_prot_YP_009199998.1_61 [gene=K8_062] [protein=putative structural protein] [protein_id=YP_009199998.1] [location=32597..33883]	0.00026	LAGAIHFVHIR
2	>lcl|NC_028817.1_prot_YP_009199998.1_61 [gene=K8_062] [protein=putative structural protein] [protein_id=YP_009199998.1] [location=32597..33883]	6e-06	LAGAIHFVHIR
2	>lcl|NC_028817.1_prot_YP_009199998.1_61 [gene=K8_062] [protein=putative structural protein] [protein_id=YP_009199998.1] [location=32597..33883]	0.0063	LAGAIHFVHIR
2	>lcl|NC_028817.1_prot_YP_009199998.1_61 [gene=K8_062] [protein=putative structural protein] [protein_id=YP_009199998.1] [location=32597..33883]	0.0011	LAGAIHFVHIR
2	>lcl|NC_028817.1_prot_YP_009199998.1_61 [gene=K8_062] [protein=putative structural protein] [protein_id=YP_009199998.1] [location=32597..33883]	0.00078	KVFIGATAQANTK
2	>lcl|NC_028817.1_prot_YP_009199998.1_61 [gene=K8_062] [protein=putative structural protein] [protein_id=YP_009199998.1] [location=32597..33883]	0.0013	TVLTDVIDIQISR
2	>lcl|NC_028817.1_prot_YP_009199998.1_61 [gene=K8_062] [protein=putative structural protein] [protein_id=YP_009199998.1] [location=32597..33883]	0.007	VFVPDVLSMSPNMR
2	>lcl|NC_028817.1_prot_YP_009199998.1_61 [gene=K8_062] [protein=putative structural protein] [protein_id=YP_009199998.1] [location=32597..33883]	1.6e-05	IPYDAVGATILESEIR
2	>lcl|NC_028817.1_prot_YP_009199998.1_61 [gene=K8_062] [protein=putative structural protein] [protein_id=YP_009199998.1] [location=32597..33883]	0.00021	KIPYDAVGATILESEIR
2	>lcl|NC_028817.1_prot_YP_009199998.1_61 [gene=K8_062] [protein=putative structural protein] [protein_id=YP_009199998.1] [location=32597..33883]	3e-08	KIPYDAVGATILESEIR
2	>lcl|NC_028817.1_prot_YP_009199998.1_61 [gene=K8_062] [protein=putative structural protein] [protein_id=YP_009199998.1] [location=32597..33883]	8.6e-08	GVAEDFGESDPTYLAAVR
3	>lcl|NC_028817.1_prot_YP_009199992.1_55 [gene=K8_056] [protein=hypothetical protein] [protein_id=YP_009199992.1] [location=29179..29589]	0.00094	AQNIIAK
3	>lcl|NC_028817.1_prot_YP_009199992.1_55 [gene=K8_056] [protein=hypothetical protein] [protein_id=YP_009199992.1] [location=29179..29589]	0.0055	AQNIIAK
3	>lcl|NC_028817.1_prot_YP_009199992.1_55 [gene=K8_056] [protein=hypothetical protein] [protein_id=YP_009199992.1] [location=29179..29589]	0.0061	LSNWLK
3	>lcl|NC_028817.1_prot_YP_009199992.1_55 [gene=K8_056] [protein=hypothetical protein] [protein_id=YP_009199992.1] [location=29179..29589]	0.0091	LSNWLK
3	>lcl|NC_028817.1_prot_YP_009199992.1_55 [gene=K8_056] [protein=hypothetical protein] [protein_id=YP_009199992.1] [location=29179..29589]	0.0084	EEQMGHR
3	>lcl|NC_028817.1_prot_YP_009199992.1_55 [gene=K8_056] [protein=hypothetical protein] [protein_id=YP_009199992.1] [location=29179..29589]	0.0023	ATVFEAFK
3	>lcl|NC_028817.1_prot_YP_009199992.1_55 [gene=K8_056] [protein=hypothetical protein] [protein_id=YP_009199992.1] [location=29179..29589]	0.0033	ATVFEAFK
3	>lcl|NC_028817.1_prot_YP_009199992.1_55 [gene=K8_056] [protein=hypothetical protein] [protein_id=YP_009199992.1] [location=29179..29589]	0.00016	TTGSVLDSTGK
3	>lcl|NC_028817.1_prot_YP_009199992.1_55 [gene=K8_056] [protein=hypothetical protein] [protein_id=YP_009199992.1] [location=29179..29589]	0.00016	TTGSVLDSTGK
3	>lcl|NC_028817.1_prot_YP_009199992.1_55 [gene=K8_056] [protein=hypothetical protein] [protein_id=YP_009199992.1] [location=29179..29589]	4.2e-05	TTGSVLDSTGK
3	>lcl|NC_028817.1_prot_YP_009199992.1_55 [gene=K8_056] [protein=hypothetical protein] [protein_id=YP_009199992.1] [location=29179..29589]	6.8e-05	TTGSVLDSTGK
3	>lcl|NC_028817.1_prot_YP_009199992.1_55 [gene=K8_056] [protein=hypothetical protein] [protein_id=YP_009199992.1] [location=29179..29589]	0.0016	TTGSVLDSTGK
3	>lcl|NC_028817.1_prot_YP_009199992.1_55 [gene=K8_056] [protein=hypothetical protein] [protein_id=YP_009199992.1] [location=29179..29589]	0.00088	TTGSVLDSTGK
3	>lcl|NC_028817.1_prot_YP_009199992.1_55 [gene=K8_056] [protein=hypothetical protein] [protein_id=YP_009199992.1] [location=29179..29589]	1.5e-07	TTGSVLDSTGK
3	>lcl|NC_028817.1_prot_YP_009199992.1_55 [gene=K8_056] [protein=hypothetical protein] [protein_id=YP_009199992.1] [location=29179..29589]	2.9e-05	ETLPVADIDVK
3	>lcl|NC_028817.1_prot_YP_009199992.1_55 [gene=K8_056] [protein=hypothetical protein] [protein_id=YP_009199992.1] [location=29179..29589]	1.4e-05	ETLPVADIDVK
3	>lcl|NC_028817.1_prot_YP_009199992.1_55 [gene=K8_056] [protein=hypothetical protein] [protein_id=YP_009199992.1] [location=29179..29589]	3.2e-05	ETLPVADIDVK
3	>lcl|NC_028817.1_prot_YP_009199992.1_55 [gene=K8_056] [protein=hypothetical protein] [protein_id=YP_009199992.1] [location=29179..29589]	0.0011	ETLPVADIDVK
3	>lcl|NC_028817.1_prot_YP_009199992.1_55 [gene=K8_056] [protein=hypothetical protein] [protein_id=YP_009199992.1] [location=29179..29589]	3e-05	ETLPVADIDVK
3	>lcl|NC_028817.1_prot_YP_009199992.1_55 [gene=K8_056] [protein=hypothetical protein] [protein_id=YP_009199992.1] [location=29179..29589]	9.2e-07	ETLPVADIDVK
3	>lcl|NC_028817.1_prot_YP_009199992.1_55 [gene=K8_056] [protein=hypothetical protein] [protein_id=YP_009199992.1] [location=29179..29589]	0.00013	AQNIIAKDHQR
3	>lcl|NC_028817.1_prot_YP_009199992.1_55 [gene=K8_056] [protein=hypothetical protein] [protein_id=YP_009199992.1] [location=29179..29589]	1.4e-06	AQNIIAKDHQR
3	>lcl|NC_028817.1_prot_YP_009199992.1_55 [gene=K8_056] [protein=hypothetical protein] [protein_id=YP_009199992.1] [location=29179..29589]	0.0083	TTGSVLDSTGKLVTK
3	>lcl|NC_028817.1_prot_YP_009199992.1_55 [gene=K8_056] [protein=hypothetical protein] [protein_id=YP_009199992.1] [location=29179..29589]	0.0018	TTGSVLDSTGKLVTK
3	>lcl|NC_028817.1_prot_YP_009199992.1_55 [gene=K8_056] [protein=hypothetical protein] [protein_id=YP_009199992.1] [location=29179..29589]	1.2e-05	LSNWLKEEQMGHR
3	>lcl|NC_028817.1_prot_YP_009199992.1_55 [gene=K8_056] [protein=hypothetical protein] [protein_id=YP_009199992.1] [location=29179..29589]	0.0083	LSNWLKEEQMGHR
3	>lcl|NC_028817.1_prot_YP_009199992.1_55 [gene=K8_056] [protein=hypothetical protein] [protein_id=YP_009199992.1] [location=29179..29589]	0.0055	LSNWLKEEQMGHR
3	>lcl|NC_028817.1_prot_YP_009199992.1_55 [gene=K8_056] [protein=hypothetical protein] [protein_id=YP_009199992.1] [location=29179..29589]	5.4e-06	AVIFGADVDDADKATVFEAFK
3	>lcl|NC_028817.1_prot_YP_009199992.1_55 [gene=K8_056] [protein=hypothetical protein] [protein_id=YP_009199992.1] [location=29179..29589]	0.00066	AVIFGADVDDADKATVFEAFK
4	>lcl|NC_028817.1_prot_YP_009199989.1_52 [gene=K8_053] [protein=hypothetical protein] [protein_id=YP_009199989.1] [location=26318..27757]	0.0013	LGEIGSTGLK
4	>lcl|NC_028817.1_prot_YP_009199989.1_52 [gene=K8_053] [protein=hypothetical protein] [protein_id=YP_009199989.1] [location=26318..27757]	3.8e-06	LGEIGSTGLK
4	>lcl|NC_028817.1_prot_YP_009199989.1_52 [gene=K8_053] [protein=hypothetical protein] [protein_id=YP_009199989.1] [location=26318..27757]	2.8e-06	LGEIGSTGLK
4	>lcl|NC_028817.1_prot_YP_009199989.1_52 [gene=K8_053] [protein=hypothetical protein] [protein_id=YP_009199989.1] [location=26318..27757]	0.00011	MYDTDAIIR
4	>lcl|NC_028817.1_prot_YP_009199989.1_52 [gene=K8_053] [protein=hypothetical protein] [protein_id=YP_009199989.1] [location=26318..27757]	0.0011	LRLGEIGSTGLK
4	>lcl|NC_028817.1_prot_YP_009199989.1_52 [gene=K8_053] [protein=hypothetical protein] [protein_id=YP_009199989.1] [location=26318..27757]	0.0016	TNIMAMAIESR
4	>lcl|NC_028817.1_prot_YP_009199989.1_52 [gene=K8_053] [protein=hypothetical protein] [protein_id=YP_009199989.1] [location=26318..27757]	0.00094	TNIMAMAIESR
4	>lcl|NC_028817.1_prot_YP_009199989.1_52 [gene=K8_053] [protein=hypothetical protein] [protein_id=YP_009199989.1] [location=26318..27757]	1.7e-06	TFQMMAEDPTIK
4	>lcl|NC_028817.1_prot_YP_009199989.1_52 [gene=K8_053] [protein=hypothetical protein] [protein_id=YP_009199989.1] [location=26318..27757]	4.6e-06	MGQDQVGSYSLAGAK
5	>lcl|NC_028817.1_prot_YP_009199999.1_62 [gene=K8_063] [protein=putative structural protein] [protein_id=YP_009199999.1] [location=33914..34438]	0.001	NLGVTLDQR
5	>lcl|NC_028817.1_prot_YP_009199999.1_62 [gene=K8_063] [protein=putative structural protein] [protein_id=YP_009199999.1] [location=33914..34438]	1e-05	NLGVTLDQR
5	>lcl|NC_028817.1_prot_YP_009199999.1_62 [gene=K8_063] [protein=putative structural protein] [protein_id=YP_009199999.1] [location=33914..34438]	9.5e-06	LSPGDADTLR
5	>lcl|NC_028817.1_prot_YP_009199999.1_62 [gene=K8_063] [protein=putative structural protein] [protein_id=YP_009199999.1] [location=33914..34438]	0.0014	LSPGDADTLR
5	>lcl|NC_028817.1_prot_YP_009199999.1_62 [gene=K8_063] [protein=putative structural protein] [protein_id=YP_009199999.1] [location=33914..34438]	2.8e-09	SSEGLFTIHVK
5	>lcl|NC_028817.1_prot_YP_009199999.1_62 [gene=K8_063] [protein=putative structural protein] [protein_id=YP_009199999.1] [location=33914..34438]	0.00081	NADTYVMYTGADNTSTR
5	>lcl|NC_028817.1_prot_YP_009199999.1_62 [gene=K8_063] [protein=putative structural protein] [protein_id=YP_009199999.1] [location=33914..34438]	1.2e-06	NADTYVMYTGADNTSTR
6	>lcl|NC_028817.1_prot_YP_009200014.1_77 [gene=K8_078] [protein=putative tail fiber protein] [protein_id=YP_009200014.1] [location=46319..47818]	0.0053	AAQVYLK
6	>lcl|NC_028817.1_prot_YP_009200014.1_77 [gene=K8_078] [protein=putative tail fiber protein] [protein_id=YP_009200014.1] [location=46319..47818]	0.00031	VAFEDAGEAAK
6	>lcl|NC_028817.1_prot_YP_009200014.1_77 [gene=K8_078] [protein=putative tail fiber protein] [protein_id=YP_009200014.1] [location=46319..47818]	0.0039	VAFEDAGEAAK
6	>lcl|NC_028817.1_prot_YP_009200014.1_77 [gene=K8_078] [protein=putative tail fiber protein] [protein_id=YP_009200014.1] [location=46319..47818]	1.2e-05	TNIQLPVPAR
6	>lcl|NC_028817.1_prot_YP_009200014.1_77 [gene=K8_078] [protein=putative tail fiber protein] [protein_id=YP_009200014.1] [location=46319..47818]	0.00042	KDNLSGLSNVTAAR
6	>lcl|NC_028817.1_prot_YP_009200014.1_77 [gene=K8_078] [protein=putative tail fiber protein] [protein_id=YP_009200014.1] [location=46319..47818]	9.6e-13	NTGDFLSSGDNLSDLTNVQAAR
6	>lcl|NC_028817.1_prot_YP_009200014.1_77 [gene=K8_078] [protein=putative tail fiber protein] [protein_id=YP_009200014.1] [location=46319..47818]	0.004	NTGDFLSSGDNLSDLTNVQAAR
7	>lcl|NC_028817.1_prot_YP_009200004.1_67 [gene=K8_068] [protein=putative tape measure protein] [protein_id=YP_009200004.1] [location=36134..38500]	0.00098	LNATPIR
7	>lcl|NC_028817.1_prot_YP_009200004.1_67 [gene=K8_068] [protein=putative tape measure protein] [protein_id=YP_009200004.1] [location=36134..38500]	0.0021	IAQLTGELK
7	>lcl|NC_028817.1_prot_YP_009200004.1_67 [gene=K8_068] [protein=putative tape measure protein] [protein_id=YP_009200004.1] [location=36134..38500]	0.0012	NIAVDAAAVR
7	>lcl|NC_028817.1_prot_YP_009200004.1_67 [gene=K8_068] [protein=putative tape measure protein] [protein_id=YP_009200004.1] [location=36134..38500]	4.3e-05	ANQELQGQR
7	>lcl|NC_028817.1_prot_YP_009200004.1_67 [gene=K8_068] [protein=putative tape measure protein] [protein_id=YP_009200004.1] [location=36134..38500]	0.006	LDLSGIRDQK
7	>lcl|NC_028817.1_prot_YP_009200004.1_67 [gene=K8_068] [protein=putative tape measure protein] [protein_id=YP_009200004.1] [location=36134..38500]	3.9e-06	LNGLAVATPQIR
7	>lcl|NC_028817.1_prot_YP_009200004.1_67 [gene=K8_068] [protein=putative tape measure protein] [protein_id=YP_009200004.1] [location=36134..38500]	0.00016	LNGLAVATPQIR
7	>lcl|NC_028817.1_prot_YP_009200004.1_67 [gene=K8_068] [protein=putative tape measure protein] [protein_id=YP_009200004.1] [location=36134..38500]	0.0089	TIEAFAAGGFDR
7	>lcl|NC_028817.1_prot_YP_009200004.1_67 [gene=K8_068] [protein=putative tape measure protein] [protein_id=YP_009200004.1] [location=36134..38500]	0.0025	EIVSNVLEEEISR
8	>lcl|NC_028817.1_prot_YP_009200012.1_75 [gene=K8_076] [protein=putative tail fiber protein] [protein_id=YP_009200012.1] [location=43879..45891]	0.00014	TTQLALR
8	>lcl|NC_028817.1_prot_YP_009200012.1_75 [gene=K8_076] [protein=putative tail fiber protein] [protein_id=YP_009200012.1] [location=43879..45891]	1.6e-05	KGEIPNDIAR
8	>lcl|NC_028817.1_prot_YP_009200012.1_75 [gene=K8_076] [protein=putative tail fiber protein] [protein_id=YP_009200012.1] [location=43879..45891]	0.0021	GMLNVANAAAAR
8	>lcl|NC_028817.1_prot_YP_009200012.1_75 [gene=K8_076] [protein=putative tail fiber protein] [protein_id=YP_009200012.1] [location=43879..45891]	0.0096	GLVNAANAENAR
8	>lcl|NC_028817.1_prot_YP_009200012.1_75 [gene=K8_076] [protein=putative tail fiber protein] [protein_id=YP_009200012.1] [location=43879..45891]	0.00019	GLVNAANAENAR
8	>lcl|NC_028817.1_prot_YP_009200012.1_75 [gene=K8_076] [protein=putative tail fiber protein] [protein_id=YP_009200012.1] [location=43879..45891]	4.6e-05	ASGTGNAHIGFQR
8	>lcl|NC_028817.1_prot_YP_009200012.1_75 [gene=K8_076] [protein=putative tail fiber protein] [protein_id=YP_009200012.1] [location=43879..45891]	0.0031	LHINGANLSSADK
9	>lcl|NC_028817.1_prot_YP_009200011.1_74 [gene=K8_075] [protein=hypothetical protein] [protein_id=YP_009200011.1] [location=43137..43868]	0.0019	SLDTATGK
9	>lcl|NC_028817.1_prot_YP_009200011.1_74 [gene=K8_075] [protein=hypothetical protein] [protein_id=YP_009200011.1] [location=43137..43868]	0.0022	ILTNVER
9	>lcl|NC_028817.1_prot_YP_009200011.1_74 [gene=K8_075] [protein=hypothetical protein] [protein_id=YP_009200011.1] [location=43137..43868]	8.3e-05	TNSTPEQVIEAYK
9	>lcl|NC_028817.1_prot_YP_009200011.1_74 [gene=K8_075] [protein=hypothetical protein] [protein_id=YP_009200011.1] [location=43137..43868]	0.0079	TIGVNYTYTEFQAGR
9	>lcl|NC_028817.1_prot_YP_009200011.1_74 [gene=K8_075] [protein=hypothetical protein] [protein_id=YP_009200011.1] [location=43137..43868]	0.00022	AVNQFDREDYLEVAR
10	>lcl|NC_028817.1_prot_YP_009200010.1_73 [gene=K8_074] [protein=putative baseplate related protein] [protein_id=YP_009200010.1] [location=41655..43118]	0.0056	DLDQILTDYR
10	>lcl|NC_028817.1_prot_YP_009200010.1_73 [gene=K8_074] [protein=putative baseplate related protein] [protein_id=YP_009200010.1] [location=41655..43118]	0.0004	TFEEASNLSIQK
11	>lcl|NC_028817.1_prot_YP_009200007.1_70 [gene=K8_071] [protein=hypothetical protein] [protein_id=YP_009200007.1] [location=39617..40534]	0.00062	EGLQFR
11	>lcl|NC_028817.1_prot_YP_009200007.1_70 [gene=K8_071] [protein=hypothetical protein] [protein_id=YP_009200007.1] [location=39617..40534]	0.0018	SVQMAPLVNR
12	>lcl|NC_028817.1_prot_YP_009199972.1_35 [gene=K8_035] [protein=DNA ligase] [protein_id=YP_009199972.1] [location=complement(15800..17008)]	0.00077	SVEEQAVSEAQSK

## Sheet: phage K8-D7
Title	Pseudomonas aeruginosa Phage K8-D7
Total sequences	178
Total residues	27878
Sequences after taxonomy filter	178
Number of queries	52948
prot_hit_num	prot_desc	pep_expect1	pep_seq
1	>lcl|NC_028817.1_prot_YP_009199993.1_56 [gene=K8_057] [protein=major capsid protein] [protein_id=YP_009199993.1] [location=29633..30667]	0.0027	KLETIR
1	>lcl|NC_028817.1_prot_YP_009199993.1_56 [gene=K8_057] [protein=major capsid protein] [protein_id=YP_009199993.1] [location=29633..30667]	0.0016	KLETIR
1	>lcl|NC_028817.1_prot_YP_009199993.1_56 [gene=K8_057] [protein=major capsid protein] [protein_id=YP_009199993.1] [location=29633..30667]	0.0092	KLETIR
1	>lcl|NC_028817.1_prot_YP_009199993.1_56 [gene=K8_057] [protein=major capsid protein] [protein_id=YP_009199993.1] [location=29633..30667]	0.0077	KLETIR
1	>lcl|NC_028817.1_prot_YP_009199993.1_56 [gene=K8_057] [protein=major capsid protein] [protein_id=YP_009199993.1] [location=29633..30667]	0.004	KLETIR
1	>lcl|NC_028817.1_prot_YP_009199993.1_56 [gene=K8_057] [protein=major capsid protein] [protein_id=YP_009199993.1] [location=29633..30667]	0.0086	KLETIR
1	>lcl|NC_028817.1_prot_YP_009199993.1_56 [gene=K8_057] [protein=major capsid protein] [protein_id=YP_009199993.1] [location=29633..30667]	0.0051	KLETIR
1	>lcl|NC_028817.1_prot_YP_009199993.1_56 [gene=K8_057] [protein=major capsid protein] [protein_id=YP_009199993.1] [location=29633..30667]	0.00096	KLETIR
1	>lcl|NC_028817.1_prot_YP_009199993.1_56 [gene=K8_057] [protein=major capsid protein] [protein_id=YP_009199993.1] [location=29633..30667]	0.0027	KLETIR
1	>lcl|NC_028817.1_prot_YP_009199993.1_56 [gene=K8_057] [protein=major capsid protein] [protein_id=YP_009199993.1] [location=29633..30667]	0.0027	KLETIR
1	>lcl|NC_028817.1_prot_YP_009199993.1_56 [gene=K8_057] [protein=major capsid protein] [protein_id=YP_009199993.1] [location=29633..30667]	0.009	KLETIR
1	>lcl|NC_028817.1_prot_YP_009199993.1_56 [gene=K8_057] [protein=major capsid protein] [protein_id=YP_009199993.1] [location=29633..30667]	0.0021	KLETIR
1	>lcl|NC_028817.1_prot_YP_009199993.1_56 [gene=K8_057] [protein=major capsid protein] [protein_id=YP_009199993.1] [location=29633..30667]	0.0021	GVDPYGNR
1	>lcl|NC_028817.1_prot_YP_009199993.1_56 [gene=K8_057] [protein=major capsid protein] [protein_id=YP_009199993.1] [location=29633..30667]	0.0019	GVDPYGNR
1	>lcl|NC_028817.1_prot_YP_009199993.1_56 [gene=K8_057] [protein=major capsid protein] [protein_id=YP_009199993.1] [location=29633..30667]	0.00046	GVDPYGNR
1	>lcl|NC_028817.1_prot_YP_009199993.1_56 [gene=K8_057] [protein=major capsid protein] [protein_id=YP_009199993.1] [location=29633..30667]	9.6e-05	ELYATER
1	>lcl|NC_028817.1_prot_YP_009199993.1_56 [gene=K8_057] [protein=major capsid protein] [protein_id=YP_009199993.1] [location=29633..30667]	0.0011	ELYATER
1	>lcl|NC_028817.1_prot_YP_009199993.1_56 [gene=K8_057] [protein=major capsid protein] [protein_id=YP_009199993.1] [location=29633..30667]	0.0034	RPQMIVR
1	>lcl|NC_028817.1_prot_YP_009199993.1_56 [gene=K8_057] [protein=major capsid protein] [protein_id=YP_009199993.1] [location=29633..30667]	0.0065	RPQMIVR
1	>lcl|NC_028817.1_prot_YP_009199993.1_56 [gene=K8_057] [protein=major capsid protein] [protein_id=YP_009199993.1] [location=29633..30667]	0.008	RPQMIVR
1	>lcl|NC_028817.1_prot_YP_009199993.1_56 [gene=K8_057] [protein=major capsid protein] [protein_id=YP_009199993.1] [location=29633..30667]	0.0065	RPQMIVR
1	>lcl|NC_028817.1_prot_YP_009199993.1_56 [gene=K8_057] [protein=major capsid protein] [protein_id=YP_009199993.1] [location=29633..30667]	0.00046	RPQMIVR
1	>lcl|NC_028817.1_prot_YP_009199993.1_56 [gene=K8_057] [protein=major capsid protein] [protein_id=YP_009199993.1] [location=29633..30667]	0.00062	RPQMIVR
1	>lcl|NC_028817.1_prot_YP_009199993.1_56 [gene=K8_057] [protein=major capsid protein] [protein_id=YP_009199993.1] [location=29633..30667]	0.0012	RPQMIVR
1	>lcl|NC_028817.1_prot_YP_009199993.1_56 [gene=K8_057] [protein=major capsid protein] [protein_id=YP_009199993.1] [location=29633..30667]	0.00065	RPQMIVR
1	>lcl|NC_028817.1_prot_YP_009199993.1_56 [gene=K8_057] [protein=major capsid protein] [protein_id=YP_009199993.1] [location=29633..30667]	0.0061	RPQMIVR
1	>lcl|NC_028817.1_prot_YP_009199993.1_56 [gene=K8_057] [protein=major capsid protein] [protein_id=YP_009199993.1] [location=29633..30667]	0.0038	RPQMIVR
1	>lcl|NC_028817.1_prot_YP_009199993.1_56 [gene=K8_057] [protein=major capsid protein] [protein_id=YP_009199993.1] [location=29633..30667]	0.00031	RPQMIVR
1	>lcl|NC_028817.1_prot_YP_009199993.1_56 [gene=K8_057] [protein=major capsid protein] [protein_id=YP_009199993.1] [location=29633..30667]	0.00032	RPQMIVR
1	>lcl|NC_028817.1_prot_YP_009199993.1_56 [gene=K8_057] [protein=major capsid protein] [protein_id=YP_009199993.1] [location=29633..30667]	0.0092	RPQMIVR
1	>lcl|NC_028817.1_prot_YP_009199993.1_56 [gene=K8_057] [protein=major capsid protein] [protein_id=YP_009199993.1] [location=29633..30667]	0.00051	HQVASDQR
1	>lcl|NC_028817.1_prot_YP_009199993.1_56 [gene=K8_057] [protein=major capsid protein] [protein_id=YP_009199993.1] [location=29633..30667]	0.0021	EETLNEVR
1	>lcl|NC_028817.1_prot_YP_009199993.1_56 [gene=K8_057] [protein=major capsid protein] [protein_id=YP_009199993.1] [location=29633..30667]	1.8e-05	EETLNEVR
1	>lcl|NC_028817.1_prot_YP_009199993.1_56 [gene=K8_057] [protein=major capsid protein] [protein_id=YP_009199993.1] [location=29633..30667]	0.00019	EETLNEVR
1	>lcl|NC_028817.1_prot_YP_009199993.1_56 [gene=K8_057] [protein=major capsid protein] [protein_id=YP_009199993.1] [location=29633..30667]	2.1e-05	YGLVKDAIR
1	>lcl|NC_028817.1_prot_YP_009199993.1_56 [gene=K8_057] [protein=major capsid protein] [protein_id=YP_009199993.1] [location=29633..30667]	4.8e-05	AYQASPQYWR
1	>lcl|NC_028817.1_prot_YP_009199993.1_56 [gene=K8_057] [protein=major capsid protein] [protein_id=YP_009199993.1] [location=29633..30667]	0.0087	AFGADREETLNEVR
1	>lcl|NC_028817.1_prot_YP_009199993.1_56 [gene=K8_057] [protein=major capsid protein] [protein_id=YP_009199993.1] [location=29633..30667]	1.2e-05	AFGADREETLNEVR
1	>lcl|NC_028817.1_prot_YP_009199993.1_56 [gene=K8_057] [protein=major capsid protein] [protein_id=YP_009199993.1] [location=29633..30667]	0.0015	AFGADREETLNEVR
1	>lcl|NC_028817.1_prot_YP_009199993.1_56 [gene=K8_057] [protein=major capsid protein] [protein_id=YP_009199993.1] [location=29633..30667]	2.1e-05	AFGADREETLNEVR
1	>lcl|NC_028817.1_prot_YP_009199993.1_56 [gene=K8_057] [protein=major capsid protein] [protein_id=YP_009199993.1] [location=29633..30667]	7.9e-06	AFGADREETLNEVR
1	>lcl|NC_028817.1_prot_YP_009199993.1_56 [gene=K8_057] [protein=major capsid protein] [protein_id=YP_009199993.1] [location=29633..30667]	0.0024	AFGADREETLNEVR
1	>lcl|NC_028817.1_prot_YP_009199993.1_56 [gene=K8_057] [protein=major capsid protein] [protein_id=YP_009199993.1] [location=29633..30667]	0.0016	AFGADREETLNEVR
1	>lcl|NC_028817.1_prot_YP_009199993.1_56 [gene=K8_057] [protein=major capsid protein] [protein_id=YP_009199993.1] [location=29633..30667]	0.0046	AFGADREETLNEVR
1	>lcl|NC_028817.1_prot_YP_009199993.1_56 [gene=K8_057] [protein=major capsid protein] [protein_id=YP_009199993.1] [location=29633..30667]	1.4e-06	AFGADREETLNEVR
1	>lcl|NC_028817.1_prot_YP_009199993.1_56 [gene=K8_057] [protein=major capsid protein] [protein_id=YP_009199993.1] [location=29633..30667]	0.0011	AFGADREETLNEVR
1	>lcl|NC_028817.1_prot_YP_009199993.1_56 [gene=K8_057] [protein=major capsid protein] [protein_id=YP_009199993.1] [location=29633..30667]	2e-06	AFGADREETLNEVR
1	>lcl|NC_028817.1_prot_YP_009199993.1_56 [gene=K8_057] [protein=major capsid protein] [protein_id=YP_009199993.1] [location=29633..30667]	1.3e-06	AFGADREETLNEVR
1	>lcl|NC_028817.1_prot_YP_009199993.1_56 [gene=K8_057] [protein=major capsid protein] [protein_id=YP_009199993.1] [location=29633..30667]	2.6e-06	AFGADREETLNEVR
1	>lcl|NC_028817.1_prot_YP_009199993.1_56 [gene=K8_057] [protein=major capsid protein] [protein_id=YP_009199993.1] [location=29633..30667]	6.9e-07	AFGADREETLNEVR
1	>lcl|NC_028817.1_prot_YP_009199993.1_56 [gene=K8_057] [protein=major capsid protein] [protein_id=YP_009199993.1] [location=29633..30667]	1.2e-06	AFGADREETLNEVR
1	>lcl|NC_028817.1_prot_YP_009199993.1_56 [gene=K8_057] [protein=major capsid protein] [protein_id=YP_009199993.1] [location=29633..30667]	0.00024	AFGADREETLNEVR
1	>lcl|NC_028817.1_prot_YP_009199993.1_56 [gene=K8_057] [protein=major capsid protein] [protein_id=YP_009199993.1] [location=29633..30667]	4e-07	AFGADREETLNEVR
1	>lcl|NC_028817.1_prot_YP_009199993.1_56 [gene=K8_057] [protein=major capsid protein] [protein_id=YP_009199993.1] [location=29633..30667]	1.4e-05	AFGADREETLNEVR
1	>lcl|NC_028817.1_prot_YP_009199993.1_56 [gene=K8_057] [protein=major capsid protein] [protein_id=YP_009199993.1] [location=29633..30667]	9.6e-05	AFGADREETLNEVR
1	>lcl|NC_028817.1_prot_YP_009199993.1_56 [gene=K8_057] [protein=major capsid protein] [protein_id=YP_009199993.1] [location=29633..30667]	0.00016	VVGFDLTNPTADVMGK
1	>lcl|NC_028817.1_prot_YP_009199993.1_56 [gene=K8_057] [protein=major capsid protein] [protein_id=YP_009199993.1] [location=29633..30667]	8.1e-06	VVGFDLTNPTADVMGK
1	>lcl|NC_028817.1_prot_YP_009199993.1_56 [gene=K8_057] [protein=major capsid protein] [protein_id=YP_009199993.1] [location=29633..30667]	9.6e-05	VVGFDLTNPTADVMGK
1	>lcl|NC_028817.1_prot_YP_009199993.1_56 [gene=K8_057] [protein=major capsid protein] [protein_id=YP_009199993.1] [location=29633..30667]	5.6e-06	VVGFDLTNPTADVMGK
1	>lcl|NC_028817.1_prot_YP_009199993.1_56 [gene=K8_057] [protein=major capsid protein] [protein_id=YP_009199993.1] [location=29633..30667]	4.9e-05	VVGFDLTNPTADVMGK
1	>lcl|NC_028817.1_prot_YP_009199993.1_56 [gene=K8_057] [protein=major capsid protein] [protein_id=YP_009199993.1] [location=29633..30667]	0.00011	VVGFDLTNPTADVMGK
1	>lcl|NC_028817.1_prot_YP_009199993.1_56 [gene=K8_057] [protein=major capsid protein] [protein_id=YP_009199993.1] [location=29633..30667]	6.2e-06	VVGFDLTNPTADVMGK
1	>lcl|NC_028817.1_prot_YP_009199993.1_56 [gene=K8_057] [protein=major capsid protein] [protein_id=YP_009199993.1] [location=29633..30667]	6.1e-08	VVGFDLTNPTADVMGK
1	>lcl|NC_028817.1_prot_YP_009199993.1_56 [gene=K8_057] [protein=major capsid protein] [protein_id=YP_009199993.1] [location=29633..30667]	0.0012	VVGFDLTNPTADVMGK
1	>lcl|NC_028817.1_prot_YP_009199993.1_56 [gene=K8_057] [protein=major capsid protein] [protein_id=YP_009199993.1] [location=29633..30667]	1.3e-08	VVGFDLTNPTADVMGK
1	>lcl|NC_028817.1_prot_YP_009199993.1_56 [gene=K8_057] [protein=major capsid protein] [protein_id=YP_009199993.1] [location=29633..30667]	0.0015	VVGFDLTNPTADVMGK
1	>lcl|NC_028817.1_prot_YP_009199993.1_56 [gene=K8_057] [protein=major capsid protein] [protein_id=YP_009199993.1] [location=29633..30667]	3.1e-05	VVGFDLTNPTADVMGK
1	>lcl|NC_028817.1_prot_YP_009199993.1_56 [gene=K8_057] [protein=major capsid protein] [protein_id=YP_009199993.1] [location=29633..30667]	0.00019	VVGFDLTNPTADVMGK
1	>lcl|NC_028817.1_prot_YP_009199993.1_56 [gene=K8_057] [protein=major capsid protein] [protein_id=YP_009199993.1] [location=29633..30667]	2.6e-08	VVGFDLTNPTADVMGK
1	>lcl|NC_028817.1_prot_YP_009199993.1_56 [gene=K8_057] [protein=major capsid protein] [protein_id=YP_009199993.1] [location=29633..30667]	5.3e-05	VVGFDLTNPTADVMGK
1	>lcl|NC_028817.1_prot_YP_009199993.1_56 [gene=K8_057] [protein=major capsid protein] [protein_id=YP_009199993.1] [location=29633..30667]	2.9e-06	VVGFDLTNPTADVMGK
1	>lcl|NC_028817.1_prot_YP_009199993.1_56 [gene=K8_057] [protein=major capsid protein] [protein_id=YP_009199993.1] [location=29633..30667]	1.4e-08	VVGFDLTNPTADVMGK
1	>lcl|NC_028817.1_prot_YP_009199993.1_56 [gene=K8_057] [protein=major capsid protein] [protein_id=YP_009199993.1] [location=29633..30667]	9e-06	VVGFDLTNPTADVMGK
1	>lcl|NC_028817.1_prot_YP_009199993.1_56 [gene=K8_057] [protein=major capsid protein] [protein_id=YP_009199993.1] [location=29633..30667]	0.00014	VVGFDLTNPTADVMGK
1	>lcl|NC_028817.1_prot_YP_009199993.1_56 [gene=K8_057] [protein=major capsid protein] [protein_id=YP_009199993.1] [location=29633..30667]	0.00065	VVGFDLTNPTADVMGK
1	>lcl|NC_028817.1_prot_YP_009199993.1_56 [gene=K8_057] [protein=major capsid protein] [protein_id=YP_009199993.1] [location=29633..30667]	0.00044	VVGFDLTNPTADVMGK
1	>lcl|NC_028817.1_prot_YP_009199993.1_56 [gene=K8_057] [protein=major capsid protein] [protein_id=YP_009199993.1] [location=29633..30667]	4.4e-05	VVGFDLTNPTADVMGK
1	>lcl|NC_028817.1_prot_YP_009199993.1_56 [gene=K8_057] [protein=major capsid protein] [protein_id=YP_009199993.1] [location=29633..30667]	0.0024	VVGFDLTNPTADVMGK
1	>lcl|NC_028817.1_prot_YP_009199993.1_56 [gene=K8_057] [protein=major capsid protein] [protein_id=YP_009199993.1] [location=29633..30667]	9.9e-07	VVGFDLTNPTADVMGK
1	>lcl|NC_028817.1_prot_YP_009199993.1_56 [gene=K8_057] [protein=major capsid protein] [protein_id=YP_009199993.1] [location=29633..30667]	1.6e-05	YFGPGSTFDDLGTLGK
1	>lcl|NC_028817.1_prot_YP_009199993.1_56 [gene=K8_057] [protein=major capsid protein] [protein_id=YP_009199993.1] [location=29633..30667]	3.5e-06	YFGPGSTFDDLGTLGK
1	>lcl|NC_028817.1_prot_YP_009199993.1_56 [gene=K8_057] [protein=major capsid protein] [protein_id=YP_009199993.1] [location=29633..30667]	0.00011	YFGPGSTFDDLGTLGK
1	>lcl|NC_028817.1_prot_YP_009199993.1_56 [gene=K8_057] [protein=major capsid protein] [protein_id=YP_009199993.1] [location=29633..30667]	0.0091	YFGPGSTFDDLGTLGK
1	>lcl|NC_028817.1_prot_YP_009199993.1_56 [gene=K8_057] [protein=major capsid protein] [protein_id=YP_009199993.1] [location=29633..30667]	2.4e-08	YFGPGSTFDDLGTLGK
1	>lcl|NC_028817.1_prot_YP_009199993.1_56 [gene=K8_057] [protein=major capsid protein] [protein_id=YP_009199993.1] [location=29633..30667]	5.5e-10	YFGPGSTFDDLGTLGK
1	>lcl|NC_028817.1_prot_YP_009199993.1_56 [gene=K8_057] [protein=major capsid protein] [protein_id=YP_009199993.1] [location=29633..30667]	8.9e-09	YFGPGSTFDDLGTLGK
1	>lcl|NC_028817.1_prot_YP_009199993.1_56 [gene=K8_057] [protein=major capsid protein] [protein_id=YP_009199993.1] [location=29633..30667]	5.9e-10	YFGPGSTFDDLGTLGK
1	>lcl|NC_028817.1_prot_YP_009199993.1_56 [gene=K8_057] [protein=major capsid protein] [protein_id=YP_009199993.1] [location=29633..30667]	1.8e-08	YFGPGSTFDDLGTLGK
1	>lcl|NC_028817.1_prot_YP_009199993.1_56 [gene=K8_057] [protein=major capsid protein] [protein_id=YP_009199993.1] [location=29633..30667]	1.6e-06	YFGPGSTFDDLGTLGK
1	>lcl|NC_028817.1_prot_YP_009199993.1_56 [gene=K8_057] [protein=major capsid protein] [protein_id=YP_009199993.1] [location=29633..30667]	2.9e-06	YFGPGSTFDDLGTLGK
1	>lcl|NC_028817.1_prot_YP_009199993.1_56 [gene=K8_057] [protein=major capsid protein] [protein_id=YP_009199993.1] [location=29633..30667]	3e-11	YFGPGSTFDDLGTLGK
1	>lcl|NC_028817.1_prot_YP_009199993.1_56 [gene=K8_057] [protein=major capsid protein] [protein_id=YP_009199993.1] [location=29633..30667]	2.5e-08	YFGPGSTFDDLGTLGK
1	>lcl|NC_028817.1_prot_YP_009199993.1_56 [gene=K8_057] [protein=major capsid protein] [protein_id=YP_009199993.1] [location=29633..30667]	5.7e-07	YFGPGSTFDDLGTLGK
1	>lcl|NC_028817.1_prot_YP_009199993.1_56 [gene=K8_057] [protein=major capsid protein] [protein_id=YP_009199993.1] [location=29633..30667]	1.7e-07	YFGPGSTFDDLGTLGK
1	>lcl|NC_028817.1_prot_YP_009199993.1_56 [gene=K8_057] [protein=major capsid protein] [protein_id=YP_009199993.1] [location=29633..30667]	1.3e-11	YFGPGSTFDDLGTLGK
1	>lcl|NC_028817.1_prot_YP_009199993.1_56 [gene=K8_057] [protein=major capsid protein] [protein_id=YP_009199993.1] [location=29633..30667]	5.6e-06	YFGPGSTFDDLGTLGK
1	>lcl|NC_028817.1_prot_YP_009199993.1_56 [gene=K8_057] [protein=major capsid protein] [protein_id=YP_009199993.1] [location=29633..30667]	0.00013	YFGPGSTFDDLGTLGK
1	>lcl|NC_028817.1_prot_YP_009199993.1_56 [gene=K8_057] [protein=major capsid protein] [protein_id=YP_009199993.1] [location=29633..30667]	6.4e-11	YFGPGSTFDDLGTLGK
1	>lcl|NC_028817.1_prot_YP_009199993.1_56 [gene=K8_057] [protein=major capsid protein] [protein_id=YP_009199993.1] [location=29633..30667]	0.0024	YFGPGSTFDDLGTLGK
1	>lcl|NC_028817.1_prot_YP_009199993.1_56 [gene=K8_057] [protein=major capsid protein] [protein_id=YP_009199993.1] [location=29633..30667]	5.3e-11	YFGPGSTFDDLGTLGK
1	>lcl|NC_028817.1_prot_YP_009199993.1_56 [gene=K8_057] [protein=major capsid protein] [protein_id=YP_009199993.1] [location=29633..30667]	1.9e-08	YFGPGSTFDDLGTLGK
1	>lcl|NC_028817.1_prot_YP_009199993.1_56 [gene=K8_057] [protein=major capsid protein] [protein_id=YP_009199993.1] [location=29633..30667]	3.2e-07	YFGPGSTFDDLGTLGK
1	>lcl|NC_028817.1_prot_YP_009199993.1_56 [gene=K8_057] [protein=major capsid protein] [protein_id=YP_009199993.1] [location=29633..30667]	6.7e-05	YFGPGSTFDDLGTLGK
1	>lcl|NC_028817.1_prot_YP_009199993.1_56 [gene=K8_057] [protein=major capsid protein] [protein_id=YP_009199993.1] [location=29633..30667]	1.7e-09	YFGPGSTFDDLGTLGK
1	>lcl|NC_028817.1_prot_YP_009199993.1_56 [gene=K8_057] [protein=major capsid protein] [protein_id=YP_009199993.1] [location=29633..30667]	4.9e-07	YFGPGSTFDDLGTLGK
1	>lcl|NC_028817.1_prot_YP_009199993.1_56 [gene=K8_057] [protein=major capsid protein] [protein_id=YP_009199993.1] [location=29633..30667]	3e-09	YFGPGSTFDDLGTLGK
1	>lcl|NC_028817.1_prot_YP_009199993.1_56 [gene=K8_057] [protein=major capsid protein] [protein_id=YP_009199993.1] [location=29633..30667]	3.6e-06	YFGPGSTFDDLGTLGK
1	>lcl|NC_028817.1_prot_YP_009199993.1_56 [gene=K8_057] [protein=major capsid protein] [protein_id=YP_009199993.1] [location=29633..30667]	3e-06	YFGPGSTFDDLGTLGK
1	>lcl|NC_028817.1_prot_YP_009199993.1_56 [gene=K8_057] [protein=major capsid protein] [protein_id=YP_009199993.1] [location=29633..30667]	0.0015	YFGPGSTFDDLGTLGK
1	>lcl|NC_028817.1_prot_YP_009199993.1_56 [gene=K8_057] [protein=major capsid protein] [protein_id=YP_009199993.1] [location=29633..30667]	2e-08	YFGPGSTFDDLGTLGK
1	>lcl|NC_028817.1_prot_YP_009199993.1_56 [gene=K8_057] [protein=major capsid protein] [protein_id=YP_009199993.1] [location=29633..30667]	1.2e-11	YFGPGSTFDDLGTLGK
1	>lcl|NC_028817.1_prot_YP_009199993.1_56 [gene=K8_057] [protein=major capsid protein] [protein_id=YP_009199993.1] [location=29633..30667]	5.3e-08	YFGPGSTFDDLGTLGK
1	>lcl|NC_028817.1_prot_YP_009199993.1_56 [gene=K8_057] [protein=major capsid protein] [protein_id=YP_009199993.1] [location=29633..30667]	4.2e-07	YFGPGSTFDDLGTLGK
1	>lcl|NC_028817.1_prot_YP_009199993.1_56 [gene=K8_057] [protein=major capsid protein] [protein_id=YP_009199993.1] [location=29633..30667]	1.8e-09	YFGPGSTFDDLGTLGK
1	>lcl|NC_028817.1_prot_YP_009199993.1_56 [gene=K8_057] [protein=major capsid protein] [protein_id=YP_009199993.1] [location=29633..30667]	0.0068	YFGPGSTFDDLGTLGK
1	>lcl|NC_028817.1_prot_YP_009199993.1_56 [gene=K8_057] [protein=major capsid protein] [protein_id=YP_009199993.1] [location=29633..30667]	4.6e-12	YFGPGSTFDDLGTLGK
1	>lcl|NC_028817.1_prot_YP_009199993.1_56 [gene=K8_057] [protein=major capsid protein] [protein_id=YP_009199993.1] [location=29633..30667]	0.00023	YFGPGSTFDDLGTLGK
1	>lcl|NC_028817.1_prot_YP_009199993.1_56 [gene=K8_057] [protein=major capsid protein] [protein_id=YP_009199993.1] [location=29633..30667]	2.3e-12	YFGPGSTFDDLGTLGK
1	>lcl|NC_028817.1_prot_YP_009199993.1_56 [gene=K8_057] [protein=major capsid protein] [protein_id=YP_009199993.1] [location=29633..30667]	8.3e-07	YFGPGSTFDDLGTLGK
1	>lcl|NC_028817.1_prot_YP_009199993.1_56 [gene=K8_057] [protein=major capsid protein] [protein_id=YP_009199993.1] [location=29633..30667]	7.8e-05	YFGPGSTFDDLGTLGK
1	>lcl|NC_028817.1_prot_YP_009199993.1_56 [gene=K8_057] [protein=major capsid protein] [protein_id=YP_009199993.1] [location=29633..30667]	5.1e-10	YFGPGSTFDDLGTLGK
1	>lcl|NC_028817.1_prot_YP_009199993.1_56 [gene=K8_057] [protein=major capsid protein] [protein_id=YP_009199993.1] [location=29633..30667]	1.8e-06	YFGPGSTFDDLGTLGK
1	>lcl|NC_028817.1_prot_YP_009199993.1_56 [gene=K8_057] [protein=major capsid protein] [protein_id=YP_009199993.1] [location=29633..30667]	1.1e-07	YFGPGSTFDDLGTLGK
1	>lcl|NC_028817.1_prot_YP_009199993.1_56 [gene=K8_057] [protein=major capsid protein] [protein_id=YP_009199993.1] [location=29633..30667]	0.002	YFGPGSTFDDLGTLGK
1	>lcl|NC_028817.1_prot_YP_009199993.1_56 [gene=K8_057] [protein=major capsid protein] [protein_id=YP_009199993.1] [location=29633..30667]	2.2e-11	YFGPGSTFDDLGTLGK
1	>lcl|NC_028817.1_prot_YP_009199993.1_56 [gene=K8_057] [protein=major capsid protein] [protein_id=YP_009199993.1] [location=29633..30667]	2.5e-09	YFGPGSTFDDLGTLGK
1	>lcl|NC_028817.1_prot_YP_009199993.1_56 [gene=K8_057] [protein=major capsid protein] [protein_id=YP_009199993.1] [location=29633..30667]	4.2e-11	YFGPGSTFDDLGTLGK
1	>lcl|NC_028817.1_prot_YP_009199993.1_56 [gene=K8_057] [protein=major capsid protein] [protein_id=YP_009199993.1] [location=29633..30667]	0.00094	YFGPGSTFDDLGTLGK
1	>lcl|NC_028817.1_prot_YP_009199993.1_56 [gene=K8_057] [protein=major capsid protein] [protein_id=YP_009199993.1] [location=29633..30667]	4.7e-12	YFGPGSTFDDLGTLGK
1	>lcl|NC_028817.1_prot_YP_009199993.1_56 [gene=K8_057] [protein=major capsid protein] [protein_id=YP_009199993.1] [location=29633..30667]	6.5e-08	YFGPGSTFDDLGTLGK
1	>lcl|NC_028817.1_prot_YP_009199993.1_56 [gene=K8_057] [protein=major capsid protein] [protein_id=YP_009199993.1] [location=29633..30667]	3.7e-07	YFGPGSTFDDLGTLGK
1	>lcl|NC_028817.1_prot_YP_009199993.1_56 [gene=K8_057] [protein=major capsid protein] [protein_id=YP_009199993.1] [location=29633..30667]	3.3e-06	YFGPGSTFDDLGTLGK
1	>lcl|NC_028817.1_prot_YP_009199993.1_56 [gene=K8_057] [protein=major capsid protein] [protein_id=YP_009199993.1] [location=29633..30667]	5.1e-10	YFGPGSTFDDLGTLGK
1	>lcl|NC_028817.1_prot_YP_009199993.1_56 [gene=K8_057] [protein=major capsid protein] [protein_id=YP_009199993.1] [location=29633..30667]	2.6e-07	YFGPGSTFDDLGTLGK
1	>lcl|NC_028817.1_prot_YP_009199993.1_56 [gene=K8_057] [protein=major capsid protein] [protein_id=YP_009199993.1] [location=29633..30667]	8.1e-08	YFGPGSTFDDLGTLGK
1	>lcl|NC_028817.1_prot_YP_009199993.1_56 [gene=K8_057] [protein=major capsid protein] [protein_id=YP_009199993.1] [location=29633..30667]	0.00013	YFGPGSTFDDLGTLGK
1	>lcl|NC_028817.1_prot_YP_009199993.1_56 [gene=K8_057] [protein=major capsid protein] [protein_id=YP_009199993.1] [location=29633..30667]	3.6e-06	YFGPGSTFDDLGTLGK
1	>lcl|NC_028817.1_prot_YP_009199993.1_56 [gene=K8_057] [protein=major capsid protein] [protein_id=YP_009199993.1] [location=29633..30667]	0.00015	YFGPGSTFDDLGTLGK
1	>lcl|NC_028817.1_prot_YP_009199993.1_56 [gene=K8_057] [protein=major capsid protein] [protein_id=YP_009199993.1] [location=29633..30667]	2e-08	YFGPGSTFDDLGTLGK
1	>lcl|NC_028817.1_prot_YP_009199993.1_56 [gene=K8_057] [protein=major capsid protein] [protein_id=YP_009199993.1] [location=29633..30667]	2.1e-08	YFGPGSTFDDLGTLGK
1	>lcl|NC_028817.1_prot_YP_009199993.1_56 [gene=K8_057] [protein=major capsid protein] [protein_id=YP_009199993.1] [location=29633..30667]	0.00044	YFGPGSTFDDLGTLGK
1	>lcl|NC_028817.1_prot_YP_009199993.1_56 [gene=K8_057] [protein=major capsid protein] [protein_id=YP_009199993.1] [location=29633..30667]	3.3e-05	YFGPGSTFDDLGTLGK
1	>lcl|NC_028817.1_prot_YP_009199993.1_56 [gene=K8_057] [protein=major capsid protein] [protein_id=YP_009199993.1] [location=29633..30667]	0.00039	VVGFDLTNPTADVMGK
1	>lcl|NC_028817.1_prot_YP_009199993.1_56 [gene=K8_057] [protein=major capsid protein] [protein_id=YP_009199993.1] [location=29633..30667]	0.00036	VVGFDLTNPTADVMGK
1	>lcl|NC_028817.1_prot_YP_009199993.1_56 [gene=K8_057] [protein=major capsid protein] [protein_id=YP_009199993.1] [location=29633..30667]	9.1e-05	VVGFDLTNPTADVMGK
1	>lcl|NC_028817.1_prot_YP_009199993.1_56 [gene=K8_057] [protein=major capsid protein] [protein_id=YP_009199993.1] [location=29633..30667]	2.3e-06	VVGFDLTNPTADVMGK
1	>lcl|NC_028817.1_prot_YP_009199993.1_56 [gene=K8_057] [protein=major capsid protein] [protein_id=YP_009199993.1] [location=29633..30667]	0.00072	VVGFDLTNPTADVMGK
1	>lcl|NC_028817.1_prot_YP_009199993.1_56 [gene=K8_057] [protein=major capsid protein] [protein_id=YP_009199993.1] [location=29633..30667]	0.0084	VVGFDLTNPTADVMGK
1	>lcl|NC_028817.1_prot_YP_009199993.1_56 [gene=K8_057] [protein=major capsid protein] [protein_id=YP_009199993.1] [location=29633..30667]	7.8e-05	VVGFDLTNPTADVMGK
1	>lcl|NC_028817.1_prot_YP_009199993.1_56 [gene=K8_057] [protein=major capsid protein] [protein_id=YP_009199993.1] [location=29633..30667]	4.6e-09	VVGFDLTNPTADVMGK
1	>lcl|NC_028817.1_prot_YP_009199993.1_56 [gene=K8_057] [protein=major capsid protein] [protein_id=YP_009199993.1] [location=29633..30667]	3.6e-06	VVGFDLTNPTADVMGK
1	>lcl|NC_028817.1_prot_YP_009199993.1_56 [gene=K8_057] [protein=major capsid protein] [protein_id=YP_009199993.1] [location=29633..30667]	3.3e-06	VVGFDLTNPTADVMGK
1	>lcl|NC_028817.1_prot_YP_009199993.1_56 [gene=K8_057] [protein=major capsid protein] [protein_id=YP_009199993.1] [location=29633..30667]	0.0025	VVGFDLTNPTADVMGK
1	>lcl|NC_028817.1_prot_YP_009199993.1_56 [gene=K8_057] [protein=major capsid protein] [protein_id=YP_009199993.1] [location=29633..30667]	1.6e-05	VVGFDLTNPTADVMGK
1	>lcl|NC_028817.1_prot_YP_009199993.1_56 [gene=K8_057] [protein=major capsid protein] [protein_id=YP_009199993.1] [location=29633..30667]	9.2e-06	VVGFDLTNPTADVMGK
1	>lcl|NC_028817.1_prot_YP_009199993.1_56 [gene=K8_057] [protein=major capsid protein] [protein_id=YP_009199993.1] [location=29633..30667]	2.1e-06	VVGFDLTNPTADVMGK
1	>lcl|NC_028817.1_prot_YP_009199993.1_56 [gene=K8_057] [protein=major capsid protein] [protein_id=YP_009199993.1] [location=29633..30667]	0.00039	VVGFDLTNPTADVMGK
1	>lcl|NC_028817.1_prot_YP_009199993.1_56 [gene=K8_057] [protein=major capsid protein] [protein_id=YP_009199993.1] [location=29633..30667]	0.00077	VVGFDLTNPTADVMGK
1	>lcl|NC_028817.1_prot_YP_009199993.1_56 [gene=K8_057] [protein=major capsid protein] [protein_id=YP_009199993.1] [location=29633..30667]	9.3e-06	EFYFGNIHFIEYR
1	>lcl|NC_028817.1_prot_YP_009199993.1_56 [gene=K8_057] [protein=major capsid protein] [protein_id=YP_009199993.1] [location=29633..30667]	0.0044	EFYFGNIHFIEYR
1	>lcl|NC_028817.1_prot_YP_009199993.1_56 [gene=K8_057] [protein=major capsid protein] [protein_id=YP_009199993.1] [location=29633..30667]	0.007	EFYFGNIHFIEYR
1	>lcl|NC_028817.1_prot_YP_009199993.1_56 [gene=K8_057] [protein=major capsid protein] [protein_id=YP_009199993.1] [location=29633..30667]	6.1e-06	EFYFGNIHFIEYR
1	>lcl|NC_028817.1_prot_YP_009199993.1_56 [gene=K8_057] [protein=major capsid protein] [protein_id=YP_009199993.1] [location=29633..30667]	0.0052	EFYFGNIHFIEYR
1	>lcl|NC_028817.1_prot_YP_009199993.1_56 [gene=K8_057] [protein=major capsid protein] [protein_id=YP_009199993.1] [location=29633..30667]	2.4e-09	EFYFGNIHFIEYR
1	>lcl|NC_028817.1_prot_YP_009199993.1_56 [gene=K8_057] [protein=major capsid protein] [protein_id=YP_009199993.1] [location=29633..30667]	6.4e-05	EFYFGNIHFIEYR
1	>lcl|NC_028817.1_prot_YP_009199993.1_56 [gene=K8_057] [protein=major capsid protein] [protein_id=YP_009199993.1] [location=29633..30667]	2.4e-09	EFYFGNIHFIEYR
1	>lcl|NC_028817.1_prot_YP_009199993.1_56 [gene=K8_057] [protein=major capsid protein] [protein_id=YP_009199993.1] [location=29633..30667]	0.0066	EFYFGNIHFIEYR
1	>lcl|NC_028817.1_prot_YP_009199993.1_56 [gene=K8_057] [protein=major capsid protein] [protein_id=YP_009199993.1] [location=29633..30667]	0.00013	EFYFGNIHFIEYR
1	>lcl|NC_028817.1_prot_YP_009199993.1_56 [gene=K8_057] [protein=major capsid protein] [protein_id=YP_009199993.1] [location=29633..30667]	0.0018	EFYFGNIHFIEYR
1	>lcl|NC_028817.1_prot_YP_009199993.1_56 [gene=K8_057] [protein=major capsid protein] [protein_id=YP_009199993.1] [location=29633..30667]	1.3e-05	EFYFGNIHFIEYR
1	>lcl|NC_028817.1_prot_YP_009199993.1_56 [gene=K8_057] [protein=major capsid protein] [protein_id=YP_009199993.1] [location=29633..30667]	3.7e-06	EFYFGNIHFIEYR
1	>lcl|NC_028817.1_prot_YP_009199993.1_56 [gene=K8_057] [protein=major capsid protein] [protein_id=YP_009199993.1] [location=29633..30667]	1.3e-05	EFYFGNIHFIEYR
1	>lcl|NC_028817.1_prot_YP_009199993.1_56 [gene=K8_057] [protein=major capsid protein] [protein_id=YP_009199993.1] [location=29633..30667]	0.00053	EFYFGNIHFIEYR
1	>lcl|NC_028817.1_prot_YP_009199993.1_56 [gene=K8_057] [protein=major capsid protein] [protein_id=YP_009199993.1] [location=29633..30667]	2e-09	EFYFGNIHFIEYR
1	>lcl|NC_028817.1_prot_YP_009199993.1_56 [gene=K8_057] [protein=major capsid protein] [protein_id=YP_009199993.1] [location=29633..30667]	6.9e-10	EFYFGNIHFIEYR
1	>lcl|NC_028817.1_prot_YP_009199993.1_56 [gene=K8_057] [protein=major capsid protein] [protein_id=YP_009199993.1] [location=29633..30667]	3.8e-05	EFYFGNIHFIEYR
1	>lcl|NC_028817.1_prot_YP_009199993.1_56 [gene=K8_057] [protein=major capsid protein] [protein_id=YP_009199993.1] [location=29633..30667]	4.2e-07	EFYFGNIHFIEYR
1	>lcl|NC_028817.1_prot_YP_009199993.1_56 [gene=K8_057] [protein=major capsid protein] [protein_id=YP_009199993.1] [location=29633..30667]	0.0076	EFYFGNIHFIEYR
1	>lcl|NC_028817.1_prot_YP_009199993.1_56 [gene=K8_057] [protein=major capsid protein] [protein_id=YP_009199993.1] [location=29633..30667]	0.0012	EFYFGNIHFIEYR
1	>lcl|NC_028817.1_prot_YP_009199993.1_56 [gene=K8_057] [protein=major capsid protein] [protein_id=YP_009199993.1] [location=29633..30667]	0.00099	EFYFGNIHFIEYR
1	>lcl|NC_028817.1_prot_YP_009199993.1_56 [gene=K8_057] [protein=major capsid protein] [protein_id=YP_009199993.1] [location=29633..30667]	0.00052	RAFGADREETLNEVR
1	>lcl|NC_028817.1_prot_YP_009199993.1_56 [gene=K8_057] [protein=major capsid protein] [protein_id=YP_009199993.1] [location=29633..30667]	0.00045	RAFGADREETLNEVR
1	>lcl|NC_028817.1_prot_YP_009199993.1_56 [gene=K8_057] [protein=major capsid protein] [protein_id=YP_009199993.1] [location=29633..30667]	0.00036	RAFGADREETLNEVR
1	>lcl|NC_028817.1_prot_YP_009199993.1_56 [gene=K8_057] [protein=major capsid protein] [protein_id=YP_009199993.1] [location=29633..30667]	0.00016	RAFGADREETLNEVR
1	>lcl|NC_028817.1_prot_YP_009199993.1_56 [gene=K8_057] [protein=major capsid protein] [protein_id=YP_009199993.1] [location=29633..30667]	2.6e-06	RAFGADREETLNEVR
1	>lcl|NC_028817.1_prot_YP_009199993.1_56 [gene=K8_057] [protein=major capsid protein] [protein_id=YP_009199993.1] [location=29633..30667]	0.0006	SILIETESNFIHVLR
1	>lcl|NC_028817.1_prot_YP_009199993.1_56 [gene=K8_057] [protein=major capsid protein] [protein_id=YP_009199993.1] [location=29633..30667]	1.6e-06	SILIETESNFIHVLR
1	>lcl|NC_028817.1_prot_YP_009199993.1_56 [gene=K8_057] [protein=major capsid protein] [protein_id=YP_009199993.1] [location=29633..30667]	2.3e-06	SILIETESNFIHVLR
1	>lcl|NC_028817.1_prot_YP_009199993.1_56 [gene=K8_057] [protein=major capsid protein] [protein_id=YP_009199993.1] [location=29633..30667]	2.9e-05	SILIETESNFIHVLR
1	>lcl|NC_028817.1_prot_YP_009199993.1_56 [gene=K8_057] [protein=major capsid protein] [protein_id=YP_009199993.1] [location=29633..30667]	0.0078	SILIETESNFIHVLR
1	>lcl|NC_028817.1_prot_YP_009199993.1_56 [gene=K8_057] [protein=major capsid protein] [protein_id=YP_009199993.1] [location=29633..30667]	0.0004	SILIETESNFIHVLR
1	>lcl|NC_028817.1_prot_YP_009199993.1_56 [gene=K8_057] [protein=major capsid protein] [protein_id=YP_009199993.1] [location=29633..30667]	1.5e-08	SILIETESNFIHVLR
1	>lcl|NC_028817.1_prot_YP_009199993.1_56 [gene=K8_057] [protein=major capsid protein] [protein_id=YP_009199993.1] [location=29633..30667]	7.4e-05	SILIETESNFIHVLR
1	>lcl|NC_028817.1_prot_YP_009199993.1_56 [gene=K8_057] [protein=major capsid protein] [protein_id=YP_009199993.1] [location=29633..30667]	4.8e-06	SILIETESNFIHVLR
1	>lcl|NC_028817.1_prot_YP_009199993.1_56 [gene=K8_057] [protein=major capsid protein] [protein_id=YP_009199993.1] [location=29633..30667]	8.2e-10	SILIETESNFIHVLR
1	>lcl|NC_028817.1_prot_YP_009199993.1_56 [gene=K8_057] [protein=major capsid protein] [protein_id=YP_009199993.1] [location=29633..30667]	1.5e-06	SILIETESNFIHVLR
1	>lcl|NC_028817.1_prot_YP_009199993.1_56 [gene=K8_057] [protein=major capsid protein] [protein_id=YP_009199993.1] [location=29633..30667]	0.0055	SILIETESNFIHVLR
1	>lcl|NC_028817.1_prot_YP_009199993.1_56 [gene=K8_057] [protein=major capsid protein] [protein_id=YP_009199993.1] [location=29633..30667]	3.4e-08	SILIETESNFIHVLR
1	>lcl|NC_028817.1_prot_YP_009199993.1_56 [gene=K8_057] [protein=major capsid protein] [protein_id=YP_009199993.1] [location=29633..30667]	2.4e-07	SILIETESNFIHVLR
1	>lcl|NC_028817.1_prot_YP_009199993.1_56 [gene=K8_057] [protein=major capsid protein] [protein_id=YP_009199993.1] [location=29633..30667]	0.0011	SILIETESNFIHVLR
1	>lcl|NC_028817.1_prot_YP_009199993.1_56 [gene=K8_057] [protein=major capsid protein] [protein_id=YP_009199993.1] [location=29633..30667]	1e-05	SILIETESNFIHVLR
1	>lcl|NC_028817.1_prot_YP_009199993.1_56 [gene=K8_057] [protein=major capsid protein] [protein_id=YP_009199993.1] [location=29633..30667]	0.0073	SILIETESNFIHVLR
1	>lcl|NC_028817.1_prot_YP_009199993.1_56 [gene=K8_057] [protein=major capsid protein] [protein_id=YP_009199993.1] [location=29633..30667]	2.4e-07	SILIETESNFIHVLR
1	>lcl|NC_028817.1_prot_YP_009199993.1_56 [gene=K8_057] [protein=major capsid protein] [protein_id=YP_009199993.1] [location=29633..30667]	2.5e-05	SILIETESNFIHVLR
1	>lcl|NC_028817.1_prot_YP_009199993.1_56 [gene=K8_057] [protein=major capsid protein] [protein_id=YP_009199993.1] [location=29633..30667]	2.9e-06	SILIETESNFIHVLR
1	>lcl|NC_028817.1_prot_YP_009199993.1_56 [gene=K8_057] [protein=major capsid protein] [protein_id=YP_009199993.1] [location=29633..30667]	0.00031	SILIETESNFIHVLR
1	>lcl|NC_028817.1_prot_YP_009199993.1_56 [gene=K8_057] [protein=major capsid protein] [protein_id=YP_009199993.1] [location=29633..30667]	6.2e-05	SILIETESNFIHVLR
1	>lcl|NC_028817.1_prot_YP_009199993.1_56 [gene=K8_057] [protein=major capsid protein] [protein_id=YP_009199993.1] [location=29633..30667]	9.9e-06	SILIETESNFIHVLR
1	>lcl|NC_028817.1_prot_YP_009199993.1_56 [gene=K8_057] [protein=major capsid protein] [protein_id=YP_009199993.1] [location=29633..30667]	6.1e-09	SILIETESNFIHVLR
1	>lcl|NC_028817.1_prot_YP_009199993.1_56 [gene=K8_057] [protein=major capsid protein] [protein_id=YP_009199993.1] [location=29633..30667]	6.5e-05	SILIETESNFIHVLR
1	>lcl|NC_028817.1_prot_YP_009199993.1_56 [gene=K8_057] [protein=major capsid protein] [protein_id=YP_009199993.1] [location=29633..30667]	5.8e-05	SILIETESNFIHVLR
1	>lcl|NC_028817.1_prot_YP_009199993.1_56 [gene=K8_057] [protein=major capsid protein] [protein_id=YP_009199993.1] [location=29633..30667]	1.1e-08	SILIETESNFIHVLR
1	>lcl|NC_028817.1_prot_YP_009199993.1_56 [gene=K8_057] [protein=major capsid protein] [protein_id=YP_009199993.1] [location=29633..30667]	2.4e-09	SILIETESNFIHVLR
1	>lcl|NC_028817.1_prot_YP_009199993.1_56 [gene=K8_057] [protein=major capsid protein] [protein_id=YP_009199993.1] [location=29633..30667]	5.4e-08	SILIETESNFIHVLR
1	>lcl|NC_028817.1_prot_YP_009199993.1_56 [gene=K8_057] [protein=major capsid protein] [protein_id=YP_009199993.1] [location=29633..30667]	1.6e-07	SILIETESNFIHVLR
1	>lcl|NC_028817.1_prot_YP_009199993.1_56 [gene=K8_057] [protein=major capsid protein] [protein_id=YP_009199993.1] [location=29633..30667]	0.00051	SILIETESNFIHVLR
1	>lcl|NC_028817.1_prot_YP_009199993.1_56 [gene=K8_057] [protein=major capsid protein] [protein_id=YP_009199993.1] [location=29633..30667]	6.5e-08	SILIETESNFIHVLR
1	>lcl|NC_028817.1_prot_YP_009199993.1_56 [gene=K8_057] [protein=major capsid protein] [protein_id=YP_009199993.1] [location=29633..30667]	1e-07	SILIETESNFIHVLR
1	>lcl|NC_028817.1_prot_YP_009199993.1_56 [gene=K8_057] [protein=major capsid protein] [protein_id=YP_009199993.1] [location=29633..30667]	0.0011	SILIETESNFIHVLR
1	>lcl|NC_028817.1_prot_YP_009199993.1_56 [gene=K8_057] [protein=major capsid protein] [protein_id=YP_009199993.1] [location=29633..30667]	5.5e-08	SILIETESNFIHVLR
1	>lcl|NC_028817.1_prot_YP_009199993.1_56 [gene=K8_057] [protein=major capsid protein] [protein_id=YP_009199993.1] [location=29633..30667]	8e-08	SILIETESNFIHVLR
1	>lcl|NC_028817.1_prot_YP_009199993.1_56 [gene=K8_057] [protein=major capsid protein] [protein_id=YP_009199993.1] [location=29633..30667]	1.1e-09	SILIETESNFIHVLR
1	>lcl|NC_028817.1_prot_YP_009199993.1_56 [gene=K8_057] [protein=major capsid protein] [protein_id=YP_009199993.1] [location=29633..30667]	1.3e-06	SILIETESNFIHVLR
1	>lcl|NC_028817.1_prot_YP_009199993.1_56 [gene=K8_057] [protein=major capsid protein] [protein_id=YP_009199993.1] [location=29633..30667]	0.00039	SILIETESNFIHVLR
1	>lcl|NC_028817.1_prot_YP_009199993.1_56 [gene=K8_057] [protein=major capsid protein] [protein_id=YP_009199993.1] [location=29633..30667]	6e-08	SILIETESNFIHVLR
1	>lcl|NC_028817.1_prot_YP_009199993.1_56 [gene=K8_057] [protein=major capsid protein] [protein_id=YP_009199993.1] [location=29633..30667]	3.1e-07	SILIETESNFIHVLR
1	>lcl|NC_028817.1_prot_YP_009199993.1_56 [gene=K8_057] [protein=major capsid protein] [protein_id=YP_009199993.1] [location=29633..30667]	9.1e-06	SILIETESNFIHVLR
1	>lcl|NC_028817.1_prot_YP_009199993.1_56 [gene=K8_057] [protein=major capsid protein] [protein_id=YP_009199993.1] [location=29633..30667]	2.3e-06	SILIETESNFIHVLR
1	>lcl|NC_028817.1_prot_YP_009199993.1_56 [gene=K8_057] [protein=major capsid protein] [protein_id=YP_009199993.1] [location=29633..30667]	9.4e-13	SILIETESNFIHVLR
1	>lcl|NC_028817.1_prot_YP_009199993.1_56 [gene=K8_057] [protein=major capsid protein] [protein_id=YP_009199993.1] [location=29633..30667]	1.3e-06	SILIETESNFIHVLR
1	>lcl|NC_028817.1_prot_YP_009199993.1_56 [gene=K8_057] [protein=major capsid protein] [protein_id=YP_009199993.1] [location=29633..30667]	1.4e-07	SILIETESNFIHVLR
1	>lcl|NC_028817.1_prot_YP_009199993.1_56 [gene=K8_057] [protein=major capsid protein] [protein_id=YP_009199993.1] [location=29633..30667]	7.7e-10	SILIETESNFIHVLR
1	>lcl|NC_028817.1_prot_YP_009199993.1_56 [gene=K8_057] [protein=major capsid protein] [protein_id=YP_009199993.1] [location=29633..30667]	4e-07	SILIETESNFIHVLR
1	>lcl|NC_028817.1_prot_YP_009199993.1_56 [gene=K8_057] [protein=major capsid protein] [protein_id=YP_009199993.1] [location=29633..30667]	5.5e-07	SILIETESNFIHVLR
1	>lcl|NC_028817.1_prot_YP_009199993.1_56 [gene=K8_057] [protein=major capsid protein] [protein_id=YP_009199993.1] [location=29633..30667]	3.4e-05	SILIETESNFIHVLR
1	>lcl|NC_028817.1_prot_YP_009199993.1_56 [gene=K8_057] [protein=major capsid protein] [protein_id=YP_009199993.1] [location=29633..30667]	1.4e-08	SILIETESNFIHVLR
1	>lcl|NC_028817.1_prot_YP_009199993.1_56 [gene=K8_057] [protein=major capsid protein] [protein_id=YP_009199993.1] [location=29633..30667]	5.9e-05	SILIETESNFIHVLR
1	>lcl|NC_028817.1_prot_YP_009199993.1_56 [gene=K8_057] [protein=major capsid protein] [protein_id=YP_009199993.1] [location=29633..30667]	8.1e-09	SILIETESNFIHVLR
1	>lcl|NC_028817.1_prot_YP_009199993.1_56 [gene=K8_057] [protein=major capsid protein] [protein_id=YP_009199993.1] [location=29633..30667]	1.3e-06	SILIETESNFIHVLR
1	>lcl|NC_028817.1_prot_YP_009199993.1_56 [gene=K8_057] [protein=major capsid protein] [protein_id=YP_009199993.1] [location=29633..30667]	3.7e-07	SILIETESNFIHVLR
1	>lcl|NC_028817.1_prot_YP_009199993.1_56 [gene=K8_057] [protein=major capsid protein] [protein_id=YP_009199993.1] [location=29633..30667]	3.7e-05	SILIETESNFIHVLR
1	>lcl|NC_028817.1_prot_YP_009199993.1_56 [gene=K8_057] [protein=major capsid protein] [protein_id=YP_009199993.1] [location=29633..30667]	3.4e-07	SILIETESNFIHVLR
1	>lcl|NC_028817.1_prot_YP_009199993.1_56 [gene=K8_057] [protein=major capsid protein] [protein_id=YP_009199993.1] [location=29633..30667]	2.9e-06	SILIETESNFIHVLR
1	>lcl|NC_028817.1_prot_YP_009199993.1_56 [gene=K8_057] [protein=major capsid protein] [protein_id=YP_009199993.1] [location=29633..30667]	3.9e-08	SILIETESNFIHVLR
1	>lcl|NC_028817.1_prot_YP_009199993.1_56 [gene=K8_057] [protein=major capsid protein] [protein_id=YP_009199993.1] [location=29633..30667]	0.001	SILIETESNFIHVLR
1	>lcl|NC_028817.1_prot_YP_009199993.1_56 [gene=K8_057] [protein=major capsid protein] [protein_id=YP_009199993.1] [location=29633..30667]	1.9e-06	SILIETESNFIHVLR
1	>lcl|NC_028817.1_prot_YP_009199993.1_56 [gene=K8_057] [protein=major capsid protein] [protein_id=YP_009199993.1] [location=29633..30667]	1e-07	SILIETESNFIHVLR
1	>lcl|NC_028817.1_prot_YP_009199993.1_56 [gene=K8_057] [protein=major capsid protein] [protein_id=YP_009199993.1] [location=29633..30667]	1.1e-08	SILIETESNFIHVLR
1	>lcl|NC_028817.1_prot_YP_009199993.1_56 [gene=K8_057] [protein=major capsid protein] [protein_id=YP_009199993.1] [location=29633..30667]	0.0053	KVVGFDLTNPTADVMGK
1	>lcl|NC_028817.1_prot_YP_009199993.1_56 [gene=K8_057] [protein=major capsid protein] [protein_id=YP_009199993.1] [location=29633..30667]	2.5e-06	KVVGFDLTNPTADVMGK
1	>lcl|NC_028817.1_prot_YP_009199993.1_56 [gene=K8_057] [protein=major capsid protein] [protein_id=YP_009199993.1] [location=29633..30667]	0.0001	KVVGFDLTNPTADVMGK
1	>lcl|NC_028817.1_prot_YP_009199993.1_56 [gene=K8_057] [protein=major capsid protein] [protein_id=YP_009199993.1] [location=29633..30667]	8.6e-06	KVVGFDLTNPTADVMGK
1	>lcl|NC_028817.1_prot_YP_009199993.1_56 [gene=K8_057] [protein=major capsid protein] [protein_id=YP_009199993.1] [location=29633..30667]	8.3e-05	KVVGFDLTNPTADVMGK
1	>lcl|NC_028817.1_prot_YP_009199993.1_56 [gene=K8_057] [protein=major capsid protein] [protein_id=YP_009199993.1] [location=29633..30667]	0.00042	KVVGFDLTNPTADVMGK
1	>lcl|NC_028817.1_prot_YP_009199993.1_56 [gene=K8_057] [protein=major capsid protein] [protein_id=YP_009199993.1] [location=29633..30667]	0.00043	KVVGFDLTNPTADVMGK
1	>lcl|NC_028817.1_prot_YP_009199993.1_56 [gene=K8_057] [protein=major capsid protein] [protein_id=YP_009199993.1] [location=29633..30667]	0.00052	KVVGFDLTNPTADVMGK
1	>lcl|NC_028817.1_prot_YP_009199993.1_56 [gene=K8_057] [protein=major capsid protein] [protein_id=YP_009199993.1] [location=29633..30667]	1.1e-05	KVVGFDLTNPTADVMGK
1	>lcl|NC_028817.1_prot_YP_009199993.1_56 [gene=K8_057] [protein=major capsid protein] [protein_id=YP_009199993.1] [location=29633..30667]	0.0096	KVVGFDLTNPTADVMGK
1	>lcl|NC_028817.1_prot_YP_009199993.1_56 [gene=K8_057] [protein=major capsid protein] [protein_id=YP_009199993.1] [location=29633..30667]	1.2e-05	KVVGFDLTNPTADVMGK
1	>lcl|NC_028817.1_prot_YP_009199993.1_56 [gene=K8_057] [protein=major capsid protein] [protein_id=YP_009199993.1] [location=29633..30667]	3.2e-05	KVVGFDLTNPTADVMGK
1	>lcl|NC_028817.1_prot_YP_009199993.1_56 [gene=K8_057] [protein=major capsid protein] [protein_id=YP_009199993.1] [location=29633..30667]	6.2e-10	KVVGFDLTNPTADVMGK
1	>lcl|NC_028817.1_prot_YP_009199993.1_56 [gene=K8_057] [protein=major capsid protein] [protein_id=YP_009199993.1] [location=29633..30667]	4.7e-05	KVVGFDLTNPTADVMGK
1	>lcl|NC_028817.1_prot_YP_009199993.1_56 [gene=K8_057] [protein=major capsid protein] [protein_id=YP_009199993.1] [location=29633..30667]	2.6e-05	KVVGFDLTNPTADVMGK
1	>lcl|NC_028817.1_prot_YP_009199993.1_56 [gene=K8_057] [protein=major capsid protein] [protein_id=YP_009199993.1] [location=29633..30667]	0.003	KVVGFDLTNPTADVMGK
1	>lcl|NC_028817.1_prot_YP_009199993.1_56 [gene=K8_057] [protein=major capsid protein] [protein_id=YP_009199993.1] [location=29633..30667]	6.8e-10	KVVGFDLTNPTADVMGK
1	>lcl|NC_028817.1_prot_YP_009199993.1_56 [gene=K8_057] [protein=major capsid protein] [protein_id=YP_009199993.1] [location=29633..30667]	6.2e-06	KVVGFDLTNPTADVMGK
1	>lcl|NC_028817.1_prot_YP_009199993.1_56 [gene=K8_057] [protein=major capsid protein] [protein_id=YP_009199993.1] [location=29633..30667]	0.00072	KVVGFDLTNPTADVMGK
1	>lcl|NC_028817.1_prot_YP_009199993.1_56 [gene=K8_057] [protein=major capsid protein] [protein_id=YP_009199993.1] [location=29633..30667]	3.2e-06	KVVGFDLTNPTADVMGK
1	>lcl|NC_028817.1_prot_YP_009199993.1_56 [gene=K8_057] [protein=major capsid protein] [protein_id=YP_009199993.1] [location=29633..30667]	0.0049	KVVGFDLTNPTADVMGK
1	>lcl|NC_028817.1_prot_YP_009199993.1_56 [gene=K8_057] [protein=major capsid protein] [protein_id=YP_009199993.1] [location=29633..30667]	0.0011	KVVGFDLTNPTADVMGK
1	>lcl|NC_028817.1_prot_YP_009199993.1_56 [gene=K8_057] [protein=major capsid protein] [protein_id=YP_009199993.1] [location=29633..30667]	7.6e-05	KVVGFDLTNPTADVMGK
1	>lcl|NC_028817.1_prot_YP_009199993.1_56 [gene=K8_057] [protein=major capsid protein] [protein_id=YP_009199993.1] [location=29633..30667]	0.0046	KVVGFDLTNPTADVMGK
1	>lcl|NC_028817.1_prot_YP_009199993.1_56 [gene=K8_057] [protein=major capsid protein] [protein_id=YP_009199993.1] [location=29633..30667]	2e-12	KVVGFDLTNPTADVMGK
1	>lcl|NC_028817.1_prot_YP_009199993.1_56 [gene=K8_057] [protein=major capsid protein] [protein_id=YP_009199993.1] [location=29633..30667]	0.0028	KVVGFDLTNPTADVMGK
1	>lcl|NC_028817.1_prot_YP_009199993.1_56 [gene=K8_057] [protein=major capsid protein] [protein_id=YP_009199993.1] [location=29633..30667]	0.00066	KVVGFDLTNPTADVMGK
1	>lcl|NC_028817.1_prot_YP_009199993.1_56 [gene=K8_057] [protein=major capsid protein] [protein_id=YP_009199993.1] [location=29633..30667]	0.0046	KVVGFDLTNPTADVMGK
1	>lcl|NC_028817.1_prot_YP_009199993.1_56 [gene=K8_057] [protein=major capsid protein] [protein_id=YP_009199993.1] [location=29633..30667]	2e-06	KVVGFDLTNPTADVMGK
1	>lcl|NC_028817.1_prot_YP_009199993.1_56 [gene=K8_057] [protein=major capsid protein] [protein_id=YP_009199993.1] [location=29633..30667]	0.00038	KVVGFDLTNPTADVMGK
1	>lcl|NC_028817.1_prot_YP_009199993.1_56 [gene=K8_057] [protein=major capsid protein] [protein_id=YP_009199993.1] [location=29633..30667]	0.0089	KVVGFDLTNPTADVMGK
1	>lcl|NC_028817.1_prot_YP_009199993.1_56 [gene=K8_057] [protein=major capsid protein] [protein_id=YP_009199993.1] [location=29633..30667]	0.0017	KVVGFDLTNPTADVMGK
1	>lcl|NC_028817.1_prot_YP_009199993.1_56 [gene=K8_057] [protein=major capsid protein] [protein_id=YP_009199993.1] [location=29633..30667]	3.1e-05	KVVGFDLTNPTADVMGK
1	>lcl|NC_028817.1_prot_YP_009199993.1_56 [gene=K8_057] [protein=major capsid protein] [protein_id=YP_009199993.1] [location=29633..30667]	1.5e-06	KVVGFDLTNPTADVMGK
1	>lcl|NC_028817.1_prot_YP_009199993.1_56 [gene=K8_057] [protein=major capsid protein] [protein_id=YP_009199993.1] [location=29633..30667]	5.8e-05	KVVGFDLTNPTADVMGK
1	>lcl|NC_028817.1_prot_YP_009199993.1_56 [gene=K8_057] [protein=major capsid protein] [protein_id=YP_009199993.1] [location=29633..30667]	0.00011	KVVGFDLTNPTADVMGK
1	>lcl|NC_028817.1_prot_YP_009199993.1_56 [gene=K8_057] [protein=major capsid protein] [protein_id=YP_009199993.1] [location=29633..30667]	2.5e-08	KVVGFDLTNPTADVMGK
1	>lcl|NC_028817.1_prot_YP_009199993.1_56 [gene=K8_057] [protein=major capsid protein] [protein_id=YP_009199993.1] [location=29633..30667]	1.8e-05	KVVGFDLTNPTADVMGK
1	>lcl|NC_028817.1_prot_YP_009199993.1_56 [gene=K8_057] [protein=major capsid protein] [protein_id=YP_009199993.1] [location=29633..30667]	4.6e-06	KVVGFDLTNPTADVMGK
1	>lcl|NC_028817.1_prot_YP_009199993.1_56 [gene=K8_057] [protein=major capsid protein] [protein_id=YP_009199993.1] [location=29633..30667]	7.5e-05	KVVGFDLTNPTADVMGK
1	>lcl|NC_028817.1_prot_YP_009199993.1_56 [gene=K8_057] [protein=major capsid protein] [protein_id=YP_009199993.1] [location=29633..30667]	1.1e-05	KVVGFDLTNPTADVMGK
1	>lcl|NC_028817.1_prot_YP_009199993.1_56 [gene=K8_057] [protein=major capsid protein] [protein_id=YP_009199993.1] [location=29633..30667]	3.7e-06	KVVGFDLTNPTADVMGK
1	>lcl|NC_028817.1_prot_YP_009199993.1_56 [gene=K8_057] [protein=major capsid protein] [protein_id=YP_009199993.1] [location=29633..30667]	7.1e-05	KVVGFDLTNPTADVMGK
1	>lcl|NC_028817.1_prot_YP_009199993.1_56 [gene=K8_057] [protein=major capsid protein] [protein_id=YP_009199993.1] [location=29633..30667]	0.0035	KVVGFDLTNPTADVMGK
1	>lcl|NC_028817.1_prot_YP_009199993.1_56 [gene=K8_057] [protein=major capsid protein] [protein_id=YP_009199993.1] [location=29633..30667]	2.9e-07	KVVGFDLTNPTADVMGK
1	>lcl|NC_028817.1_prot_YP_009199993.1_56 [gene=K8_057] [protein=major capsid protein] [protein_id=YP_009199993.1] [location=29633..30667]	6.9e-05	KVVGFDLTNPTADVMGK
1	>lcl|NC_028817.1_prot_YP_009199993.1_56 [gene=K8_057] [protein=major capsid protein] [protein_id=YP_009199993.1] [location=29633..30667]	6.6e-05	KVVGFDLTNPTADVMGK
1	>lcl|NC_028817.1_prot_YP_009199993.1_56 [gene=K8_057] [protein=major capsid protein] [protein_id=YP_009199993.1] [location=29633..30667]	1.7e-07	KVVGFDLTNPTADVMGK
1	>lcl|NC_028817.1_prot_YP_009199993.1_56 [gene=K8_057] [protein=major capsid protein] [protein_id=YP_009199993.1] [location=29633..30667]	6.1e-05	KVVGFDLTNPTADVMGK
1	>lcl|NC_028817.1_prot_YP_009199993.1_56 [gene=K8_057] [protein=major capsid protein] [protein_id=YP_009199993.1] [location=29633..30667]	1.1e-05	KVVGFDLTNPTADVMGK
1	>lcl|NC_028817.1_prot_YP_009199993.1_56 [gene=K8_057] [protein=major capsid protein] [protein_id=YP_009199993.1] [location=29633..30667]	0.0099	NWANTAEVASVSAIVTGK
1	>lcl|NC_028817.1_prot_YP_009199993.1_56 [gene=K8_057] [protein=major capsid protein] [protein_id=YP_009199993.1] [location=29633..30667]	1.6e-06	NWANTAEVASVSAIVTGK
1	>lcl|NC_028817.1_prot_YP_009199993.1_56 [gene=K8_057] [protein=major capsid protein] [protein_id=YP_009199993.1] [location=29633..30667]	1.7e-07	NWANTAEVASVSAIVTGK
1	>lcl|NC_028817.1_prot_YP_009199993.1_56 [gene=K8_057] [protein=major capsid protein] [protein_id=YP_009199993.1] [location=29633..30667]	1.8e-12	NWANTAEVASVSAIVTGK
1	>lcl|NC_028817.1_prot_YP_009199993.1_56 [gene=K8_057] [protein=major capsid protein] [protein_id=YP_009199993.1] [location=29633..30667]	0.0074	NWANTAEVASVSAIVTGK
1	>lcl|NC_028817.1_prot_YP_009199993.1_56 [gene=K8_057] [protein=major capsid protein] [protein_id=YP_009199993.1] [location=29633..30667]	0.0022	NWANTAEVASVSAIVTGK
1	>lcl|NC_028817.1_prot_YP_009199993.1_56 [gene=K8_057] [protein=major capsid protein] [protein_id=YP_009199993.1] [location=29633..30667]	3.8e-09	NWANTAEVASVSAIVTGK
1	>lcl|NC_028817.1_prot_YP_009199993.1_56 [gene=K8_057] [protein=major capsid protein] [protein_id=YP_009199993.1] [location=29633..30667]	8.1e-08	NWANTAEVASVSAIVTGK
1	>lcl|NC_028817.1_prot_YP_009199993.1_56 [gene=K8_057] [protein=major capsid protein] [protein_id=YP_009199993.1] [location=29633..30667]	1e-07	NWANTAEVASVSAIVTGK
1	>lcl|NC_028817.1_prot_YP_009199993.1_56 [gene=K8_057] [protein=major capsid protein] [protein_id=YP_009199993.1] [location=29633..30667]	3.7e-07	NWANTAEVASVSAIVTGK
1	>lcl|NC_028817.1_prot_YP_009199993.1_56 [gene=K8_057] [protein=major capsid protein] [protein_id=YP_009199993.1] [location=29633..30667]	4.2e-11	NWANTAEVASVSAIVTGK
1	>lcl|NC_028817.1_prot_YP_009199993.1_56 [gene=K8_057] [protein=major capsid protein] [protein_id=YP_009199993.1] [location=29633..30667]	0.0001	NWANTAEVASVSAIVTGK
1	>lcl|NC_028817.1_prot_YP_009199993.1_56 [gene=K8_057] [protein=major capsid protein] [protein_id=YP_009199993.1] [location=29633..30667]	0.00024	NWANTAEVASVSAIVTGK
1	>lcl|NC_028817.1_prot_YP_009199993.1_56 [gene=K8_057] [protein=major capsid protein] [protein_id=YP_009199993.1] [location=29633..30667]	1.1e-05	RSILIETESNFIHVLR
1	>lcl|NC_028817.1_prot_YP_009199993.1_56 [gene=K8_057] [protein=major capsid protein] [protein_id=YP_009199993.1] [location=29633..30667]	1.2e-05	RSILIETESNFIHVLR
1	>lcl|NC_028817.1_prot_YP_009199993.1_56 [gene=K8_057] [protein=major capsid protein] [protein_id=YP_009199993.1] [location=29633..30667]	2.3e-06	RSILIETESNFIHVLR
1	>lcl|NC_028817.1_prot_YP_009199993.1_56 [gene=K8_057] [protein=major capsid protein] [protein_id=YP_009199993.1] [location=29633..30667]	4.9e-06	RSILIETESNFIHVLR
1	>lcl|NC_028817.1_prot_YP_009199993.1_56 [gene=K8_057] [protein=major capsid protein] [protein_id=YP_009199993.1] [location=29633..30667]	0.0007	RSILIETESNFIHVLR
1	>lcl|NC_028817.1_prot_YP_009199993.1_56 [gene=K8_057] [protein=major capsid protein] [protein_id=YP_009199993.1] [location=29633..30667]	7e-06	RSILIETESNFIHVLR
1	>lcl|NC_028817.1_prot_YP_009199993.1_56 [gene=K8_057] [protein=major capsid protein] [protein_id=YP_009199993.1] [location=29633..30667]	2.5e-07	RSILIETESNFIHVLR
1	>lcl|NC_028817.1_prot_YP_009199993.1_56 [gene=K8_057] [protein=major capsid protein] [protein_id=YP_009199993.1] [location=29633..30667]	0.00023	RSILIETESNFIHVLR
1	>lcl|NC_028817.1_prot_YP_009199993.1_56 [gene=K8_057] [protein=major capsid protein] [protein_id=YP_009199993.1] [location=29633..30667]	0.00039	RSILIETESNFIHVLR
1	>lcl|NC_028817.1_prot_YP_009199993.1_56 [gene=K8_057] [protein=major capsid protein] [protein_id=YP_009199993.1] [location=29633..30667]	0.00034	RNWANTAEVASVSAIVTGK
1	>lcl|NC_028817.1_prot_YP_009199993.1_56 [gene=K8_057] [protein=major capsid protein] [protein_id=YP_009199993.1] [location=29633..30667]	4.8e-06	RNWANTAEVASVSAIVTGK
1	>lcl|NC_028817.1_prot_YP_009199993.1_56 [gene=K8_057] [protein=major capsid protein] [protein_id=YP_009199993.1] [location=29633..30667]	6.8e-05	RNWANTAEVASVSAIVTGK
1	>lcl|NC_028817.1_prot_YP_009199993.1_56 [gene=K8_057] [protein=major capsid protein] [protein_id=YP_009199993.1] [location=29633..30667]	0.0022	RNWANTAEVASVSAIVTGK
1	>lcl|NC_028817.1_prot_YP_009199993.1_56 [gene=K8_057] [protein=major capsid protein] [protein_id=YP_009199993.1] [location=29633..30667]	1.4e-07	RNWANTAEVASVSAIVTGK
1	>lcl|NC_028817.1_prot_YP_009199993.1_56 [gene=K8_057] [protein=major capsid protein] [protein_id=YP_009199993.1] [location=29633..30667]	7.7e-05	RNWANTAEVASVSAIVTGK
1	>lcl|NC_028817.1_prot_YP_009199993.1_56 [gene=K8_057] [protein=major capsid protein] [protein_id=YP_009199993.1] [location=29633..30667]	1e-07	SYAPAGTIEYDWYDLMGK
1	>lcl|NC_028817.1_prot_YP_009199993.1_56 [gene=K8_057] [protein=major capsid protein] [protein_id=YP_009199993.1] [location=29633..30667]	0.0015	SYAPAGTIEYDWYDLMGK
1	>lcl|NC_028817.1_prot_YP_009199993.1_56 [gene=K8_057] [protein=major capsid protein] [protein_id=YP_009199993.1] [location=29633..30667]	2e-05	SYAPAGTIEYDWYDLMGK
1	>lcl|NC_028817.1_prot_YP_009199993.1_56 [gene=K8_057] [protein=major capsid protein] [protein_id=YP_009199993.1] [location=29633..30667]	0.00052	SYAPAGTIEYDWYDLMGK
1	>lcl|NC_028817.1_prot_YP_009199993.1_56 [gene=K8_057] [protein=major capsid protein] [protein_id=YP_009199993.1] [location=29633..30667]	0.0013	SYAPAGTIEYDWYDLMGK
1	>lcl|NC_028817.1_prot_YP_009199993.1_56 [gene=K8_057] [protein=major capsid protein] [protein_id=YP_009199993.1] [location=29633..30667]	0.0017	SYAPAGTIEYDWYDLMGK
1	>lcl|NC_028817.1_prot_YP_009199993.1_56 [gene=K8_057] [protein=major capsid protein] [protein_id=YP_009199993.1] [location=29633..30667]	4.7e-07	TEEIFVHMQDNSQDGLIR
1	>lcl|NC_028817.1_prot_YP_009199993.1_56 [gene=K8_057] [protein=major capsid protein] [protein_id=YP_009199993.1] [location=29633..30667]	0.002	TEEIFVHMQDNSQDGLIR
1	>lcl|NC_028817.1_prot_YP_009199993.1_56 [gene=K8_057] [protein=major capsid protein] [protein_id=YP_009199993.1] [location=29633..30667]	0.0026	TEEIFVHMQDNSQDGLIR
1	>lcl|NC_028817.1_prot_YP_009199993.1_56 [gene=K8_057] [protein=major capsid protein] [protein_id=YP_009199993.1] [location=29633..30667]	9.6e-05	TEEIFVHMQDNSQDGLIR
1	>lcl|NC_028817.1_prot_YP_009199993.1_56 [gene=K8_057] [protein=major capsid protein] [protein_id=YP_009199993.1] [location=29633..30667]	0.0019	TEEIFVHMQDNSQDGLIR
1	>lcl|NC_028817.1_prot_YP_009199993.1_56 [gene=K8_057] [protein=major capsid protein] [protein_id=YP_009199993.1] [location=29633..30667]	5.4e-05	TEEIFVHMQDNSQDGLIR
1	>lcl|NC_028817.1_prot_YP_009199993.1_56 [gene=K8_057] [protein=major capsid protein] [protein_id=YP_009199993.1] [location=29633..30667]	1.3e-08	TEEIFVHMQDNSQDGLIR
1	>lcl|NC_028817.1_prot_YP_009199993.1_56 [gene=K8_057] [protein=major capsid protein] [protein_id=YP_009199993.1] [location=29633..30667]	0.00095	TEEIFVHMQDNSQDGLIR
1	>lcl|NC_028817.1_prot_YP_009199993.1_56 [gene=K8_057] [protein=major capsid protein] [protein_id=YP_009199993.1] [location=29633..30667]	9.6e-07	TEEIFVHMQDNSQDGLIR
1	>lcl|NC_028817.1_prot_YP_009199993.1_56 [gene=K8_057] [protein=major capsid protein] [protein_id=YP_009199993.1] [location=29633..30667]	1.5e-05	TEEIFVHMQDNSQDGLIR
1	>lcl|NC_028817.1_prot_YP_009199993.1_56 [gene=K8_057] [protein=major capsid protein] [protein_id=YP_009199993.1] [location=29633..30667]	8.7e-07	TEEIFVHMQDNSQDGLIR
1	>lcl|NC_028817.1_prot_YP_009199993.1_56 [gene=K8_057] [protein=major capsid protein] [protein_id=YP_009199993.1] [location=29633..30667]	0.00014	TEEIFVHMQDNSQDGLIR
1	>lcl|NC_028817.1_prot_YP_009199993.1_56 [gene=K8_057] [protein=major capsid protein] [protein_id=YP_009199993.1] [location=29633..30667]	0.00053	TEEIFVHMQDNSQDGLIR
1	>lcl|NC_028817.1_prot_YP_009199993.1_56 [gene=K8_057] [protein=major capsid protein] [protein_id=YP_009199993.1] [location=29633..30667]	0.00053	TEEIFVHMQDNSQDGLIR
1	>lcl|NC_028817.1_prot_YP_009199993.1_56 [gene=K8_057] [protein=major capsid protein] [protein_id=YP_009199993.1] [location=29633..30667]	8.7e-06	TEEIFVHMQDNSQDGLIR
1	>lcl|NC_028817.1_prot_YP_009199993.1_56 [gene=K8_057] [protein=major capsid protein] [protein_id=YP_009199993.1] [location=29633..30667]	9.7e-05	TEEIFVHMQDNSQDGLIR
1	>lcl|NC_028817.1_prot_YP_009199993.1_56 [gene=K8_057] [protein=major capsid protein] [protein_id=YP_009199993.1] [location=29633..30667]	1.7e-07	TEEIFVHMQDNSQDGLIR
1	>lcl|NC_028817.1_prot_YP_009199993.1_56 [gene=K8_057] [protein=major capsid protein] [protein_id=YP_009199993.1] [location=29633..30667]	0.00071	TEEIFVHMQDNSQDGLIR
1	>lcl|NC_028817.1_prot_YP_009199993.1_56 [gene=K8_057] [protein=major capsid protein] [protein_id=YP_009199993.1] [location=29633..30667]	7.6e-07	TEEIFVHMQDNSQDGLIR
1	>lcl|NC_028817.1_prot_YP_009199993.1_56 [gene=K8_057] [protein=major capsid protein] [protein_id=YP_009199993.1] [location=29633..30667]	3.7e-05	TEEIFVHMQDNSQDGLIR
1	>lcl|NC_028817.1_prot_YP_009199993.1_56 [gene=K8_057] [protein=major capsid protein] [protein_id=YP_009199993.1] [location=29633..30667]	4.1e-06	TEEIFVHMQDNSQDGLIR
1	>lcl|NC_028817.1_prot_YP_009199993.1_56 [gene=K8_057] [protein=major capsid protein] [protein_id=YP_009199993.1] [location=29633..30667]	1.4e-09	TEEIFVHMQDNSQDGLIR
1	>lcl|NC_028817.1_prot_YP_009199993.1_56 [gene=K8_057] [protein=major capsid protein] [protein_id=YP_009199993.1] [location=29633..30667]	5.4e-07	TEEIFVHMQDNSQDGLIR
1	>lcl|NC_028817.1_prot_YP_009199993.1_56 [gene=K8_057] [protein=major capsid protein] [protein_id=YP_009199993.1] [location=29633..30667]	4.4e-06	TEEIFVHMQDNSQDGLIR
1	>lcl|NC_028817.1_prot_YP_009199993.1_56 [gene=K8_057] [protein=major capsid protein] [protein_id=YP_009199993.1] [location=29633..30667]	6.7e-06	TEEIFVHMQDNSQDGLIR
1	>lcl|NC_028817.1_prot_YP_009199993.1_56 [gene=K8_057] [protein=major capsid protein] [protein_id=YP_009199993.1] [location=29633..30667]	8.6e-05	TEEIFVHMQDNSQDGLIR
1	>lcl|NC_028817.1_prot_YP_009199993.1_56 [gene=K8_057] [protein=major capsid protein] [protein_id=YP_009199993.1] [location=29633..30667]	0.00035	TEEIFVHMQDNSQDGLIR
1	>lcl|NC_028817.1_prot_YP_009199993.1_56 [gene=K8_057] [protein=major capsid protein] [protein_id=YP_009199993.1] [location=29633..30667]	7.7e-06	TEEIFVHMQDNSQDGLIR
1	>lcl|NC_028817.1_prot_YP_009199993.1_56 [gene=K8_057] [protein=major capsid protein] [protein_id=YP_009199993.1] [location=29633..30667]	9.2e-09	TEEIFVHMQDNSQDGLIR
1	>lcl|NC_028817.1_prot_YP_009199993.1_56 [gene=K8_057] [protein=major capsid protein] [protein_id=YP_009199993.1] [location=29633..30667]	0.00098	TEEIFVHMQDNSQDGLIR
1	>lcl|NC_028817.1_prot_YP_009199993.1_56 [gene=K8_057] [protein=major capsid protein] [protein_id=YP_009199993.1] [location=29633..30667]	7.1e-05	TEEIFVHMQDNSQDGLIR
1	>lcl|NC_028817.1_prot_YP_009199993.1_56 [gene=K8_057] [protein=major capsid protein] [protein_id=YP_009199993.1] [location=29633..30667]	0.00019	TEEIFVHMQDNSQDGLIR
1	>lcl|NC_028817.1_prot_YP_009199993.1_56 [gene=K8_057] [protein=major capsid protein] [protein_id=YP_009199993.1] [location=29633..30667]	2.5e-08	TEEIFVHMQDNSQDGLIR
1	>lcl|NC_028817.1_prot_YP_009199993.1_56 [gene=K8_057] [protein=major capsid protein] [protein_id=YP_009199993.1] [location=29633..30667]	3.9e-06	TEEIFVHMQDNSQDGLIR
1	>lcl|NC_028817.1_prot_YP_009199993.1_56 [gene=K8_057] [protein=major capsid protein] [protein_id=YP_009199993.1] [location=29633..30667]	7.7e-06	TEEIFVHMQDNSQDGLIR
1	>lcl|NC_028817.1_prot_YP_009199993.1_56 [gene=K8_057] [protein=major capsid protein] [protein_id=YP_009199993.1] [location=29633..30667]	0.0021	TEEIFVHMQDNSQDGLIR
1	>lcl|NC_028817.1_prot_YP_009199993.1_56 [gene=K8_057] [protein=major capsid protein] [protein_id=YP_009199993.1] [location=29633..30667]	8.1e-06	TEEIFVHMQDNSQDGLIR
1	>lcl|NC_028817.1_prot_YP_009199993.1_56 [gene=K8_057] [protein=major capsid protein] [protein_id=YP_009199993.1] [location=29633..30667]	0.004	TEEIFVHMQDNSQDGLIR
1	>lcl|NC_028817.1_prot_YP_009199993.1_56 [gene=K8_057] [protein=major capsid protein] [protein_id=YP_009199993.1] [location=29633..30667]	3e-07	TEEIFVHMQDNSQDGLIR
1	>lcl|NC_028817.1_prot_YP_009199993.1_56 [gene=K8_057] [protein=major capsid protein] [protein_id=YP_009199993.1] [location=29633..30667]	4e-07	TEEIFVHMQDNSQDGLIR
1	>lcl|NC_028817.1_prot_YP_009199993.1_56 [gene=K8_057] [protein=major capsid protein] [protein_id=YP_009199993.1] [location=29633..30667]	0.0006	TEEIFVHMQDNSQDGLIR
1	>lcl|NC_028817.1_prot_YP_009199993.1_56 [gene=K8_057] [protein=major capsid protein] [protein_id=YP_009199993.1] [location=29633..30667]	1.6e-05	TEEIFVHMQDNSQDGLIR
1	>lcl|NC_028817.1_prot_YP_009199993.1_56 [gene=K8_057] [protein=major capsid protein] [protein_id=YP_009199993.1] [location=29633..30667]	7.9e-05	TEEIFVHMQDNSQDGLIR
1	>lcl|NC_028817.1_prot_YP_009199993.1_56 [gene=K8_057] [protein=major capsid protein] [protein_id=YP_009199993.1] [location=29633..30667]	3.8e-05	TEEIFVHMQDNSQDGLIR
1	>lcl|NC_028817.1_prot_YP_009199993.1_56 [gene=K8_057] [protein=major capsid protein] [protein_id=YP_009199993.1] [location=29633..30667]	0.00013	TEEIFVHMQDNSQDGLIR
1	>lcl|NC_028817.1_prot_YP_009199993.1_56 [gene=K8_057] [protein=major capsid protein] [protein_id=YP_009199993.1] [location=29633..30667]	0.00037	TEEIFVHMQDNSQDGLIR
1	>lcl|NC_028817.1_prot_YP_009199993.1_56 [gene=K8_057] [protein=major capsid protein] [protein_id=YP_009199993.1] [location=29633..30667]	6e-07	TEEIFVHMQDNSQDGLIR
1	>lcl|NC_028817.1_prot_YP_009199993.1_56 [gene=K8_057] [protein=major capsid protein] [protein_id=YP_009199993.1] [location=29633..30667]	0.00046	TEEIFVHMQDNSQDGLIR
1	>lcl|NC_028817.1_prot_YP_009199993.1_56 [gene=K8_057] [protein=major capsid protein] [protein_id=YP_009199993.1] [location=29633..30667]	2.5e-06	TEEIFVHMQDNSQDGLIR
1	>lcl|NC_028817.1_prot_YP_009199993.1_56 [gene=K8_057] [protein=major capsid protein] [protein_id=YP_009199993.1] [location=29633..30667]	0.00041	TEEIFVHMQDNSQDGLIR
1	>lcl|NC_028817.1_prot_YP_009199993.1_56 [gene=K8_057] [protein=major capsid protein] [protein_id=YP_009199993.1] [location=29633..30667]	1.6e-06	TEEIFVHMQDNSQDGLIR
1	>lcl|NC_028817.1_prot_YP_009199993.1_56 [gene=K8_057] [protein=major capsid protein] [protein_id=YP_009199993.1] [location=29633..30667]	0.0026	TEEIFVHMQDNSQDGLIR
1	>lcl|NC_028817.1_prot_YP_009199993.1_56 [gene=K8_057] [protein=major capsid protein] [protein_id=YP_009199993.1] [location=29633..30667]	9.3e-07	TEEIFVHMQDNSQDGLIR
1	>lcl|NC_028817.1_prot_YP_009199993.1_56 [gene=K8_057] [protein=major capsid protein] [protein_id=YP_009199993.1] [location=29633..30667]	5.9e-07	TEEIFVHMQDNSQDGLIR
1	>lcl|NC_028817.1_prot_YP_009199993.1_56 [gene=K8_057] [protein=major capsid protein] [protein_id=YP_009199993.1] [location=29633..30667]	5.7e-05	TEEIFVHMQDNSQDGLIR
1	>lcl|NC_028817.1_prot_YP_009199993.1_56 [gene=K8_057] [protein=major capsid protein] [protein_id=YP_009199993.1] [location=29633..30667]	3.7e-05	TEEIFVHMQDNSQDGLIR
1	>lcl|NC_028817.1_prot_YP_009199993.1_56 [gene=K8_057] [protein=major capsid protein] [protein_id=YP_009199993.1] [location=29633..30667]	4.9e-05	TEEIFVHMQDNSQDGLIR
1	>lcl|NC_028817.1_prot_YP_009199993.1_56 [gene=K8_057] [protein=major capsid protein] [protein_id=YP_009199993.1] [location=29633..30667]	0.0019	TEEIFVHMQDNSQDGLIR
1	>lcl|NC_028817.1_prot_YP_009199993.1_56 [gene=K8_057] [protein=major capsid protein] [protein_id=YP_009199993.1] [location=29633..30667]	1.8e-07	TEEIFVHMQDNSQDGLIR
1	>lcl|NC_028817.1_prot_YP_009199993.1_56 [gene=K8_057] [protein=major capsid protein] [protein_id=YP_009199993.1] [location=29633..30667]	6.9e-06	TEEIFVHMQDNSQDGLIR
1	>lcl|NC_028817.1_prot_YP_009199993.1_56 [gene=K8_057] [protein=major capsid protein] [protein_id=YP_009199993.1] [location=29633..30667]	6e-06	TEEIFVHMQDNSQDGLIR
1	>lcl|NC_028817.1_prot_YP_009199993.1_56 [gene=K8_057] [protein=major capsid protein] [protein_id=YP_009199993.1] [location=29633..30667]	3.7e-08	TEEIFVHMQDNSQDGLIR
1	>lcl|NC_028817.1_prot_YP_009199993.1_56 [gene=K8_057] [protein=major capsid protein] [protein_id=YP_009199993.1] [location=29633..30667]	0.00083	TEEIFVHMQDNSQDGLIR
1	>lcl|NC_028817.1_prot_YP_009199993.1_56 [gene=K8_057] [protein=major capsid protein] [protein_id=YP_009199993.1] [location=29633..30667]	7.5e-07	TEEIFVHMQDNSQDGLIR
1	>lcl|NC_028817.1_prot_YP_009199993.1_56 [gene=K8_057] [protein=major capsid protein] [protein_id=YP_009199993.1] [location=29633..30667]	0.00022	TEEIFVHMQDNSQDGLIR
1	>lcl|NC_028817.1_prot_YP_009199993.1_56 [gene=K8_057] [protein=major capsid protein] [protein_id=YP_009199993.1] [location=29633..30667]	0.0039	TEEIFVHMQDNSQDGLIR
1	>lcl|NC_028817.1_prot_YP_009199993.1_56 [gene=K8_057] [protein=major capsid protein] [protein_id=YP_009199993.1] [location=29633..30667]	8.8e-05	TEEIFVHMQDNSQDGLIR
1	>lcl|NC_028817.1_prot_YP_009199993.1_56 [gene=K8_057] [protein=major capsid protein] [protein_id=YP_009199993.1] [location=29633..30667]	7e-07	TEEIFVHMQDNSQDGLIR
1	>lcl|NC_028817.1_prot_YP_009199993.1_56 [gene=K8_057] [protein=major capsid protein] [protein_id=YP_009199993.1] [location=29633..30667]	3e-06	TEEIFVHMQDNSQDGLIR
1	>lcl|NC_028817.1_prot_YP_009199993.1_56 [gene=K8_057] [protein=major capsid protein] [protein_id=YP_009199993.1] [location=29633..30667]	0.0022	TEEIFVHMQDNSQDGLIR
1	>lcl|NC_028817.1_prot_YP_009199993.1_56 [gene=K8_057] [protein=major capsid protein] [protein_id=YP_009199993.1] [location=29633..30667]	3.5e-05	TEEIFVHMQDNSQDGLIR
1	>lcl|NC_028817.1_prot_YP_009199993.1_56 [gene=K8_057] [protein=major capsid protein] [protein_id=YP_009199993.1] [location=29633..30667]	6.1e-05	TEEIFVHMQDNSQDGLIR
1	>lcl|NC_028817.1_prot_YP_009199993.1_56 [gene=K8_057] [protein=major capsid protein] [protein_id=YP_009199993.1] [location=29633..30667]	0.0023	TEEIFVHMQDNSQDGLIR
1	>lcl|NC_028817.1_prot_YP_009199993.1_56 [gene=K8_057] [protein=major capsid protein] [protein_id=YP_009199993.1] [location=29633..30667]	0.00054	TEEIFVHMQDNSQDGLIR
1	>lcl|NC_028817.1_prot_YP_009199993.1_56 [gene=K8_057] [protein=major capsid protein] [protein_id=YP_009199993.1] [location=29633..30667]	0.00039	TEEIFVHMQDNSQDGLIR
1	>lcl|NC_028817.1_prot_YP_009199993.1_56 [gene=K8_057] [protein=major capsid protein] [protein_id=YP_009199993.1] [location=29633..30667]	2.1e-06	TEEIFVHMQDNSQDGLIR
1	>lcl|NC_028817.1_prot_YP_009199993.1_56 [gene=K8_057] [protein=major capsid protein] [protein_id=YP_009199993.1] [location=29633..30667]	0.0019	TEEIFVHMQDNSQDGLIR
1	>lcl|NC_028817.1_prot_YP_009199993.1_56 [gene=K8_057] [protein=major capsid protein] [protein_id=YP_009199993.1] [location=29633..30667]	5.1e-05	TEEIFVHMQDNSQDGLIR
1	>lcl|NC_028817.1_prot_YP_009199993.1_56 [gene=K8_057] [protein=major capsid protein] [protein_id=YP_009199993.1] [location=29633..30667]	0.00052	TEEIFVHMQDNSQDGLIR
1	>lcl|NC_028817.1_prot_YP_009199993.1_56 [gene=K8_057] [protein=major capsid protein] [protein_id=YP_009199993.1] [location=29633..30667]	0.0025	LIPAGDAYFIPTDSGDLFAR
1	>lcl|NC_028817.1_prot_YP_009199993.1_56 [gene=K8_057] [protein=major capsid protein] [protein_id=YP_009199993.1] [location=29633..30667]	0.00012	LIPAGDAYFIPTDSGDLFAR
1	>lcl|NC_028817.1_prot_YP_009199993.1_56 [gene=K8_057] [protein=major capsid protein] [protein_id=YP_009199993.1] [location=29633..30667]	5.3e-05	LIPAGDAYFIPTDSGDLFAR
1	>lcl|NC_028817.1_prot_YP_009199993.1_56 [gene=K8_057] [protein=major capsid protein] [protein_id=YP_009199993.1] [location=29633..30667]	0.00024	LIPAGDAYFIPTDSGDLFAR
1	>lcl|NC_028817.1_prot_YP_009199993.1_56 [gene=K8_057] [protein=major capsid protein] [protein_id=YP_009199993.1] [location=29633..30667]	0.00016	LIPAGDAYFIPTDSGDLFAR
1	>lcl|NC_028817.1_prot_YP_009199993.1_56 [gene=K8_057] [protein=major capsid protein] [protein_id=YP_009199993.1] [location=29633..30667]	0.00095	LIPAGDAYFIPTDSGDLFAR
1	>lcl|NC_028817.1_prot_YP_009199993.1_56 [gene=K8_057] [protein=major capsid protein] [protein_id=YP_009199993.1] [location=29633..30667]	5.8e-05	LIPAGDAYFIPTDSGDLFAR
1	>lcl|NC_028817.1_prot_YP_009199993.1_56 [gene=K8_057] [protein=major capsid protein] [protein_id=YP_009199993.1] [location=29633..30667]	0.00036	LIPAGDAYFIPTDSGDLFAR
1	>lcl|NC_028817.1_prot_YP_009199993.1_56 [gene=K8_057] [protein=major capsid protein] [protein_id=YP_009199993.1] [location=29633..30667]	0.00089	LIPAGDAYFIPTDSGDLFAR
1	>lcl|NC_028817.1_prot_YP_009199993.1_56 [gene=K8_057] [protein=major capsid protein] [protein_id=YP_009199993.1] [location=29633..30667]	0.00027	LIPAGDAYFIPTDSGDLFAR
1	>lcl|NC_028817.1_prot_YP_009199993.1_56 [gene=K8_057] [protein=major capsid protein] [protein_id=YP_009199993.1] [location=29633..30667]	0.0022	LIPAGDAYFIPTDSGDLFAR
1	>lcl|NC_028817.1_prot_YP_009199993.1_56 [gene=K8_057] [protein=major capsid protein] [protein_id=YP_009199993.1] [location=29633..30667]	0.00042	LIPAGDAYFIPTDSGDLFAR
1	>lcl|NC_028817.1_prot_YP_009199993.1_56 [gene=K8_057] [protein=major capsid protein] [protein_id=YP_009199993.1] [location=29633..30667]	0.00028	LIPAGDAYFIPTDSGDLFAR
1	>lcl|NC_028817.1_prot_YP_009199993.1_56 [gene=K8_057] [protein=major capsid protein] [protein_id=YP_009199993.1] [location=29633..30667]	0.0012	LIPAGDAYFIPTDSGDLFAR
1	>lcl|NC_028817.1_prot_YP_009199993.1_56 [gene=K8_057] [protein=major capsid protein] [protein_id=YP_009199993.1] [location=29633..30667]	0.001	LIPAGDAYFIPTDSGDLFAR
1	>lcl|NC_028817.1_prot_YP_009199993.1_56 [gene=K8_057] [protein=major capsid protein] [protein_id=YP_009199993.1] [location=29633..30667]	2.9e-05	LIPAGDAYFIPTDSGDLFAR
1	>lcl|NC_028817.1_prot_YP_009199993.1_56 [gene=K8_057] [protein=major capsid protein] [protein_id=YP_009199993.1] [location=29633..30667]	0.00022	LIPAGDAYFIPTDSGDLFAR
1	>lcl|NC_028817.1_prot_YP_009199993.1_56 [gene=K8_057] [protein=major capsid protein] [protein_id=YP_009199993.1] [location=29633..30667]	0.0097	LIPAGDAYFIPTDSGDLFAR
1	>lcl|NC_028817.1_prot_YP_009199993.1_56 [gene=K8_057] [protein=major capsid protein] [protein_id=YP_009199993.1] [location=29633..30667]	1.5e-05	LIPAGDAYFIPTDSGDLFAR
1	>lcl|NC_028817.1_prot_YP_009199993.1_56 [gene=K8_057] [protein=major capsid protein] [protein_id=YP_009199993.1] [location=29633..30667]	0.00022	LIPAGDAYFIPTDSGDLFAR
1	>lcl|NC_028817.1_prot_YP_009199993.1_56 [gene=K8_057] [protein=major capsid protein] [protein_id=YP_009199993.1] [location=29633..30667]	4.5e-05	LIPAGDAYFIPTDSGDLFAR
1	>lcl|NC_028817.1_prot_YP_009199993.1_56 [gene=K8_057] [protein=major capsid protein] [protein_id=YP_009199993.1] [location=29633..30667]	9.3e-05	LIPAGDAYFIPTDSGDLFAR
1	>lcl|NC_028817.1_prot_YP_009199993.1_56 [gene=K8_057] [protein=major capsid protein] [protein_id=YP_009199993.1] [location=29633..30667]	0.002	LIPAGDAYFIPTDSGDLFAR
1	>lcl|NC_028817.1_prot_YP_009199993.1_56 [gene=K8_057] [protein=major capsid protein] [protein_id=YP_009199993.1] [location=29633..30667]	0.0063	LIPAGDAYFIPTDSGDLFAR
1	>lcl|NC_028817.1_prot_YP_009199993.1_56 [gene=K8_057] [protein=major capsid protein] [protein_id=YP_009199993.1] [location=29633..30667]	0.0025	LIPAGDAYFIPTDSGDLFAR
1	>lcl|NC_028817.1_prot_YP_009199993.1_56 [gene=K8_057] [protein=major capsid protein] [protein_id=YP_009199993.1] [location=29633..30667]	0.00067	LIPAGDAYFIPTDSGDLFAR
1	>lcl|NC_028817.1_prot_YP_009199993.1_56 [gene=K8_057] [protein=major capsid protein] [protein_id=YP_009199993.1] [location=29633..30667]	0.00021	LIPAGDAYFIPTDSGDLFAR
1	>lcl|NC_028817.1_prot_YP_009199993.1_56 [gene=K8_057] [protein=major capsid protein] [protein_id=YP_009199993.1] [location=29633..30667]	0.00014	LIPAGDAYFIPTDSGDLFAR
1	>lcl|NC_028817.1_prot_YP_009199993.1_56 [gene=K8_057] [protein=major capsid protein] [protein_id=YP_009199993.1] [location=29633..30667]	1.4e-05	LIPAGDAYFIPTDSGDLFAR
1	>lcl|NC_028817.1_prot_YP_009199993.1_56 [gene=K8_057] [protein=major capsid protein] [protein_id=YP_009199993.1] [location=29633..30667]	0.00019	LIPAGDAYFIPTDSGDLFAR
1	>lcl|NC_028817.1_prot_YP_009199993.1_56 [gene=K8_057] [protein=major capsid protein] [protein_id=YP_009199993.1] [location=29633..30667]	0.0026	LIPAGDAYFIPTDSGDLFAR
1	>lcl|NC_028817.1_prot_YP_009199993.1_56 [gene=K8_057] [protein=major capsid protein] [protein_id=YP_009199993.1] [location=29633..30667]	6.8e-06	LIPAGDAYFIPTDSGDLFAR
1	>lcl|NC_028817.1_prot_YP_009199993.1_56 [gene=K8_057] [protein=major capsid protein] [protein_id=YP_009199993.1] [location=29633..30667]	0.0063	LIPAGDAYFIPTDSGDLFAR
1	>lcl|NC_028817.1_prot_YP_009199993.1_56 [gene=K8_057] [protein=major capsid protein] [protein_id=YP_009199993.1] [location=29633..30667]	0.00014	LIPAGDAYFIPTDSGDLFAR
1	>lcl|NC_028817.1_prot_YP_009199993.1_56 [gene=K8_057] [protein=major capsid protein] [protein_id=YP_009199993.1] [location=29633..30667]	4.7e-05	LIPAGDAYFIPTDSGDLFAR
1	>lcl|NC_028817.1_prot_YP_009199993.1_56 [gene=K8_057] [protein=major capsid protein] [protein_id=YP_009199993.1] [location=29633..30667]	9.9e-06	LIPAGDAYFIPTDSGDLFAR
1	>lcl|NC_028817.1_prot_YP_009199993.1_56 [gene=K8_057] [protein=major capsid protein] [protein_id=YP_009199993.1] [location=29633..30667]	0.0002	LIPAGDAYFIPTDSGDLFAR
1	>lcl|NC_028817.1_prot_YP_009199993.1_56 [gene=K8_057] [protein=major capsid protein] [protein_id=YP_009199993.1] [location=29633..30667]	0.0001	LIPAGDAYFIPTDSGDLFAR
1	>lcl|NC_028817.1_prot_YP_009199993.1_56 [gene=K8_057] [protein=major capsid protein] [protein_id=YP_009199993.1] [location=29633..30667]	0.00019	LIPAGDAYFIPTDSGDLFAR
1	>lcl|NC_028817.1_prot_YP_009199993.1_56 [gene=K8_057] [protein=major capsid protein] [protein_id=YP_009199993.1] [location=29633..30667]	0.00045	LIPAGDAYFIPTDSGDLFAR
1	>lcl|NC_028817.1_prot_YP_009199993.1_56 [gene=K8_057] [protein=major capsid protein] [protein_id=YP_009199993.1] [location=29633..30667]	0.00016	LIPAGDAYFIPTDSGDLFAR
1	>lcl|NC_028817.1_prot_YP_009199993.1_56 [gene=K8_057] [protein=major capsid protein] [protein_id=YP_009199993.1] [location=29633..30667]	0.00038	LIPAGDAYFIPTDSGDLFAR
1	>lcl|NC_028817.1_prot_YP_009199993.1_56 [gene=K8_057] [protein=major capsid protein] [protein_id=YP_009199993.1] [location=29633..30667]	0.00052	LIPAGDAYFIPTDSGDLFAR
1	>lcl|NC_028817.1_prot_YP_009199993.1_56 [gene=K8_057] [protein=major capsid protein] [protein_id=YP_009199993.1] [location=29633..30667]	0.0018	LIPAGDAYFIPTDSGDLFAR
1	>lcl|NC_028817.1_prot_YP_009199993.1_56 [gene=K8_057] [protein=major capsid protein] [protein_id=YP_009199993.1] [location=29633..30667]	6.8e-06	TEEIFVHMQDNSQDGLIR
1	>lcl|NC_028817.1_prot_YP_009199993.1_56 [gene=K8_057] [protein=major capsid protein] [protein_id=YP_009199993.1] [location=29633..30667]	6.8e-06	TEEIFVHMQDNSQDGLIR
1	>lcl|NC_028817.1_prot_YP_009199993.1_56 [gene=K8_057] [protein=major capsid protein] [protein_id=YP_009199993.1] [location=29633..30667]	0.00027	TEEIFVHMQDNSQDGLIR
1	>lcl|NC_028817.1_prot_YP_009199993.1_56 [gene=K8_057] [protein=major capsid protein] [protein_id=YP_009199993.1] [location=29633..30667]	0.006	TEEIFVHMQDNSQDGLIR
1	>lcl|NC_028817.1_prot_YP_009199993.1_56 [gene=K8_057] [protein=major capsid protein] [protein_id=YP_009199993.1] [location=29633..30667]	0.0023	TEEIFVHMQDNSQDGLIR
1	>lcl|NC_028817.1_prot_YP_009199993.1_56 [gene=K8_057] [protein=major capsid protein] [protein_id=YP_009199993.1] [location=29633..30667]	0.00034	TEEIFVHMQDNSQDGLIR
1	>lcl|NC_028817.1_prot_YP_009199993.1_56 [gene=K8_057] [protein=major capsid protein] [protein_id=YP_009199993.1] [location=29633..30667]	5.1e-05	TEEIFVHMQDNSQDGLIR
1	>lcl|NC_028817.1_prot_YP_009199993.1_56 [gene=K8_057] [protein=major capsid protein] [protein_id=YP_009199993.1] [location=29633..30667]	0.0002	TEEIFVHMQDNSQDGLIR
1	>lcl|NC_028817.1_prot_YP_009199993.1_56 [gene=K8_057] [protein=major capsid protein] [protein_id=YP_009199993.1] [location=29633..30667]	2.5e-07	TEEIFVHMQDNSQDGLIR
1	>lcl|NC_028817.1_prot_YP_009199993.1_56 [gene=K8_057] [protein=major capsid protein] [protein_id=YP_009199993.1] [location=29633..30667]	7.6e-06	TEEIFVHMQDNSQDGLIR
1	>lcl|NC_028817.1_prot_YP_009199993.1_56 [gene=K8_057] [protein=major capsid protein] [protein_id=YP_009199993.1] [location=29633..30667]	6.3e-05	TEEIFVHMQDNSQDGLIR
1	>lcl|NC_028817.1_prot_YP_009199993.1_56 [gene=K8_057] [protein=major capsid protein] [protein_id=YP_009199993.1] [location=29633..30667]	5.5e-07	TEEIFVHMQDNSQDGLIR
1	>lcl|NC_028817.1_prot_YP_009199993.1_56 [gene=K8_057] [protein=major capsid protein] [protein_id=YP_009199993.1] [location=29633..30667]	0.0038	TEEIFVHMQDNSQDGLIR
1	>lcl|NC_028817.1_prot_YP_009199993.1_56 [gene=K8_057] [protein=major capsid protein] [protein_id=YP_009199993.1] [location=29633..30667]	0.0004	TEEIFVHMQDNSQDGLIR
1	>lcl|NC_028817.1_prot_YP_009199993.1_56 [gene=K8_057] [protein=major capsid protein] [protein_id=YP_009199993.1] [location=29633..30667]	0.001	TEEIFVHMQDNSQDGLIR
1	>lcl|NC_028817.1_prot_YP_009199993.1_56 [gene=K8_057] [protein=major capsid protein] [protein_id=YP_009199993.1] [location=29633..30667]	0.0005	TEEIFVHMQDNSQDGLIR
1	>lcl|NC_028817.1_prot_YP_009199993.1_56 [gene=K8_057] [protein=major capsid protein] [protein_id=YP_009199993.1] [location=29633..30667]	0.00027	TEEIFVHMQDNSQDGLIR
1	>lcl|NC_028817.1_prot_YP_009199993.1_56 [gene=K8_057] [protein=major capsid protein] [protein_id=YP_009199993.1] [location=29633..30667]	0.0059	AFAIPHFNQDDYITPEDIQGK
1	>lcl|NC_028817.1_prot_YP_009199993.1_56 [gene=K8_057] [protein=major capsid protein] [protein_id=YP_009199993.1] [location=29633..30667]	0.0029	AFAIPHFNQDDYITPEDIQGK
1	>lcl|NC_028817.1_prot_YP_009199993.1_56 [gene=K8_057] [protein=major capsid protein] [protein_id=YP_009199993.1] [location=29633..30667]	0.00059	AFAIPHFNQDDYITPEDIQGK
1	>lcl|NC_028817.1_prot_YP_009199993.1_56 [gene=K8_057] [protein=major capsid protein] [protein_id=YP_009199993.1] [location=29633..30667]	5.6e-05	AFAIPHFNQDDYITPEDIQGK
1	>lcl|NC_028817.1_prot_YP_009199993.1_56 [gene=K8_057] [protein=major capsid protein] [protein_id=YP_009199993.1] [location=29633..30667]	3.4e-05	AFAIPHFNQDDYITPEDIQGK
1	>lcl|NC_028817.1_prot_YP_009199993.1_56 [gene=K8_057] [protein=major capsid protein] [protein_id=YP_009199993.1] [location=29633..30667]	0.0044	AFAIPHFNQDDYITPEDIQGK
1	>lcl|NC_028817.1_prot_YP_009199993.1_56 [gene=K8_057] [protein=major capsid protein] [protein_id=YP_009199993.1] [location=29633..30667]	0.0058	AFAIPHFNQDDYITPEDIQGK
1	>lcl|NC_028817.1_prot_YP_009199993.1_56 [gene=K8_057] [protein=major capsid protein] [protein_id=YP_009199993.1] [location=29633..30667]	0.00015	AFAIPHFNQDDYITPEDIQGK
1	>lcl|NC_028817.1_prot_YP_009199993.1_56 [gene=K8_057] [protein=major capsid protein] [protein_id=YP_009199993.1] [location=29633..30667]	0.00013	AFAIPHFNQDDYITPEDIQGK
1	>lcl|NC_028817.1_prot_YP_009199993.1_56 [gene=K8_057] [protein=major capsid protein] [protein_id=YP_009199993.1] [location=29633..30667]	7e-05	AFAIPHFNQDDYITPEDIQGK
1	>lcl|NC_028817.1_prot_YP_009199993.1_56 [gene=K8_057] [protein=major capsid protein] [protein_id=YP_009199993.1] [location=29633..30667]	0.0022	AFAIPHFNQDDYITPEDIQGK
1	>lcl|NC_028817.1_prot_YP_009199993.1_56 [gene=K8_057] [protein=major capsid protein] [protein_id=YP_009199993.1] [location=29633..30667]	0.00058	AFAIPHFNQDDYITPEDIQGK
1	>lcl|NC_028817.1_prot_YP_009199993.1_56 [gene=K8_057] [protein=major capsid protein] [protein_id=YP_009199993.1] [location=29633..30667]	0.0047	AFAIPHFNQDDYITPEDIQGK
1	>lcl|NC_028817.1_prot_YP_009199993.1_56 [gene=K8_057] [protein=major capsid protein] [protein_id=YP_009199993.1] [location=29633..30667]	0.0034	AFAIPHFNQDDYITPEDIQGK
1	>lcl|NC_028817.1_prot_YP_009199993.1_56 [gene=K8_057] [protein=major capsid protein] [protein_id=YP_009199993.1] [location=29633..30667]	0.0061	AFAIPHFNQDDYITPEDIQGK
1	>lcl|NC_028817.1_prot_YP_009199993.1_56 [gene=K8_057] [protein=major capsid protein] [protein_id=YP_009199993.1] [location=29633..30667]	0.00013	GDFVALCSPEFFTALINHPSIK
1	>lcl|NC_028817.1_prot_YP_009199993.1_56 [gene=K8_057] [protein=major capsid protein] [protein_id=YP_009199993.1] [location=29633..30667]	3.7e-05	GDFVALCSPEFFTALINHPSIK
1	>lcl|NC_028817.1_prot_YP_009199993.1_56 [gene=K8_057] [protein=major capsid protein] [protein_id=YP_009199993.1] [location=29633..30667]	8.4e-07	YFGPGSTFDDLGTLGKELYATER
1	>lcl|NC_028817.1_prot_YP_009199993.1_56 [gene=K8_057] [protein=major capsid protein] [protein_id=YP_009199993.1] [location=29633..30667]	1.9e-07	AFAIPHFNQDDYITPEDIQGKR
1	>lcl|NC_028817.1_prot_YP_009199993.1_56 [gene=K8_057] [protein=major capsid protein] [protein_id=YP_009199993.1] [location=29633..30667]	0.00012	AFAIPHFNQDDYITPEDIQGKR
1	>lcl|NC_028817.1_prot_YP_009199993.1_56 [gene=K8_057] [protein=major capsid protein] [protein_id=YP_009199993.1] [location=29633..30667]	0.0044	AFAIPHFNQDDYITPEDIQGKR
1	>lcl|NC_028817.1_prot_YP_009199993.1_56 [gene=K8_057] [protein=major capsid protein] [protein_id=YP_009199993.1] [location=29633..30667]	0.0071	AFAIPHFNQDDYITPEDIQGKR
2	>lcl|NC_028817.1_prot_YP_009199992.1_55 [gene=K8_056] [protein=hypothetical protein] [protein_id=YP_009199992.1] [location=29179..29589]	7.4e-05	ATVFEAFK
2	>lcl|NC_028817.1_prot_YP_009199992.1_55 [gene=K8_056] [protein=hypothetical protein] [protein_id=YP_009199992.1] [location=29179..29589]	7.6e-05	ATVFEAFK
2	>lcl|NC_028817.1_prot_YP_009199992.1_55 [gene=K8_056] [protein=hypothetical protein] [protein_id=YP_009199992.1] [location=29179..29589]	0.00011	ATVFEAFK
2	>lcl|NC_028817.1_prot_YP_009199992.1_55 [gene=K8_056] [protein=hypothetical protein] [protein_id=YP_009199992.1] [location=29179..29589]	0.0035	TTGSVLDSTGK
2	>lcl|NC_028817.1_prot_YP_009199992.1_55 [gene=K8_056] [protein=hypothetical protein] [protein_id=YP_009199992.1] [location=29179..29589]	0.0008	TTGSVLDSTGK
2	>lcl|NC_028817.1_prot_YP_009199992.1_55 [gene=K8_056] [protein=hypothetical protein] [protein_id=YP_009199992.1] [location=29179..29589]	1.8e-07	TTGSVLDSTGK
2	>lcl|NC_028817.1_prot_YP_009199992.1_55 [gene=K8_056] [protein=hypothetical protein] [protein_id=YP_009199992.1] [location=29179..29589]	0.00064	TTGSVLDSTGK
2	>lcl|NC_028817.1_prot_YP_009199992.1_55 [gene=K8_056] [protein=hypothetical protein] [protein_id=YP_009199992.1] [location=29179..29589]	0.00021	TTGSVLDSTGK
2	>lcl|NC_028817.1_prot_YP_009199992.1_55 [gene=K8_056] [protein=hypothetical protein] [protein_id=YP_009199992.1] [location=29179..29589]	1.6e-07	TTGSVLDSTGK
2	>lcl|NC_028817.1_prot_YP_009199992.1_55 [gene=K8_056] [protein=hypothetical protein] [protein_id=YP_009199992.1] [location=29179..29589]	0.00011	TTGSVLDSTGK
2	>lcl|NC_028817.1_prot_YP_009199992.1_55 [gene=K8_056] [protein=hypothetical protein] [protein_id=YP_009199992.1] [location=29179..29589]	5.9e-07	TTGSVLDSTGK
2	>lcl|NC_028817.1_prot_YP_009199992.1_55 [gene=K8_056] [protein=hypothetical protein] [protein_id=YP_009199992.1] [location=29179..29589]	0.0044	TTGSVLDSTGK
2	>lcl|NC_028817.1_prot_YP_009199992.1_55 [gene=K8_056] [protein=hypothetical protein] [protein_id=YP_009199992.1] [location=29179..29589]	0.00016	TTGSVLDSTGK
2	>lcl|NC_028817.1_prot_YP_009199992.1_55 [gene=K8_056] [protein=hypothetical protein] [protein_id=YP_009199992.1] [location=29179..29589]	0.0065	TTGSVLDSTGK
2	>lcl|NC_028817.1_prot_YP_009199992.1_55 [gene=K8_056] [protein=hypothetical protein] [protein_id=YP_009199992.1] [location=29179..29589]	6.2e-06	ETLPVADIDVK
2	>lcl|NC_028817.1_prot_YP_009199992.1_55 [gene=K8_056] [protein=hypothetical protein] [protein_id=YP_009199992.1] [location=29179..29589]	0.00018	ETLPVADIDVK
2	>lcl|NC_028817.1_prot_YP_009199992.1_55 [gene=K8_056] [protein=hypothetical protein] [protein_id=YP_009199992.1] [location=29179..29589]	6.5e-06	ETLPVADIDVK
2	>lcl|NC_028817.1_prot_YP_009199992.1_55 [gene=K8_056] [protein=hypothetical protein] [protein_id=YP_009199992.1] [location=29179..29589]	1.2e-05	ETLPVADIDVK
2	>lcl|NC_028817.1_prot_YP_009199992.1_55 [gene=K8_056] [protein=hypothetical protein] [protein_id=YP_009199992.1] [location=29179..29589]	0.0051	ETLPVADIDVK
2	>lcl|NC_028817.1_prot_YP_009199992.1_55 [gene=K8_056] [protein=hypothetical protein] [protein_id=YP_009199992.1] [location=29179..29589]	0.0017	ETLPVADIDVK
2	>lcl|NC_028817.1_prot_YP_009199992.1_55 [gene=K8_056] [protein=hypothetical protein] [protein_id=YP_009199992.1] [location=29179..29589]	2.8e-06	ETLPVADIDVK
2	>lcl|NC_028817.1_prot_YP_009199992.1_55 [gene=K8_056] [protein=hypothetical protein] [protein_id=YP_009199992.1] [location=29179..29589]	1.3e-05	ETLPVADIDVK
2	>lcl|NC_028817.1_prot_YP_009199992.1_55 [gene=K8_056] [protein=hypothetical protein] [protein_id=YP_009199992.1] [location=29179..29589]	8.3e-06	ETLPVADIDVK
2	>lcl|NC_028817.1_prot_YP_009199992.1_55 [gene=K8_056] [protein=hypothetical protein] [protein_id=YP_009199992.1] [location=29179..29589]	0.0006	ETLPVADIDVK
2	>lcl|NC_028817.1_prot_YP_009199992.1_55 [gene=K8_056] [protein=hypothetical protein] [protein_id=YP_009199992.1] [location=29179..29589]	9.5e-07	AVIFGADVDDADK
2	>lcl|NC_028817.1_prot_YP_009199992.1_55 [gene=K8_056] [protein=hypothetical protein] [protein_id=YP_009199992.1] [location=29179..29589]	1.2e-07	AVIFGADVDDADK
2	>lcl|NC_028817.1_prot_YP_009199992.1_55 [gene=K8_056] [protein=hypothetical protein] [protein_id=YP_009199992.1] [location=29179..29589]	3.8e-05	AVIFGADVDDADK
2	>lcl|NC_028817.1_prot_YP_009199992.1_55 [gene=K8_056] [protein=hypothetical protein] [protein_id=YP_009199992.1] [location=29179..29589]	1.4e-05	AVIFGADVDDADK
2	>lcl|NC_028817.1_prot_YP_009199992.1_55 [gene=K8_056] [protein=hypothetical protein] [protein_id=YP_009199992.1] [location=29179..29589]	2.4e-05	AVIFGADVDDADK
2	>lcl|NC_028817.1_prot_YP_009199992.1_55 [gene=K8_056] [protein=hypothetical protein] [protein_id=YP_009199992.1] [location=29179..29589]	1.8e-06	AVIFGADVDDADK
2	>lcl|NC_028817.1_prot_YP_009199992.1_55 [gene=K8_056] [protein=hypothetical protein] [protein_id=YP_009199992.1] [location=29179..29589]	5.3e-07	AVIFGADVDDADK
2	>lcl|NC_028817.1_prot_YP_009199992.1_55 [gene=K8_056] [protein=hypothetical protein] [protein_id=YP_009199992.1] [location=29179..29589]	0.0011	TTGSVLDSTGKLVTK
2	>lcl|NC_028817.1_prot_YP_009199992.1_55 [gene=K8_056] [protein=hypothetical protein] [protein_id=YP_009199992.1] [location=29179..29589]	0.00051	LSNWLKEEQMGHR
2	>lcl|NC_028817.1_prot_YP_009199992.1_55 [gene=K8_056] [protein=hypothetical protein] [protein_id=YP_009199992.1] [location=29179..29589]	0.0013	LSNWLKEEQMGHR
2	>lcl|NC_028817.1_prot_YP_009199992.1_55 [gene=K8_056] [protein=hypothetical protein] [protein_id=YP_009199992.1] [location=29179..29589]	0.0012	NIFAVDQIEGAFENVTFA
2	>lcl|NC_028817.1_prot_YP_009199992.1_55 [gene=K8_056] [protein=hypothetical protein] [protein_id=YP_009199992.1] [location=29179..29589]	6.7e-05	NIFAVDQIEGAFENVTFA
2	>lcl|NC_028817.1_prot_YP_009199992.1_55 [gene=K8_056] [protein=hypothetical protein] [protein_id=YP_009199992.1] [location=29179..29589]	0.00095	NIFAVDQIEGAFENVTFA
2	>lcl|NC_028817.1_prot_YP_009199992.1_55 [gene=K8_056] [protein=hypothetical protein] [protein_id=YP_009199992.1] [location=29179..29589]	0.0011	NIFAVDQIEGAFENVTFA
2	>lcl|NC_028817.1_prot_YP_009199992.1_55 [gene=K8_056] [protein=hypothetical protein] [protein_id=YP_009199992.1] [location=29179..29589]	3.9e-10	AVIFGADVDDADKATVFEAFK
2	>lcl|NC_028817.1_prot_YP_009199992.1_55 [gene=K8_056] [protein=hypothetical protein] [protein_id=YP_009199992.1] [location=29179..29589]	0.00096	AVIFGADVDDADKATVFEAFK
2	>lcl|NC_028817.1_prot_YP_009199992.1_55 [gene=K8_056] [protein=hypothetical protein] [protein_id=YP_009199992.1] [location=29179..29589]	0.00086	AVIFGADVDDADKATVFEAFK
2	>lcl|NC_028817.1_prot_YP_009199992.1_55 [gene=K8_056] [protein=hypothetical protein] [protein_id=YP_009199992.1] [location=29179..29589]	7.6e-10	AVIFGADVDDADKATVFEAFK
2	>lcl|NC_028817.1_prot_YP_009199992.1_55 [gene=K8_056] [protein=hypothetical protein] [protein_id=YP_009199992.1] [location=29179..29589]	1.9e-05	AVIFGADVDDADKATVFEAFK
2	>lcl|NC_028817.1_prot_YP_009199992.1_55 [gene=K8_056] [protein=hypothetical protein] [protein_id=YP_009199992.1] [location=29179..29589]	1.3e-07	AVIFGADVDDADKATVFEAFK
2	>lcl|NC_028817.1_prot_YP_009199992.1_55 [gene=K8_056] [protein=hypothetical protein] [protein_id=YP_009199992.1] [location=29179..29589]	1.7e-05	AVIFGADVDDADKATVFEAFK
2	>lcl|NC_028817.1_prot_YP_009199992.1_55 [gene=K8_056] [protein=hypothetical protein] [protein_id=YP_009199992.1] [location=29179..29589]	0.0087	AVIFGADVDDADKATVFEAFK
2	>lcl|NC_028817.1_prot_YP_009199992.1_55 [gene=K8_056] [protein=hypothetical protein] [protein_id=YP_009199992.1] [location=29179..29589]	0.00019	AVIFGADVDDADKATVFEAFK
2	>lcl|NC_028817.1_prot_YP_009199992.1_55 [gene=K8_056] [protein=hypothetical protein] [protein_id=YP_009199992.1] [location=29179..29589]	0.00052	AVIFGADVDDADKATVFEAFK
2	>lcl|NC_028817.1_prot_YP_009199992.1_55 [gene=K8_056] [protein=hypothetical protein] [protein_id=YP_009199992.1] [location=29179..29589]	7.9e-05	AVIFGADVDDADKATVFEAFK
2	>lcl|NC_028817.1_prot_YP_009199992.1_55 [gene=K8_056] [protein=hypothetical protein] [protein_id=YP_009199992.1] [location=29179..29589]	2e-06	AVIFGADVDDADKATVFEAFK
2	>lcl|NC_028817.1_prot_YP_009199992.1_55 [gene=K8_056] [protein=hypothetical protein] [protein_id=YP_009199992.1] [location=29179..29589]	8.4e-06	AVIFGADVDDADKATVFEAFK
2	>lcl|NC_028817.1_prot_YP_009199992.1_55 [gene=K8_056] [protein=hypothetical protein] [protein_id=YP_009199992.1] [location=29179..29589]	5.4e-06	AVIFGADVDDADKATVFEAFK
2	>lcl|NC_028817.1_prot_YP_009199992.1_55 [gene=K8_056] [protein=hypothetical protein] [protein_id=YP_009199992.1] [location=29179..29589]	2.1e-08	AVIFGADVDDADKATVFEAFK
2	>lcl|NC_028817.1_prot_YP_009199992.1_55 [gene=K8_056] [protein=hypothetical protein] [protein_id=YP_009199992.1] [location=29179..29589]	2.5e-07	AVIFGADVDDADKATVFEAFK
2	>lcl|NC_028817.1_prot_YP_009199992.1_55 [gene=K8_056] [protein=hypothetical protein] [protein_id=YP_009199992.1] [location=29179..29589]	9.5e-05	AVIFGADVDDADKATVFEAFK
2	>lcl|NC_028817.1_prot_YP_009199992.1_55 [gene=K8_056] [protein=hypothetical protein] [protein_id=YP_009199992.1] [location=29179..29589]	2.8e-06	AVIFGADVDDADKATVFEAFK
2	>lcl|NC_028817.1_prot_YP_009199992.1_55 [gene=K8_056] [protein=hypothetical protein] [protein_id=YP_009199992.1] [location=29179..29589]	8.4e-06	AVIFGADVDDADKATVFEAFK
2	>lcl|NC_028817.1_prot_YP_009199992.1_55 [gene=K8_056] [protein=hypothetical protein] [protein_id=YP_009199992.1] [location=29179..29589]	0.0017	AVIFGADVDDADKATVFEAFK
2	>lcl|NC_028817.1_prot_YP_009199992.1_55 [gene=K8_056] [protein=hypothetical protein] [protein_id=YP_009199992.1] [location=29179..29589]	9.6e-08	AVIFGADVDDADKATVFEAFK
2	>lcl|NC_028817.1_prot_YP_009199992.1_55 [gene=K8_056] [protein=hypothetical protein] [protein_id=YP_009199992.1] [location=29179..29589]	7.9e-06	AVIFGADVDDADKATVFEAFK
2	>lcl|NC_028817.1_prot_YP_009199992.1_55 [gene=K8_056] [protein=hypothetical protein] [protein_id=YP_009199992.1] [location=29179..29589]	7e-08	AVIFGADVDDADKATVFEAFK
2	>lcl|NC_028817.1_prot_YP_009199992.1_55 [gene=K8_056] [protein=hypothetical protein] [protein_id=YP_009199992.1] [location=29179..29589]	2.3e-08	AVIFGADVDDADKATVFEAFK
2	>lcl|NC_028817.1_prot_YP_009199992.1_55 [gene=K8_056] [protein=hypothetical protein] [protein_id=YP_009199992.1] [location=29179..29589]	7.6e-08	AVIFGADVDDADKATVFEAFK
2	>lcl|NC_028817.1_prot_YP_009199992.1_55 [gene=K8_056] [protein=hypothetical protein] [protein_id=YP_009199992.1] [location=29179..29589]	5.1e-06	AVIFGADVDDADKATVFEAFK
2	>lcl|NC_028817.1_prot_YP_009199992.1_55 [gene=K8_056] [protein=hypothetical protein] [protein_id=YP_009199992.1] [location=29179..29589]	1.3e-06	AVIFGADVDDADKATVFEAFK
2	>lcl|NC_028817.1_prot_YP_009199992.1_55 [gene=K8_056] [protein=hypothetical protein] [protein_id=YP_009199992.1] [location=29179..29589]	1.7e-07	AVIFGADVDDADKATVFEAFK
2	>lcl|NC_028817.1_prot_YP_009199992.1_55 [gene=K8_056] [protein=hypothetical protein] [protein_id=YP_009199992.1] [location=29179..29589]	0.0014	AVIFGADVDDADKATVFEAFK
2	>lcl|NC_028817.1_prot_YP_009199992.1_55 [gene=K8_056] [protein=hypothetical protein] [protein_id=YP_009199992.1] [location=29179..29589]	0.0034	AVIFGADVDDADKATVFEAFK
2	>lcl|NC_028817.1_prot_YP_009199992.1_55 [gene=K8_056] [protein=hypothetical protein] [protein_id=YP_009199992.1] [location=29179..29589]	9.8e-06	AVIFGADVDDADKATVFEAFK
2	>lcl|NC_028817.1_prot_YP_009199992.1_55 [gene=K8_056] [protein=hypothetical protein] [protein_id=YP_009199992.1] [location=29179..29589]	1.7e-07	AVIFGADVDDADKATVFEAFK
2	>lcl|NC_028817.1_prot_YP_009199992.1_55 [gene=K8_056] [protein=hypothetical protein] [protein_id=YP_009199992.1] [location=29179..29589]	0.0077	AVIFGADVDDADKATVFEAFK
2	>lcl|NC_028817.1_prot_YP_009199992.1_55 [gene=K8_056] [protein=hypothetical protein] [protein_id=YP_009199992.1] [location=29179..29589]	0.00044	AVIFGADVDDADKATVFEAFK
2	>lcl|NC_028817.1_prot_YP_009199992.1_55 [gene=K8_056] [protein=hypothetical protein] [protein_id=YP_009199992.1] [location=29179..29589]	0.0074	AVIFGADVDDADKATVFEAFK
2	>lcl|NC_028817.1_prot_YP_009199992.1_55 [gene=K8_056] [protein=hypothetical protein] [protein_id=YP_009199992.1] [location=29179..29589]	5.5e-05	AVIFGADVDDADKATVFEAFK
2	>lcl|NC_028817.1_prot_YP_009199992.1_55 [gene=K8_056] [protein=hypothetical protein] [protein_id=YP_009199992.1] [location=29179..29589]	0.098	AVIFGADVDDADKATVFEAFK
2	>lcl|NC_028817.1_prot_YP_009199992.1_55 [gene=K8_056] [protein=hypothetical protein] [protein_id=YP_009199992.1] [location=29179..29589]	7.6e-06	AVIFGADVDDADKATVFEAFK
2	>lcl|NC_028817.1_prot_YP_009199992.1_55 [gene=K8_056] [protein=hypothetical protein] [protein_id=YP_009199992.1] [location=29179..29589]	1.4e-05	ETLPVADIDVKTTGSVLDSTGK
3	>lcl|NC_028817.1_prot_YP_009199989.1_52 [gene=K8_053] [protein=hypothetical protein] [protein_id=YP_009199989.1] [location=26318..27757]	2.7e-05	LGEIGSTGLK
3	>lcl|NC_028817.1_prot_YP_009199989.1_52 [gene=K8_053] [protein=hypothetical protein] [protein_id=YP_009199989.1] [location=26318..27757]	0.0061	MYDTDAIIR
3	>lcl|NC_028817.1_prot_YP_009199989.1_52 [gene=K8_053] [protein=hypothetical protein] [protein_id=YP_009199989.1] [location=26318..27757]	0.00067	MYDTDAIIR
3	>lcl|NC_028817.1_prot_YP_009199989.1_52 [gene=K8_053] [protein=hypothetical protein] [protein_id=YP_009199989.1] [location=26318..27757]	0.00034	MYDTDAIIR
3	>lcl|NC_028817.1_prot_YP_009199989.1_52 [gene=K8_053] [protein=hypothetical protein] [protein_id=YP_009199989.1] [location=26318..27757]	0.0036	QVNGTILEER
3	>lcl|NC_028817.1_prot_YP_009199989.1_52 [gene=K8_053] [protein=hypothetical protein] [protein_id=YP_009199989.1] [location=26318..27757]	3.4e-07	TNIMAMAIESR
3	>lcl|NC_028817.1_prot_YP_009199989.1_52 [gene=K8_053] [protein=hypothetical protein] [protein_id=YP_009199989.1] [location=26318..27757]	5.2e-07	TNIMAMAIESR
3	>lcl|NC_028817.1_prot_YP_009199989.1_52 [gene=K8_053] [protein=hypothetical protein] [protein_id=YP_009199989.1] [location=26318..27757]	4.1e-06	ILQALFADMLK
3	>lcl|NC_028817.1_prot_YP_009199989.1_52 [gene=K8_053] [protein=hypothetical protein] [protein_id=YP_009199989.1] [location=26318..27757]	9.3e-06	ILQALFADMLK
3	>lcl|NC_028817.1_prot_YP_009199989.1_52 [gene=K8_053] [protein=hypothetical protein] [protein_id=YP_009199989.1] [location=26318..27757]	0.00012	ILQALFADMLK
3	>lcl|NC_028817.1_prot_YP_009199989.1_52 [gene=K8_053] [protein=hypothetical protein] [protein_id=YP_009199989.1] [location=26318..27757]	0.0019	LREIKDVLDNK
3	>lcl|NC_028817.1_prot_YP_009199989.1_52 [gene=K8_053] [protein=hypothetical protein] [protein_id=YP_009199989.1] [location=26318..27757]	2e-05	TFQMMAEDPTIK
3	>lcl|NC_028817.1_prot_YP_009199989.1_52 [gene=K8_053] [protein=hypothetical protein] [protein_id=YP_009199989.1] [location=26318..27757]	2.3e-05	SALDLFEMMMSR
3	>lcl|NC_028817.1_prot_YP_009199989.1_52 [gene=K8_053] [protein=hypothetical protein] [protein_id=YP_009199989.1] [location=26318..27757]	4.4e-07	SALDLFEMMMSR
3	>lcl|NC_028817.1_prot_YP_009199989.1_52 [gene=K8_053] [protein=hypothetical protein] [protein_id=YP_009199989.1] [location=26318..27757]	0.002	SALDLFEMMMSR
3	>lcl|NC_028817.1_prot_YP_009199989.1_52 [gene=K8_053] [protein=hypothetical protein] [protein_id=YP_009199989.1] [location=26318..27757]	3.8e-06	SALDLFEMMMSR
3	>lcl|NC_028817.1_prot_YP_009199989.1_52 [gene=K8_053] [protein=hypothetical protein] [protein_id=YP_009199989.1] [location=26318..27757]	0.00026	SALDLFEMMMSR
3	>lcl|NC_028817.1_prot_YP_009199989.1_52 [gene=K8_053] [protein=hypothetical protein] [protein_id=YP_009199989.1] [location=26318..27757]	0.00068	SALDLFEMMMSR
3	>lcl|NC_028817.1_prot_YP_009199989.1_52 [gene=K8_053] [protein=hypothetical protein] [protein_id=YP_009199989.1] [location=26318..27757]	0.0043	SALDLFEMMMSR
3	>lcl|NC_028817.1_prot_YP_009199989.1_52 [gene=K8_053] [protein=hypothetical protein] [protein_id=YP_009199989.1] [location=26318..27757]	2.9e-05	VEIEEQESVGVTR
3	>lcl|NC_028817.1_prot_YP_009199989.1_52 [gene=K8_053] [protein=hypothetical protein] [protein_id=YP_009199989.1] [location=26318..27757]	0.00012	VEIEEQESVGVTR
3	>lcl|NC_028817.1_prot_YP_009199989.1_52 [gene=K8_053] [protein=hypothetical protein] [protein_id=YP_009199989.1] [location=26318..27757]	1.3e-05	VEIEEQESVGVTR
3	>lcl|NC_028817.1_prot_YP_009199989.1_52 [gene=K8_053] [protein=hypothetical protein] [protein_id=YP_009199989.1] [location=26318..27757]	6.6e-07	VEIEEQESVGVTR
3	>lcl|NC_028817.1_prot_YP_009199989.1_52 [gene=K8_053] [protein=hypothetical protein] [protein_id=YP_009199989.1] [location=26318..27757]	9.2e-05	VEIEEQESVGVTR
3	>lcl|NC_028817.1_prot_YP_009199989.1_52 [gene=K8_053] [protein=hypothetical protein] [protein_id=YP_009199989.1] [location=26318..27757]	1.3e-06	VEIEEQESVGVTR
3	>lcl|NC_028817.1_prot_YP_009199989.1_52 [gene=K8_053] [protein=hypothetical protein] [protein_id=YP_009199989.1] [location=26318..27757]	6.1e-07	VEIEEQESVGVTR
3	>lcl|NC_028817.1_prot_YP_009199989.1_52 [gene=K8_053] [protein=hypothetical protein] [protein_id=YP_009199989.1] [location=26318..27757]	2.7e-06	DMNGMPTLYLPPR
3	>lcl|NC_028817.1_prot_YP_009199989.1_52 [gene=K8_053] [protein=hypothetical protein] [protein_id=YP_009199989.1] [location=26318..27757]	0.00039	YRVEIEEQESVGVTR
3	>lcl|NC_028817.1_prot_YP_009199989.1_52 [gene=K8_053] [protein=hypothetical protein] [protein_id=YP_009199989.1] [location=26318..27757]	3.4e-08	YRVEIEEQESVGVTR
3	>lcl|NC_028817.1_prot_YP_009199989.1_52 [gene=K8_053] [protein=hypothetical protein] [protein_id=YP_009199989.1] [location=26318..27757]	2.9e-07	YRVEIEEQESVGVTR
3	>lcl|NC_028817.1_prot_YP_009199989.1_52 [gene=K8_053] [protein=hypothetical protein] [protein_id=YP_009199989.1] [location=26318..27757]	0.007	YRVEIEEQESVGVTR
3	>lcl|NC_028817.1_prot_YP_009199989.1_52 [gene=K8_053] [protein=hypothetical protein] [protein_id=YP_009199989.1] [location=26318..27757]	1.4e-05	YRVEIEEQESVGVTR
3	>lcl|NC_028817.1_prot_YP_009199989.1_52 [gene=K8_053] [protein=hypothetical protein] [protein_id=YP_009199989.1] [location=26318..27757]	9.1e-10	YRVEIEEQESVGVTR
3	>lcl|NC_028817.1_prot_YP_009199989.1_52 [gene=K8_053] [protein=hypothetical protein] [protein_id=YP_009199989.1] [location=26318..27757]	0.0071	YRVEIEEQESVGVTR
3	>lcl|NC_028817.1_prot_YP_009199989.1_52 [gene=K8_053] [protein=hypothetical protein] [protein_id=YP_009199989.1] [location=26318..27757]	5e-06	YRVEIEEQESVGVTR
3	>lcl|NC_028817.1_prot_YP_009199989.1_52 [gene=K8_053] [protein=hypothetical protein] [protein_id=YP_009199989.1] [location=26318..27757]	0.0065	VDWEVDLGVDPDEAMK
3	>lcl|NC_028817.1_prot_YP_009199989.1_52 [gene=K8_053] [protein=hypothetical protein] [protein_id=YP_009199989.1] [location=26318..27757]	0.00026	VDWEVDLGVDPDEAMK
3	>lcl|NC_028817.1_prot_YP_009199989.1_52 [gene=K8_053] [protein=hypothetical protein] [protein_id=YP_009199989.1] [location=26318..27757]	9.3e-14	NFLGCEQSLANVVNGDR
3	>lcl|NC_028817.1_prot_YP_009199989.1_52 [gene=K8_053] [protein=hypothetical protein] [protein_id=YP_009199989.1] [location=26318..27757]	2.1e-05	LQYGELDEIDLEEFSK
3	>lcl|NC_028817.1_prot_YP_009199989.1_52 [gene=K8_053] [protein=hypothetical protein] [protein_id=YP_009199989.1] [location=26318..27757]	3e-08	LQYGELDEIDLEEFSK
3	>lcl|NC_028817.1_prot_YP_009199989.1_52 [gene=K8_053] [protein=hypothetical protein] [protein_id=YP_009199989.1] [location=26318..27757]	2.7e-05	LQYGELDEIDLEEFSK
3	>lcl|NC_028817.1_prot_YP_009199989.1_52 [gene=K8_053] [protein=hypothetical protein] [protein_id=YP_009199989.1] [location=26318..27757]	0.0039	LQYGELDEIDLEEFSK
3	>lcl|NC_028817.1_prot_YP_009199989.1_52 [gene=K8_053] [protein=hypothetical protein] [protein_id=YP_009199989.1] [location=26318..27757]	0.00021	LIPTLFALNGDYSPDLPK
3	>lcl|NC_028817.1_prot_YP_009199989.1_52 [gene=K8_053] [protein=hypothetical protein] [protein_id=YP_009199989.1] [location=26318..27757]	2.7e-06	YMSEDATEAESAVYEYYK
3	>lcl|NC_028817.1_prot_YP_009199989.1_52 [gene=K8_053] [protein=hypothetical protein] [protein_id=YP_009199989.1] [location=26318..27757]	0.0096	YMSEDATEAESAVYEYYK
3	>lcl|NC_028817.1_prot_YP_009199989.1_52 [gene=K8_053] [protein=hypothetical protein] [protein_id=YP_009199989.1] [location=26318..27757]	0.0021	YMSEDATEAESAVYEYYK
3	>lcl|NC_028817.1_prot_YP_009199989.1_52 [gene=K8_053] [protein=hypothetical protein] [protein_id=YP_009199989.1] [location=26318..27757]	0.0053	YMSEDATEAESAVYEYYK
3	>lcl|NC_028817.1_prot_YP_009199989.1_52 [gene=K8_053] [protein=hypothetical protein] [protein_id=YP_009199989.1] [location=26318..27757]	0.008	YMSEDATEAESAVYEYYKR
3	>lcl|NC_028817.1_prot_YP_009199989.1_52 [gene=K8_053] [protein=hypothetical protein] [protein_id=YP_009199989.1] [location=26318..27757]	0.00034	NIQMNEQSGLILPQAFDPESR
3	>lcl|NC_028817.1_prot_YP_009199989.1_52 [gene=K8_053] [protein=hypothetical protein] [protein_id=YP_009199989.1] [location=26318..27757]	8.3e-05	IKPRPDDEPVDVDNIMGGQSQAGK
3	>lcl|NC_028817.1_prot_YP_009199989.1_52 [gene=K8_053] [protein=hypothetical protein] [protein_id=YP_009199989.1] [location=26318..27757]	2.5e-06	IKPRPDDEPVDVDNIMGGQSQAGK
3	>lcl|NC_028817.1_prot_YP_009199989.1_52 [gene=K8_053] [protein=hypothetical protein] [protein_id=YP_009199989.1] [location=26318..27757]	0.0064	IKPRPDDEPVDVDNIMGGQSQAGK
3	>lcl|NC_028817.1_prot_YP_009199989.1_52 [gene=K8_053] [protein=hypothetical protein] [protein_id=YP_009199989.1] [location=26318..27757]	7.3e-05	IKPRPDDEPVDVDNIMGGQSQAGK
3	>lcl|NC_028817.1_prot_YP_009199989.1_52 [gene=K8_053] [protein=hypothetical protein] [protein_id=YP_009199989.1] [location=26318..27757]	2.1e-07	IKPRPDDEPVDVDNIMGGQSQAGK
4	>lcl|NC_028817.1_prot_YP_009199998.1_61 [gene=K8_062] [protein=putative structural protein] [protein_id=YP_009199998.1] [location=32597..33883]	0.0061	LVAAGFQR
4	>lcl|NC_028817.1_prot_YP_009199998.1_61 [gene=K8_062] [protein=putative structural protein] [protein_id=YP_009199998.1] [location=32597..33883]	0.0017	LVAAGFQR
4	>lcl|NC_028817.1_prot_YP_009199998.1_61 [gene=K8_062] [protein=putative structural protein] [protein_id=YP_009199998.1] [location=32597..33883]	1.3e-05	ALAAVDAYR
4	>lcl|NC_028817.1_prot_YP_009199998.1_61 [gene=K8_062] [protein=putative structural protein] [protein_id=YP_009199998.1] [location=32597..33883]	2.8e-05	VGGLAEAPAPK
4	>lcl|NC_028817.1_prot_YP_009199998.1_61 [gene=K8_062] [protein=putative structural protein] [protein_id=YP_009199998.1] [location=32597..33883]	0.00026	VGGLAEAPAPK
4	>lcl|NC_028817.1_prot_YP_009199998.1_61 [gene=K8_062] [protein=putative structural protein] [protein_id=YP_009199998.1] [location=32597..33883]	0.0013	TSAENDIASR
4	>lcl|NC_028817.1_prot_YP_009199998.1_61 [gene=K8_062] [protein=putative structural protein] [protein_id=YP_009199998.1] [location=32597..33883]	0.00087	YFGQALKPR
4	>lcl|NC_028817.1_prot_YP_009199998.1_61 [gene=K8_062] [protein=putative structural protein] [protein_id=YP_009199998.1] [location=32597..33883]	0.00028	LTPTESTNLK
4	>lcl|NC_028817.1_prot_YP_009199998.1_61 [gene=K8_062] [protein=putative structural protein] [protein_id=YP_009199998.1] [location=32597..33883]	5.7e-06	IFEGIEFEAR
4	>lcl|NC_028817.1_prot_YP_009199998.1_61 [gene=K8_062] [protein=putative structural protein] [protein_id=YP_009199998.1] [location=32597..33883]	2.1e-06	IFEGIEFEAR
4	>lcl|NC_028817.1_prot_YP_009199998.1_61 [gene=K8_062] [protein=putative structural protein] [protein_id=YP_009199998.1] [location=32597..33883]	2.5e-05	IFEGIEFEAR
4	>lcl|NC_028817.1_prot_YP_009199998.1_61 [gene=K8_062] [protein=putative structural protein] [protein_id=YP_009199998.1] [location=32597..33883]	2.4e-07	IFEGIEFEAR
4	>lcl|NC_028817.1_prot_YP_009199998.1_61 [gene=K8_062] [protein=putative structural protein] [protein_id=YP_009199998.1] [location=32597..33883]	0.00024	IFEGIEFEAR
4	>lcl|NC_028817.1_prot_YP_009199998.1_61 [gene=K8_062] [protein=putative structural protein] [protein_id=YP_009199998.1] [location=32597..33883]	4e-07	IFEGIEFEAR
4	>lcl|NC_028817.1_prot_YP_009199998.1_61 [gene=K8_062] [protein=putative structural protein] [protein_id=YP_009199998.1] [location=32597..33883]	5.6e-05	VFIGATAQANTK
4	>lcl|NC_028817.1_prot_YP_009199998.1_61 [gene=K8_062] [protein=putative structural protein] [protein_id=YP_009199998.1] [location=32597..33883]	1.7e-05	VFIGATAQANTK
4	>lcl|NC_028817.1_prot_YP_009199998.1_61 [gene=K8_062] [protein=putative structural protein] [protein_id=YP_009199998.1] [location=32597..33883]	2e-05	VFIGATAQANTK
4	>lcl|NC_028817.1_prot_YP_009199998.1_61 [gene=K8_062] [protein=putative structural protein] [protein_id=YP_009199998.1] [location=32597..33883]	3e-07	LAGAIHFVHIR
4	>lcl|NC_028817.1_prot_YP_009199998.1_61 [gene=K8_062] [protein=putative structural protein] [protein_id=YP_009199998.1] [location=32597..33883]	0.00043	LAGAIHFVHIR
4	>lcl|NC_028817.1_prot_YP_009199998.1_61 [gene=K8_062] [protein=putative structural protein] [protein_id=YP_009199998.1] [location=32597..33883]	2.9e-09	LAGAIHFVHIR
4	>lcl|NC_028817.1_prot_YP_009199998.1_61 [gene=K8_062] [protein=putative structural protein] [protein_id=YP_009199998.1] [location=32597..33883]	0.0048	LAGAIHFVHIR
4	>lcl|NC_028817.1_prot_YP_009199998.1_61 [gene=K8_062] [protein=putative structural protein] [protein_id=YP_009199998.1] [location=32597..33883]	0.0031	KVFIGATAQANTK
4	>lcl|NC_028817.1_prot_YP_009199998.1_61 [gene=K8_062] [protein=putative structural protein] [protein_id=YP_009199998.1] [location=32597..33883]	0.00023	KVFIGATAQANTK
4	>lcl|NC_028817.1_prot_YP_009199998.1_61 [gene=K8_062] [protein=putative structural protein] [protein_id=YP_009199998.1] [location=32597..33883]	1.9e-09	KVFIGATAQANTK
4	>lcl|NC_028817.1_prot_YP_009199998.1_61 [gene=K8_062] [protein=putative structural protein] [protein_id=YP_009199998.1] [location=32597..33883]	1.4e-07	KVFIGATAQANTK
4	>lcl|NC_028817.1_prot_YP_009199998.1_61 [gene=K8_062] [protein=putative structural protein] [protein_id=YP_009199998.1] [location=32597..33883]	8e-07	TVLTDVIDIQISR
4	>lcl|NC_028817.1_prot_YP_009199998.1_61 [gene=K8_062] [protein=putative structural protein] [protein_id=YP_009199998.1] [location=32597..33883]	1.3e-06	TVLTDVIDIQISR
4	>lcl|NC_028817.1_prot_YP_009199998.1_61 [gene=K8_062] [protein=putative structural protein] [protein_id=YP_009199998.1] [location=32597..33883]	4.6e-05	TVLTDVIDIQISR
4	>lcl|NC_028817.1_prot_YP_009199998.1_61 [gene=K8_062] [protein=putative structural protein] [protein_id=YP_009199998.1] [location=32597..33883]	3.2e-06	VFVPDVLSMSPNMR
4	>lcl|NC_028817.1_prot_YP_009199998.1_61 [gene=K8_062] [protein=putative structural protein] [protein_id=YP_009199998.1] [location=32597..33883]	9.8e-07	VFVPDVLSMSPNMR
4	>lcl|NC_028817.1_prot_YP_009199998.1_61 [gene=K8_062] [protein=putative structural protein] [protein_id=YP_009199998.1] [location=32597..33883]	0.00079	VFVPDVLSMSPNMR
4	>lcl|NC_028817.1_prot_YP_009199998.1_61 [gene=K8_062] [protein=putative structural protein] [protein_id=YP_009199998.1] [location=32597..33883]	1.4e-05	VFVPDVLSMSPNMR
4	>lcl|NC_028817.1_prot_YP_009199998.1_61 [gene=K8_062] [protein=putative structural protein] [protein_id=YP_009199998.1] [location=32597..33883]	0.0017	VFVPDVLSMSPNMR
4	>lcl|NC_028817.1_prot_YP_009199998.1_61 [gene=K8_062] [protein=putative structural protein] [protein_id=YP_009199998.1] [location=32597..33883]	0.0054	VFVPDVLSMSPNMR
4	>lcl|NC_028817.1_prot_YP_009199998.1_61 [gene=K8_062] [protein=putative structural protein] [protein_id=YP_009199998.1] [location=32597..33883]	3.2e-05	IPYDAVGATILESEIR
4	>lcl|NC_028817.1_prot_YP_009199998.1_61 [gene=K8_062] [protein=putative structural protein] [protein_id=YP_009199998.1] [location=32597..33883]	5e-11	IPYDAVGATILESEIR
4	>lcl|NC_028817.1_prot_YP_009199998.1_61 [gene=K8_062] [protein=putative structural protein] [protein_id=YP_009199998.1] [location=32597..33883]	8.3e-08	IPYDAVGATILESEIR
4	>lcl|NC_028817.1_prot_YP_009199998.1_61 [gene=K8_062] [protein=putative structural protein] [protein_id=YP_009199998.1] [location=32597..33883]	0.00016	KIPYDAVGATILESEIR
4	>lcl|NC_028817.1_prot_YP_009199998.1_61 [gene=K8_062] [protein=putative structural protein] [protein_id=YP_009199998.1] [location=32597..33883]	3e-09	KIPYDAVGATILESEIR
4	>lcl|NC_028817.1_prot_YP_009199998.1_61 [gene=K8_062] [protein=putative structural protein] [protein_id=YP_009199998.1] [location=32597..33883]	1e-06	GVAEDFGESDPTYLAAVR
4	>lcl|NC_028817.1_prot_YP_009199998.1_61 [gene=K8_062] [protein=putative structural protein] [protein_id=YP_009199998.1] [location=32597..33883]	0.0004	GVAEDFGESDPTYLAAVR
4	>lcl|NC_028817.1_prot_YP_009199998.1_61 [gene=K8_062] [protein=putative structural protein] [protein_id=YP_009199998.1] [location=32597..33883]	6.2e-06	GVAEDFGESDPTYLAAVR
4	>lcl|NC_028817.1_prot_YP_009199998.1_61 [gene=K8_062] [protein=putative structural protein] [protein_id=YP_009199998.1] [location=32597..33883]	2.2e-07	GVAEDFGESDPTYLAAVR
4	>lcl|NC_028817.1_prot_YP_009199998.1_61 [gene=K8_062] [protein=putative structural protein] [protein_id=YP_009199998.1] [location=32597..33883]	3.5e-09	GVAEDFGESDPTYLAAVR
5	>lcl|NC_028817.1_prot_YP_009200014.1_77 [gene=K8_078] [protein=putative tail fiber protein] [protein_id=YP_009200014.1] [location=46319..47818]	1.9e-05	VAFEDAGEAAK
5	>lcl|NC_028817.1_prot_YP_009200014.1_77 [gene=K8_078] [protein=putative tail fiber protein] [protein_id=YP_009200014.1] [location=46319..47818]	4.7e-05	TNIQLPVPAR
5	>lcl|NC_028817.1_prot_YP_009200014.1_77 [gene=K8_078] [protein=putative tail fiber protein] [protein_id=YP_009200014.1] [location=46319..47818]	5e-05	TNIQLPVPAR
5	>lcl|NC_028817.1_prot_YP_009200014.1_77 [gene=K8_078] [protein=putative tail fiber protein] [protein_id=YP_009200014.1] [location=46319..47818]	5.4e-08	DNLSGLSNVTAAR
5	>lcl|NC_028817.1_prot_YP_009200014.1_77 [gene=K8_078] [protein=putative tail fiber protein] [protein_id=YP_009200014.1] [location=46319..47818]	0.00038	ADNLAGLANTATAR
5	>lcl|NC_028817.1_prot_YP_009200014.1_77 [gene=K8_078] [protein=putative tail fiber protein] [protein_id=YP_009200014.1] [location=46319..47818]	5.2e-07	ADNLAGLANTATAR
5	>lcl|NC_028817.1_prot_YP_009200014.1_77 [gene=K8_078] [protein=putative tail fiber protein] [protein_id=YP_009200014.1] [location=46319..47818]	9.9e-06	ADNLAGLANTATAR
5	>lcl|NC_028817.1_prot_YP_009200014.1_77 [gene=K8_078] [protein=putative tail fiber protein] [protein_id=YP_009200014.1] [location=46319..47818]	9.2e-07	KDNLSGLSNVTAAR
5	>lcl|NC_028817.1_prot_YP_009200014.1_77 [gene=K8_078] [protein=putative tail fiber protein] [protein_id=YP_009200014.1] [location=46319..47818]	0.00011	KKDNLSGLSNVTAAR
5	>lcl|NC_028817.1_prot_YP_009200014.1_77 [gene=K8_078] [protein=putative tail fiber protein] [protein_id=YP_009200014.1] [location=46319..47818]	2e-06	ANLGLSDTATMPSSTFLK
5	>lcl|NC_028817.1_prot_YP_009200014.1_77 [gene=K8_078] [protein=putative tail fiber protein] [protein_id=YP_009200014.1] [location=46319..47818]	2.3e-06	ANLGLSDTATMPSSTFLK
5	>lcl|NC_028817.1_prot_YP_009200014.1_77 [gene=K8_078] [protein=putative tail fiber protein] [protein_id=YP_009200014.1] [location=46319..47818]	2.1e-06	VNLGLTGMATTDPAAVMMK
5	>lcl|NC_028817.1_prot_YP_009200014.1_77 [gene=K8_078] [protein=putative tail fiber protein] [protein_id=YP_009200014.1] [location=46319..47818]	0.0068	HVTNYNTLSGIGNVVIAR
5	>lcl|NC_028817.1_prot_YP_009200014.1_77 [gene=K8_078] [protein=putative tail fiber protein] [protein_id=YP_009200014.1] [location=46319..47818]	3.7e-07	HVTNYNTLSGIGNVVIAR
5	>lcl|NC_028817.1_prot_YP_009200014.1_77 [gene=K8_078] [protein=putative tail fiber protein] [protein_id=YP_009200014.1] [location=46319..47818]	3.2e-06	HVTNYNTLSGIGNVVIAR
5	>lcl|NC_028817.1_prot_YP_009200014.1_77 [gene=K8_078] [protein=putative tail fiber protein] [protein_id=YP_009200014.1] [location=46319..47818]	3.5e-08	HVTNYNTLSGIGNVVIAR
5	>lcl|NC_028817.1_prot_YP_009200014.1_77 [gene=K8_078] [protein=putative tail fiber protein] [protein_id=YP_009200014.1] [location=46319..47818]	8.6e-05	HVTNYNTLSGIGNVVIAR
5	>lcl|NC_028817.1_prot_YP_009200014.1_77 [gene=K8_078] [protein=putative tail fiber protein] [protein_id=YP_009200014.1] [location=46319..47818]	0.0021	HVTNYNTLSGIGNVVIAR
5	>lcl|NC_028817.1_prot_YP_009200014.1_77 [gene=K8_078] [protein=putative tail fiber protein] [protein_id=YP_009200014.1] [location=46319..47818]	4.5e-08	SNLGITSSATQPETYFLR
5	>lcl|NC_028817.1_prot_YP_009200014.1_77 [gene=K8_078] [protein=putative tail fiber protein] [protein_id=YP_009200014.1] [location=46319..47818]	7.4e-11	NTGDFLSSGDNLSDLTNVQAAR
5	>lcl|NC_028817.1_prot_YP_009200014.1_77 [gene=K8_078] [protein=putative tail fiber protein] [protein_id=YP_009200014.1] [location=46319..47818]	1.2e-09	NTGDFLSSGDNLSDLTNVQAAR
6	>lcl|NC_028817.1_prot_YP_009200010.1_73 [gene=K8_074] [protein=putative baseplate related protein] [protein_id=YP_009200010.1] [location=41655..43118]	4.5e-06	AGITAEGLTIK
6	>lcl|NC_028817.1_prot_YP_009200010.1_73 [gene=K8_074] [protein=putative baseplate related protein] [protein_id=YP_009200010.1] [location=41655..43118]	2.2e-06	DLDQILTDYR
6	>lcl|NC_028817.1_prot_YP_009200010.1_73 [gene=K8_074] [protein=putative baseplate related protein] [protein_id=YP_009200010.1] [location=41655..43118]	2.6e-05	TFEEASNLSIQK
6	>lcl|NC_028817.1_prot_YP_009200010.1_73 [gene=K8_074] [protein=putative baseplate related protein] [protein_id=YP_009200010.1] [location=41655..43118]	6.9e-10	MYVDDINTTSIK
6	>lcl|NC_028817.1_prot_YP_009200010.1_73 [gene=K8_074] [protein=putative baseplate related protein] [protein_id=YP_009200010.1] [location=41655..43118]	7.4e-06	VFHLLQGVILTPK
6	>lcl|NC_028817.1_prot_YP_009200010.1_73 [gene=K8_074] [protein=putative baseplate related protein] [protein_id=YP_009200010.1] [location=41655..43118]	0.00051	VFHLLQGVILTPK
6	>lcl|NC_028817.1_prot_YP_009200010.1_73 [gene=K8_074] [protein=putative baseplate related protein] [protein_id=YP_009200010.1] [location=41655..43118]	8.1e-08	KGQTQGMANIEIGFK
6	>lcl|NC_028817.1_prot_YP_009200010.1_73 [gene=K8_074] [protein=putative baseplate related protein] [protein_id=YP_009200010.1] [location=41655..43118]	0.00038	VNYQRPVEVPIEIK
6	>lcl|NC_028817.1_prot_YP_009200010.1_73 [gene=K8_074] [protein=putative baseplate related protein] [protein_id=YP_009200010.1] [location=41655..43118]	0.002	VNYQRPVEVPIEIK
6	>lcl|NC_028817.1_prot_YP_009200010.1_73 [gene=K8_074] [protein=putative baseplate related protein] [protein_id=YP_009200010.1] [location=41655..43118]	1.5e-06	ISVTNTGSMPENIEDILRPR
6	>lcl|NC_028817.1_prot_YP_009200010.1_73 [gene=K8_074] [protein=putative baseplate related protein] [protein_id=YP_009200010.1] [location=41655..43118]	9.9e-06	ISVTNTGSMPENIEDILRPR
6	>lcl|NC_028817.1_prot_YP_009200010.1_73 [gene=K8_074] [protein=putative baseplate related protein] [protein_id=YP_009200010.1] [location=41655..43118]	8.5e-07	ISVTNTGSMPENIEDILRPR
6	>lcl|NC_028817.1_prot_YP_009200010.1_73 [gene=K8_074] [protein=putative baseplate related protein] [protein_id=YP_009200010.1] [location=41655..43118]	0.0007	ISVTNTGSMPENIEDILRPR
6	>lcl|NC_028817.1_prot_YP_009200010.1_73 [gene=K8_074] [protein=putative baseplate related protein] [protein_id=YP_009200010.1] [location=41655..43118]	3.5e-08	NVASQVFADLVSTGDEVDTSGNSALGR
7	>lcl|NC_028817.1_prot_YP_009199972.1_35 [gene=K8_035] [protein=DNA ligase] [protein_id=YP_009199972.1] [location=complement(15800..17008)]	0.0063	LVDFQFK
7	>lcl|NC_028817.1_prot_YP_009199972.1_35 [gene=K8_035] [protein=DNA ligase] [protein_id=YP_009199972.1] [location=complement(15800..17008)]	0.00086	WLTVQIQSR
7	>lcl|NC_028817.1_prot_YP_009199972.1_35 [gene=K8_035] [protein=DNA ligase] [protein_id=YP_009199972.1] [location=complement(15800..17008)]	0.00062	MEFHVFDIVK
7	>lcl|NC_028817.1_prot_YP_009199972.1_35 [gene=K8_035] [protein=DNA ligase] [protein_id=YP_009199972.1] [location=complement(15800..17008)]	8.1e-06	DQITNFENYR
7	>lcl|NC_028817.1_prot_YP_009199972.1_35 [gene=K8_035] [protein=DNA ligase] [protein_id=YP_009199972.1] [location=complement(15800..17008)]	3.2e-05	MGKPYNVPHIIK
7	>lcl|NC_028817.1_prot_YP_009199972.1_35 [gene=K8_035] [protein=DNA ligase] [protein_id=YP_009199972.1] [location=complement(15800..17008)]	5.4e-07	KDQITNFENYR
7	>lcl|NC_028817.1_prot_YP_009199972.1_35 [gene=K8_035] [protein=DNA ligase] [protein_id=YP_009199972.1] [location=complement(15800..17008)]	0.005	KDQITNFENYR
7	>lcl|NC_028817.1_prot_YP_009199972.1_35 [gene=K8_035] [protein=DNA ligase] [protein_id=YP_009199972.1] [location=complement(15800..17008)]	0.00037	EHGAMTSQVTNIR
7	>lcl|NC_028817.1_prot_YP_009199972.1_35 [gene=K8_035] [protein=DNA ligase] [protein_id=YP_009199972.1] [location=complement(15800..17008)]	7e-06	LLNEVDSTSFIYGLR
7	>lcl|NC_028817.1_prot_YP_009199972.1_35 [gene=K8_035] [protein=DNA ligase] [protein_id=YP_009199972.1] [location=complement(15800..17008)]	5.4e-06	LLNEVDSTSFIYGLR
7	>lcl|NC_028817.1_prot_YP_009199972.1_35 [gene=K8_035] [protein=DNA ligase] [protein_id=YP_009199972.1] [location=complement(15800..17008)]	6.3e-08	LLNEVDSTSFIYGLR
7	>lcl|NC_028817.1_prot_YP_009199972.1_35 [gene=K8_035] [protein=DNA ligase] [protein_id=YP_009199972.1] [location=complement(15800..17008)]	0.0052	LLNEVDSTSFIYGLR
8	>lcl|NC_028817.1_prot_YP_009200012.1_75 [gene=K8_076] [protein=putative tail fiber protein] [protein_id=YP_009200012.1] [location=43879..45891]	1.1e-08	ASGTGNAHIGFQR
8	>lcl|NC_028817.1_prot_YP_009200012.1_75 [gene=K8_076] [protein=putative tail fiber protein] [protein_id=YP_009200012.1] [location=43879..45891]	0.00037	ASGTGNAHIGFQR
8	>lcl|NC_028817.1_prot_YP_009200012.1_75 [gene=K8_076] [protein=putative tail fiber protein] [protein_id=YP_009200012.1] [location=43879..45891]	0.0013	ASGTGNAHIGFQR
8	>lcl|NC_028817.1_prot_YP_009200012.1_75 [gene=K8_076] [protein=putative tail fiber protein] [protein_id=YP_009200012.1] [location=43879..45891]	0.0017	ASGTGNAHIGFQR
8	>lcl|NC_028817.1_prot_YP_009200012.1_75 [gene=K8_076] [protein=putative tail fiber protein] [protein_id=YP_009200012.1] [location=43879..45891]	9.7e-07	GFLGLANSAIITADPANR
8	>lcl|NC_028817.1_prot_YP_009200012.1_75 [gene=K8_076] [protein=putative tail fiber protein] [protein_id=YP_009200012.1] [location=43879..45891]	0.00053	GFLGLANSAIITADPANR
8	>lcl|NC_028817.1_prot_YP_009200012.1_75 [gene=K8_076] [protein=putative tail fiber protein] [protein_id=YP_009200012.1] [location=43879..45891]	3.7e-06	VAGGSTAVSITGLDMTVTGR
8	>lcl|NC_028817.1_prot_YP_009200012.1_75 [gene=K8_076] [protein=putative tail fiber protein] [protein_id=YP_009200012.1] [location=43879..45891]	0.00022	NYISAQESSVVLSNLSTVTR
8	>lcl|NC_028817.1_prot_YP_009200012.1_75 [gene=K8_076] [protein=putative tail fiber protein] [protein_id=YP_009200012.1] [location=43879..45891]	2.3e-05	NYISAQESSVVLSNLSTVTR
8	>lcl|NC_028817.1_prot_YP_009200012.1_75 [gene=K8_076] [protein=putative tail fiber protein] [protein_id=YP_009200012.1] [location=43879..45891]	2e-05	DAAGNFNAGVITATLSGNATTANK
9	>lcl|NC_028817.1_prot_YP_009200004.1_67 [gene=K8_068] [protein=putative tape measure protein] [protein_id=YP_009200004.1] [location=36134..38500]	0.00035	IDLESSIR
9	>lcl|NC_028817.1_prot_YP_009200004.1_67 [gene=K8_068] [protein=putative tape measure protein] [protein_id=YP_009200004.1] [location=36134..38500]	2.6e-05	EIQDVLEQIR
9	>lcl|NC_028817.1_prot_YP_009200004.1_67 [gene=K8_068] [protein=putative tape measure protein] [protein_id=YP_009200004.1] [location=36134..38500]	2.5e-09	VDLPVELGLAQASR
9	>lcl|NC_028817.1_prot_YP_009200004.1_67 [gene=K8_068] [protein=putative tape measure protein] [protein_id=YP_009200004.1] [location=36134..38500]	8.4e-06	LVAQNIDAIQTETHTR
9	>lcl|NC_028817.1_prot_YP_009200004.1_67 [gene=K8_068] [protein=putative tape measure protein] [protein_id=YP_009200004.1] [location=36134..38500]	0.0015	LVAQNIDAIQTETHTR
10	>lcl|NC_028817.1_prot_YP_009199999.1_62 [gene=K8_063] [protein=putative structural protein] [protein_id=YP_009199999.1] [location=33914..34438]	2.5e-08	SSEGLFTIHVK
10	>lcl|NC_028817.1_prot_YP_009199999.1_62 [gene=K8_063] [protein=putative structural protein] [protein_id=YP_009199999.1] [location=33914..34438]	0.0017	DWVIHAHNLQTLIGGNAK
10	>lcl|NC_028817.1_prot_YP_009199999.1_62 [gene=K8_063] [protein=putative structural protein] [protein_id=YP_009199999.1] [location=33914..34438]	0.0024	DWVIHAHNLQTLIGGNAK
11	>lcl|NC_028817.1_prot_YP_009200007.1_70 [gene=K8_071] [protein=hypothetical protein] [protein_id=YP_009200007.1] [location=39617..40534]	0.0056	CLLNPELTPGVLVR
11	>lcl|NC_028817.1_prot_YP_009200007.1_70 [gene=K8_071] [protein=hypothetical protein] [protein_id=YP_009200007.1] [location=39617..40534]	9.1e-05	EMGTSVVLDGNVVETSTR
11	>lcl|NC_028817.1_prot_YP_009200007.1_70 [gene=K8_071] [protein=hypothetical protein] [protein_id=YP_009200007.1] [location=39617..40534]	0.00034	LTLGNTESGQGVEITNLHPDGSLNR
12	>lcl|NC_028817.1_prot_YP_009200011.1_74 [gene=K8_075] [protein=hypothetical protein] [protein_id=YP_009200011.1] [location=43137..43868]	0.00017	TIGVNYTYTEFQAGR
