# Supplementary material for: Variants of a putative baseplate wedge protein extend the host range of Pseudomonas phage K8
Source: Microbiome. 2023 Jan 31;11:18. doi: 10.1186/s40168-022-01459-w (PMC9887876; doi:10.1186/s40168-022-01459-w)
Supplement: Supplementary file 2 — Additional file 1: Supplementary Table S1. Bacteria, plasmids, and phages used in this study. Supplementary Table S2. Primers used in this study. Supplementary Table S3. Molar mass of GP075 and its derivatives. Supplementary Table S4. Possible protein interactions identified by the bacterial two-hybrid system a. Supplementary Table S5. Mutations of the gp075 gene of the 41 isolated K8 mutants a. Supplementary Figure S1. Protein structure modelling by using the online server SWISS-MODEL. The amino acid sequences of the wild-type protein GP075 and its two variants GP075m and GP075-D7 were uploaded for structural template searching and model building. The upper panels showed the brief descriptions of the secondary structure parameters of each protein. The bottom panels displayed the 3D structure images of the indicated proteins. Supplementary Figure S2. SDS-PAGE of the purified viral proteins. GP076: 670 amino acids. GP075: 243 amino acids. GP075m: GP075 with one amino acid substitution T239A. GP075-D7: GP075 with one copy of the 7-aa duplication (APWYSVG). GP075-D14: GP075 with two identical copies of the 7-aa duplication. GP075-D21: GP075 with three identical copies of the 7-aa duplication. M: Premixed Protein Marker (Low) from Takara. Supplementary Figure S3. Native-PAGE of the purified viral proteins. GP075: 243 amino acids. GP075m: GP075 with one amino acid substitution T239A. The protein samples for electrophoresis were treated before loading as follows: 1 and 5, the protein samples were mixed with 2×loading buffer (without SDS); 2 and 6, the protein samples were mixed with 2×loading buffer (without SDS) and incubated at 100°C for 10 min. 3 and 7: the protein samples were mixed with 2×loading buffer (containing 4% SDS). 4 and 8: the protein samples were mixed with 2×loading buffer (containing 4% SDS) and incubated at 100°C for 10 min. M: Premixed Protein Marker (Low) from Takara. Supplementary Figure S4. Thermostability of the K8 mutants. a. Amino acids sequences [file 40168_2022_1459_MOESM1_ESM.zip › Supplementary Dataset 2 Amplicon sequencing data.xlsx]

## Sheet: Sheet1
sites	base	seq_depth	mutation	mu_count	mu_percent
1	A	77520	C	12	0.000154799
	A	77520	T	14	0.000180599
	A	77520	G	12	0.000154799
2	T	77521	A	7	9.02981e-05
	T	77521	C	10	0.000128997
	T	77521	G	2	2.57995e-05
3	G	77526	A	9	0.00011609
	G	77526	C	3	3.86967e-05
	G	77526	T	27	0.00034827
4	G	77526	A	13	0.000167686
	G	77526	C	2	2.57978e-05
	G	77526	T	19	0.000245079
5	C	77525	A	5	6.44953e-05
	C	77525	T	13	0.000167688
	C	77525	G	1	1.28991e-05
6	T	77525	A	2	2.57981e-05
	T	77525	C	6	7.73944e-05
	T	77525	G	5	6.44953e-05
7	G	77525	A	14	0.000180587
	G	77525	C	1	1.28991e-05
	G	77525	T	8	0.000103193
8	T	77526	A	9	0.00011609
	T	77526	C	17	0.000219281
	T	77526	G	13	0.000167686
9	C	77524	A	4	5.15969e-05
	C	77524	T	18	0.000232186
	C	77524	G	3	3.86977e-05
10	A	77522	C	29	0.000374087
	A	77522	T	7	9.02969e-05
	A	77522	G	19	0.000245092
11	A	77523	C	333	0.0042955
	A	77523	T	31	0.000399881
	A	77523	G	16	0.00020639
12	C	77526	A	11	0.000141888
	C	77526	T	15	0.000193483
13	C	77526	A	20	0.000257978
	C	77526	T	8	0.000103191
	C	77526	G	1	1.28989e-05
14	A	77524	C	29	0.000374078
	A	77524	T	14	0.000180589
	A	77524	G	15	0.000193488
15	A	77526	C	9	0.00011609
	A	77526	T	9	0.00011609
	A	77526	G	9	0.00011609
16	T	77526	A	4	5.15956e-05
	T	77526	C	7	9.02923e-05
	T	77526	G	4	5.15956e-05
17	T	77526	A	4	5.15956e-05
	T	77526	C	11	0.000141888
	T	77526	G	2	2.57978e-05
18	T	77526	A	6	7.73934e-05
	T	77526	C	30	0.000386967
	T	77526	G	3	3.86967e-05
19	G	77526	A	21	0.000270877
	G	77526	C	3	3.86967e-05
	G	77526	T	6	7.73934e-05
20	A	77526	T	20	0.000257978
	A	77526	G	27	0.00034827
21	C	77525	A	6	7.73944e-05
	C	77525	T	16	0.000206385
	C	77525	G	1	1.28991e-05
22	A	77525	C	6	7.73944e-05
	A	77525	T	15	0.000193486
	A	77525	G	15	0.000193486
23	G	77525	A	6	7.73944e-05
	G	77525	C	8	0.000103193
	G	77525	T	6	7.73944e-05
24	A	77525	C	6	7.73944e-05
	A	77525	T	25	0.000322477
	A	77525	G	20	0.000257981
25	G	77523	A	6	7.73964e-05
	G	77523	C	4	5.15976e-05
26	A	77522	C	7	9.02969e-05
	A	77522	T	12	0.000154795
	A	77522	G	11	0.000141895
27	A	77525	T	6	7.73944e-05
	A	77525	G	10	0.000128991
28	G	77525	A	7	9.02935e-05
	G	77525	C	1	1.28991e-05
	G	77525	T	8	0.000103193
29	A	77525	C	18	0.000232183
	A	77525	T	12	0.000154789
	A	77525	G	13	0.000167688
30	T	77516	A	8	0.000103204
	T	77516	C	12	0.000154807
	T	77516	G	5	6.45028e-05
31	T	77525	A	1	1.28991e-05
	T	77525	C	13	0.000167688
	T	77525	G	1	1.28991e-05
32	A	77525	T	7	9.02935e-05
	A	77525	G	8	0.000103193
33	T	77525	A	12	0.000154789
	T	77525	C	9	0.000116092
	T	77525	G	6	7.73944e-05
34	C	77524	A	7	9.02946e-05
	C	77524	T	8	0.000103194
	C	77524	G	4	5.15969e-05
35	T	77523	A	6	7.73964e-05
	T	77523	C	10	0.000128994
	T	77523	G	11	0.000141893
36	G	77524	A	11	0.000141892
	G	77524	C	3	3.86977e-05
	G	77524	T	9	0.000116093
37	G	77520	A	7	9.02993e-05
	G	77520	C	4	5.15996e-05
	G	77520	T	3	3.86997e-05
38	A	77525	C	328	0.00423089
	A	77525	T	16	0.000206385
	A	77525	G	33	0.000425669
39	G	77525	A	6	7.73944e-05
	G	77525	C	1	1.28991e-05
	G	77525	T	7	9.02935e-05
40	G	77525	A	10	0.000128991
	G	77525	T	10	0.000128991
41	T	77525	A	5	6.44953e-05
	T	77525	C	24	0.000309578
	T	77525	G	13	0.000167688
42	G	77524	A	10	0.000128992
	G	77524	C	2	2.57985e-05
	G	77524	T	8	0.000103194
43	G	77522	A	19	0.000245092
	G	77522	C	3	3.86987e-05
	G	77522	T	7	9.02969e-05
44	C	77520	A	12	0.000154799
	C	77520	T	78	0.00100619
	C	77520	G	2	2.57998e-05
45	C	77525	A	14	0.000180587
	C	77525	T	18	0.000232183
	C	77525	G	6	7.73944e-05
46	C	77523	A	12	0.000154793
	C	77523	T	10	0.000128994
	C	77523	G	3	3.86982e-05
47	G	77524	A	22	0.000283783
	G	77524	C	7	9.02946e-05
	G	77524	T	4	5.15969e-05
48	G	77525	A	20	0.000257981
	G	77525	C	2	2.57981e-05
	G	77525	T	3	3.86972e-05
49	G	77525	A	8	0.000103193
	G	77525	C	6	7.73944e-05
	G	77525	T	1	1.28991e-05
50	A	77525	C	4	5.15963e-05
	A	77525	T	13	0.000167688
	A	77525	G	17	0.000219284
51	A	77524	C	19	0.000245085
	A	77524	T	5	6.44962e-05
	A	77524	G	20	0.000257985
52	C	77525	A	9	0.000116092
	C	77525	T	17	0.000219284
	C	77525	G	3	3.86972e-05
53	G	77524	A	22	0.000283783
	G	77524	C	7	9.02946e-05
	G	77524	T	8	0.000103194
54	G	77525	A	16	0.000206385
	G	77525	C	3	3.86972e-05
	G	77525	T	26	0.000335376
55	G	77525	A	9	0.000116092
	G	77525	C	1	1.28991e-05
	G	77525	T	10	0.000128991
56	T	77525	A	13	0.000167688
	T	77525	C	10	0.000128991
	T	77525	G	7	9.02935e-05
57	C	77525	A	17	0.000219284
	C	77525	T	12	0.000154789
	C	77525	G	1	1.28991e-05
58	A	77525	C	4	5.15963e-05
	A	77525	T	15	0.000193486
	A	77525	G	7	9.02935e-05
59	C	77525	A	9	0.000116092
	C	77525	T	15	0.000193486
	C	77525	G	1	1.28991e-05
60	T	77525	A	9	0.000116092
	T	77525	C	17	0.000219284
	T	77525	G	10	0.000128991
61	G	77522	A	34	0.000438585
	G	77522	C	2	2.57991e-05
	G	77522	T	19	0.000245092
62	A	77525	C	3	3.86972e-05
	A	77525	T	14	0.000180587
	A	77525	G	20	0.000257981
63	A	77525	C	18	0.000232183
	A	77525	T	8	0.000103193
	A	77525	G	18	0.000232183
64	C	77524	A	9	0.000116093
	C	77524	T	9	0.000116093
	C	77524	G	3	3.86977e-05
65	A	77525	T	8	0.000103193
	A	77525	G	5	6.44953e-05
66	G	77525	A	3	3.86972e-05
	G	77525	C	8	0.000103193
	G	77525	T	5	6.44953e-05
67	T	77522	A	9	0.000116096
	T	77522	C	12	0.000154795
	T	77522	G	4	5.15983e-05
68	T	77524	A	7	9.02946e-05
	T	77524	C	14	0.000180589
	T	77524	G	2	2.57985e-05
69	T	77524	A	9	0.000116093
	T	77524	C	16	0.000206388
	T	77524	G	2	2.57985e-05
	A	77525	C	25	0.000322477
70	A	77525	T	26	0.000335376
	A	77525	G	9	0.000116092
71	A	77525	C	7	9.02935e-05
	A	77525	T	8	0.000103193
	A	77525	G	11	0.00014189
72	A	77525	C	6	7.73944e-05
	A	77525	T	12	0.000154789
	A	77525	G	6	7.73944e-05
73	G	77525	A	7	9.02935e-05
	G	77525	C	1	1.28991e-05
	G	77525	T	12	0.000154789
74	A	77523	C	11	0.000141893
	A	77523	T	13	0.000167692
	A	77523	G	9	0.000116095
75	G	77523	A	8	0.000103195
	G	77523	C	2	2.57988e-05
	G	77523	T	9	0.000116095
76	A	77523	G	7	9.02958e-05
77	A	77522	C	6	7.73974e-05
	A	77522	T	9	0.000116096
	A	77522	G	6	7.73974e-05
78	G	77523	A	9	0.000116095
	G	77523	C	2	2.57988e-05
	G	77523	T	10	0.000128994
79	C	77523	A	19	0.000245089
	C	77523	T	31	0.000399881
	C	77523	G	2	2.57988e-05
80	C	77523	A	6	7.73964e-05
	C	77523	T	27	0.000348284
	C	77523	G	5	6.4497e-05
81	G	77523	A	35	0.000451479
	G	77523	C	2	2.57988e-05
	G	77523	T	16	0.00020639
82	A	77523	C	7	9.02958e-05
	A	77523	T	14	0.000180592
	A	77523	G	12	0.000154793
83	T	77523	A	12	0.000154793
	T	77523	C	11	0.000141893
	T	77523	G	4	5.15976e-05
84	C	77525	A	10	0.000128991
	C	77525	T	8	0.000103193
	C	77525	G	2	2.57981e-05
85	T	77516	A	4	5.16022e-05
	T	77516	C	13	0.000167707
	T	77516	G	3	3.87017e-05
86	T	77525	A	5	6.44953e-05
	T	77525	C	5	6.44953e-05
	T	77525	G	2	2.57981e-05
87	T	77525	A	3	3.86972e-05
	T	77525	C	15	0.000193486
	T	77525	G	2	2.57981e-05
88	G	77525	A	12	0.000154789
	G	77525	T	83	0.00107062
	A	77525	C	12	0.000154789
89	A	77525	T	30	0.000386972
	A	77525	G	12	0.000154789
90	T	77525	A	7	9.02935e-05
	T	77525	C	10	0.000128991
	T	77525	G	2	2.57981e-05
91	C	77525	A	12	0.000154789
	C	77525	T	16	0.000206385
	C	77525	G	4	5.15963e-05
92	G	77525	A	19	0.000245082
	G	77525	C	1	1.28991e-05
	G	77525	T	2	2.57981e-05
93	C	77525	A	8	0.000103193
	C	77525	T	10	0.000128991
	C	77525	G	1	1.28991e-05
94	T	77523	A	4	5.15976e-05
	T	77523	C	14	0.000180592
	T	77523	G	3	3.86982e-05
95	T	77524	A	17	0.000219287
	T	77524	C	11	0.000141892
	T	77524	G	3	3.86977e-05
96	C	77524	A	18	0.000232186
	C	77524	T	8	0.000103194
	C	77524	G	4	5.15969e-05
97	C	77525	A	13	0.000167688
	C	77525	T	6	7.73944e-05
	C	77525	G	2	2.57981e-05
98	T	77524	A	4	5.15969e-05
	T	77524	C	18	0.000232186
	T	77524	G	3	3.86977e-05
99	G	77524	A	15	0.000193488
	G	77524	C	8	0.000103194
	G	77524	T	4	5.15969e-05
100	C	77523	A	2	2.57988e-05
	C	77523	T	16	0.00020639
	C	77523	G	3	3.86982e-05
101	A	77524	C	6	7.73954e-05
	A	77524	T	10	0.000128992
	A	77524	G	13	0.00016769
102	A	77520	C	2	2.57998e-05
	A	77520	T	7	9.02993e-05
	A	77520	G	5	6.44995e-05
103	G	77523	A	7	9.02958e-05
	G	77523	T	4	5.15976e-05
	T	77523	A	8	0.000103195
104	T	77523	C	18	0.000232189
	T	77523	G	4	5.15976e-05
105	G	77524	A	6	7.73954e-05
	G	77524	C	2	2.57985e-05
	G	77524	T	12	0.000154791
106	C	77525	A	10	0.000128991
	C	77525	T	14	0.000180587
	C	77525	G	3	3.86972e-05
107	T	77525	A	5	6.44953e-05
	T	77525	C	18	0.000232183
	T	77525	G	3	3.86972e-05
108	A	77525	C	6	7.73944e-05
	A	77525	T	7	9.02935e-05
	A	77525	G	14	0.000180587
109	T	77525	A	8	0.000103193
	T	77525	C	5	6.44953e-05
	T	77525	G	1	1.28991e-05
110	T	77524	A	7	9.02946e-05
	T	77524	C	15	0.000193488
	T	77524	G	4	5.15969e-05
111	G	77522	A	18	0.000232192
	G	77522	C	1	1.28996e-05
	G	77522	T	11	0.000141895
112	T	77525	A	13	0.000167688
	T	77525	C	14	0.000180587
	T	77525	G	3	3.86972e-05
113	C	77525	A	11	0.00014189
	C	77525	T	14	0.000180587
	C	77525	G	1	1.28991e-05
114	T	77524	A	15	0.000193488
	T	77524	C	18	0.000232186
	T	77524	G	4	5.15969e-05
115	G	77518	A	13	0.000167703
	G	77518	C	3	3.87007e-05
	G	77518	T	5	6.45011e-05
116	G	77525	A	13	0.000167688
	G	77525	C	1	1.28991e-05
	G	77525	T	6	7.73944e-05
117	T	77518	A	7	9.03016e-05
	T	77518	C	17	0.000219304
	T	77518	G	1	1.29002e-05
118	A	77525	C	9	0.000116092
	A	77525	T	9	0.000116092
	A	77525	G	12	0.000154789
119	A	77525	C	3	3.86972e-05
	A	77525	T	1	1.28991e-05
	A	77525	G	13	0.000167688
120	G	77525	A	6	7.73944e-05
	G	77525	C	1	1.28991e-05
	G	77525	T	6	7.73944e-05
121	T	77523	A	10	0.000128994
	T	77523	C	13	0.000167692
	T	77523	G	2	2.57988e-05
122	T	77525	A	5	6.44953e-05
	T	77525	C	10	0.000128991
123	T	77525	A	5	6.44953e-05
	T	77525	C	8	0.000103193
	T	77525	G	4	5.15963e-05
124	G	77525	A	12	0.000154789
	G	77525	C	1	1.28991e-05
	G	77525	T	8	0.000103193
125	A	77525	C	4	5.15963e-05
	A	77525	T	12	0.000154789
	A	77525	G	17	0.000219284
126	T	77525	A	17	0.000219284
	T	77525	C	13	0.000167688
127	A	77525	C	5	6.44953e-05
	A	77525	T	7	9.02935e-05
	A	77525	G	8	0.000103193
128	T	77525	A	6	7.73944e-05
	T	77525	C	13	0.000167688
	T	77525	G	2	2.57981e-05
129	C	77519	A	17	0.000219301
	C	77519	T	13	0.000167701
	C	77519	G	4	5.16003e-05
130	C	77525	A	8	0.000103193
	C	77525	T	17	0.000219284
	C	77525	G	6	7.73944e-05
131	A	77523	C	3	3.86982e-05
	A	77523	T	7	9.02958e-05
	A	77523	G	19	0.000245089
132	G	77524	A	5	6.44962e-05
	G	77524	C	2	2.57985e-05
	G	77524	T	4	5.15969e-05
133	A	77524	C	8	0.000103194
	A	77524	T	9	0.000116093
	A	77524	G	10	0.000128992
134	A	77525	C	1	1.28991e-05
	A	77525	T	6	7.73944e-05
	A	77525	G	10	0.000128991
135	T	77525	A	5	6.44953e-05
	T	77525	C	10	0.000128991
	G	77525	A	17	0.000219284
136	G	77525	C	2	2.57981e-05
	G	77525	T	8	0.000103193
137	C	77525	A	7	9.02935e-05
	C	77525	T	48	0.000619155
	C	77525	G	2	2.57981e-05
138	A	77525	T	15	0.000193486
	A	77525	G	13	0.000167688
139	C	77524	A	3	3.86977e-05
	C	77524	T	10	0.000128992
	C	77524	G	2	2.57985e-05
140	T	77520	A	6	7.73994e-05
	T	77520	C	8	0.000103199
	T	77520	G	4	5.15996e-05
141	G	77518	A	24	0.000309606
	G	77518	C	8	0.000103202
	G	77518	T	15	0.000193503
142	G	77521	A	10	0.000128997
	G	77521	C	1	1.28997e-05
	G	77521	T	8	0.000103198
143	A	77519	C	5	6.45003e-05
	A	77519	T	15	0.000193501
	A	77519	G	19	0.000245101
144	A	77521	C	5	6.44987e-05
	A	77521	T	16	0.000206396
	A	77521	G	18	0.000232195
145	G	77521	A	4	5.15989e-05
	G	77521	C	4	5.15989e-05
	G	77521	T	2	2.57995e-05
146	A	77520	C	1	1.28999e-05
	A	77520	T	6	7.73994e-05
	A	77520	G	8	0.000103199
147	C	77520	A	14	0.000180599
	C	77520	T	11	0.000141899
	C	77520	G	8	0.000103199
148	C	77518	A	13	0.000167703
	C	77518	T	11	0.000141903
	C	77518	G	2	2.58005e-05
149	T	77516	A	19	0.000245111
	T	77516	C	34	0.000438619
	T	77516	G	3	3.87017e-05
150	C	77512	A	11	0.000141914
	C	77512	T	17	0.000219321
	C	77512	G	6	7.74074e-05
151	C	77513	A	6	7.74064e-05
	C	77513	T	11	0.000141912
	C	77513	G	2	2.58021e-05
152	A	77514	C	4	5.16036e-05
	A	77514	T	8	0.000103207
	A	77514	G	25	0.000322522
153	G	77515	A	10	0.000129007
	G	77515	C	4	5.16029e-05
	G	77515	T	9	0.000116107
154	A	77517	C	2	2.58008e-05
	A	77517	T	13	0.000167705
	A	77517	G	10	0.000129004
155	C	77517	A	5	6.4502e-05
	C	77517	T	9	0.000116104
156	T	77517	A	8	0.000103203
	T	77517	C	15	0.000193506
	T	77517	G	8	0.000103203
157	C	77517	A	2	2.58008e-05
	C	77517	T	7	9.03028e-05
	C	77517	G	2	2.58008e-05
158	T	77515	A	6	7.74044e-05
	T	77515	C	27	0.00034832
	T	77515	G	1	1.29007e-05
159	C	77515	A	5	6.45036e-05
	C	77515	T	13	0.000167709
	C	77515	G	2	2.58015e-05
160	C	77515	A	11	0.000141908
	C	77515	T	24	0.000309617
	C	77515	G	2	2.58015e-05
161	G	77514	A	14	0.000180613
	G	77514	C	2	2.58018e-05
	G	77514	T	3	3.87027e-05
162	G	77515	A	1	1.29007e-05
	G	77515	C	4	5.16029e-05
	G	77515	T	11	0.000141908
163	T	77512	A	5	6.45061e-05
	T	77512	C	12	0.000154815
	T	77512	G	2	2.58025e-05
164	C	77512	A	2	2.58025e-05
	C	77512	T	12	0.000154815
	C	77512	G	1	1.29012e-05
165	T	77515	A	6	7.74044e-05
	T	77515	C	13	0.000167709
	T	77515	G	6	7.74044e-05
166	C	77514	A	2	2.58018e-05
	C	77514	T	13	0.000167712
167	T	77512	A	3	3.87037e-05
	T	77512	C	13	0.000167716
	T	77512	G	2	2.58025e-05
168	G	77508	A	18	0.000232234
	G	77508	C	4	5.16076e-05
	G	77508	T	9	0.000116117
169	G	77512	A	14	0.000180617
	G	77512	C	7	9.03086e-05
	G	77512	T	12	0.000154815
170	A	77509	C	1	1.29017e-05
	A	77509	T	6	7.74104e-05
	A	77509	G	18	0.000232231
171	C	77510	A	6	7.74094e-05
	C	77510	T	11	0.000141917
	C	77510	G	1	1.29016e-05
172	A	77511	C	6	7.74084e-05
	A	77511	T	10	0.000129014
	A	77511	G	7	9.03098e-05
173	C	77511	A	9	0.000116113
	C	77511	T	17	0.000219324
	C	77511	G	2	2.58028e-05
174	A	77509	C	8	0.000103214
	A	77509	T	8	0.000103214
	A	77509	G	31	0.000399954
175	G	77509	A	24	0.000309641
	G	77509	T	7	9.03121e-05
176	C	77504	A	29	0.000374174
	C	77504	T	39	0.0005032
	C	77504	G	1	1.29026e-05
177	C	77507	A	16	0.000206433
	C	77507	T	21	0.000270943
	C	77507	G	10	0.000129021
178	A	77507	C	1	1.29021e-05
	A	77507	T	11	0.000141923
	A	77507	G	10	0.000129021
179	C	77508	A	6	7.74114e-05
	C	77508	T	11	0.000141921
180	C	77508	A	14	0.000180627
	C	77508	T	24	0.000309645
	C	77508	G	3	3.87057e-05
181	G	77505	A	17	0.000219341
	G	77505	C	2	2.58048e-05
	G	77505	T	10	0.000129024
182	G	77506	A	25	0.000322556
	G	77506	C	4	5.16089e-05
	G	77506	T	19	0.000245142
183	G	77508	A	18	0.000232234
	G	77508	C	2	2.58038e-05
	G	77508	T	7	9.03133e-05
184	A	77506	C	2	2.58045e-05
	A	77506	T	12	0.000154827
	A	77506	G	14	0.000180631
185	A	77508	C	3	3.87057e-05
	A	77508	T	3	3.87057e-05
	A	77508	G	16	0.00020643
186	G	77508	A	8	0.000103215
	G	77508	C	5	6.45095e-05
	G	77508	T	2	2.58038e-05
187	C	77506	A	5	6.45111e-05
	C	77506	T	4	5.16089e-05
	C	77506	G	2	2.58045e-05
188	A	77506	C	2	2.58045e-05
	A	77506	T	4	5.16089e-05
	A	77506	G	15	0.000193533
189	A	77506	C	2	2.58045e-05
	A	77506	T	11	0.000141924
	A	77506	G	12	0.000154827
190	C	77507	A	20	0.000258041
	C	77507	T	6	7.74124e-05
	C	77507	G	1	1.29021e-05
191	T	77506	A	8	0.000103218
	T	77506	C	10	0.000129022
	T	77506	G	5	6.45111e-05
192	G	77501	A	15	0.000193546
	G	77501	C	6	7.74184e-05
	G	77501	T	3	3.87092e-05
193	G	77504	A	18	0.000232246
	G	77504	C	3	3.87077e-05
	G	77504	T	10	0.000129026
194	A	77503	C	2	2.58055e-05
	A	77503	T	13	0.000167735
	A	77503	G	14	0.000180638
195	C	77503	A	7	9.03191e-05
	C	77503	T	22	0.00028386
	C	77503	G	1	1.29027e-05
196	A	77500	C	2	2.58065e-05
	A	77500	T	6	7.74194e-05
	A	77500	G	7	9.03226e-05
197	T	77494	A	7	9.03296e-05
	T	77494	C	5	6.45211e-05
	T	77494	G	4	5.16169e-05
198	T	77498	A	3	3.87107e-05
	T	77498	C	17	0.00021936
	T	77498	G	8	0.000103228
199	A	77498	C	5	6.45178e-05
	A	77498	T	7	9.03249e-05
	A	77498	G	5	6.45178e-05
200	T	77499	A	12	0.000154841
	T	77499	C	11	0.000141937
	T	77499	G	3	3.87102e-05
201	C	77498	A	2	2.58071e-05
	C	77498	T	40	0.000516142
	C	77498	G	2	2.58071e-05
202	G	77498	A	17	0.00021936
	G	77498	C	2	2.58071e-05
	G	77498	T	8	0.000103228
203	G	77498	A	10	0.000129036
	G	77498	T	4	5.16142e-05
204	A	77497	C	2	2.58075e-05
	A	77497	T	18	0.000232267
	A	77497	G	25	0.000322593
205	G	77498	A	5	6.45178e-05
	G	77498	C	2	2.58071e-05
	G	77498	T	5	6.45178e-05
206	A	77498	C	2	2.58071e-05
	A	77498	T	9	0.000116132
	A	77498	G	12	0.000154843
207	C	77498	A	2	2.58071e-05
	C	77498	T	7	9.03249e-05
	C	77498	G	3	3.87107e-05
208	A	77498	C	2	2.58071e-05
	A	77498	T	7	9.03249e-05
	A	77498	G	17	0.00021936
209	T	77497	A	3	3.87112e-05
	T	77497	C	20	0.000258075
	T	77497	G	92	0.00118714
210	T	77498	A	13	0.000167746
	T	77498	C	16	0.000206457
	T	77498	G	172	0.00221941
211	G	77498	A	7	9.03249e-05
	G	77498	C	3	3.87107e-05
	G	77498	T	7	9.03249e-05
212	T	77494	A	12	0.000154851
	T	77494	C	11	0.000141946
	T	77494	G	24	0.000309701
213	A	77496	C	5	6.45195e-05
	A	77496	T	10	0.000129039
	A	77496	G	22	0.000283886
214	G	77495	A	10	0.000129041
	G	77495	C	1	1.29041e-05
	G	77495	T	31	0.000400026
215	G	77498	A	11	0.000141939
	G	77498	C	2	2.58071e-05
	G	77498	T	6	7.74214e-05
216	G	77481	A	11	0.00014197
	G	77481	T	3	3.87192e-05
217	C	77497	A	9	0.000116134
	C	77497	T	31	0.000400015
	C	77497	G	4	5.16149e-05
218	G	77497	A	21	0.000270978
	G	77497	C	1	1.29037e-05
	G	77497	T	10	0.000129037
219	A	77497	C	2	2.58075e-05
	A	77497	T	10	0.000129037
	A	77497	G	8	0.00010323
220	C	77497	A	4	5.16149e-05
	C	77497	T	9	0.000116134
	C	77497	G	3	3.87112e-05
221	C	77491	A	16	0.000206476
	C	77491	T	14	0.000180666
	C	77491	G	6	7.74283e-05
222	A	77494	C	6	7.74253e-05
	A	77494	T	7	9.03296e-05
	A	77494	G	14	0.000180659
223	C	77496	A	4	5.16156e-05
	C	77496	T	26	0.000335501
	C	77496	G	2	2.58078e-05
224	G	77496	A	22	0.000283886
	G	77496	T	13	0.000167751
225	C	77495	A	3	3.87122e-05
	C	77495	T	41	0.000529066
	C	77495	G	1	1.29041e-05
226	G	77496	A	13	0.000167751
	G	77496	T	6	7.74234e-05
227	G	77495	A	16	0.000206465
	G	77495	C	2	2.58081e-05
	G	77495	T	5	6.45203e-05
228	T	77497	A	6	7.74224e-05
	T	77497	C	13	0.000167748
	T	77497	G	27	0.000348401
229	C	77497	A	9	0.000116134
	C	77497	T	10	0.000129037
	C	77497	G	1	1.29037e-05
230	T	77495	A	3	3.87122e-05
	T	77495	C	16	0.000206465
	T	77495	G	1	1.29041e-05
231	A	77495	C	3	3.87122e-05
	A	77495	T	12	0.000154849
	A	77495	G	12	0.000154849
232	G	77494	A	8	0.000103234
	G	77494	C	1	1.29042e-05
	G	77494	T	4	5.16169e-05
233	T	77493	A	18	0.000232279
	T	77493	C	21	0.000270992
	T	77493	G	5	6.4522e-05
234	G	77493	A	11	0.000141948
	G	77493	C	4	5.16176e-05
	G	77493	T	3	3.87132e-05
235	T	77494	A	12	0.000154851
	T	77494	C	4	5.16169e-05
	T	77494	G	3	3.87127e-05
236	A	77493	C	3	3.87132e-05
	A	77493	T	9	0.00011614
	A	77493	G	10	0.000129044
237	C	77490	A	13	0.000167764
	C	77490	T	13	0.000167764
	C	77490	G	1	1.29049e-05
238	C	77494	A	7	9.03296e-05
	C	77494	T	14	0.000180659
	C	77494	G	2	2.58084e-05
239	A	77492	C	2	2.58091e-05
	A	77492	T	9	0.000116141
	A	77492	G	13	0.000167759
240	A	77493	C	4	5.16176e-05
	A	77493	T	15	0.000193566
	A	77493	G	23	0.000296801
241	G	77493	A	9	0.00011614
	G	77493	C	1	1.29044e-05
	G	77493	T	6	7.74263e-05
242	A	77493	C	5	6.4522e-05
	A	77493	T	4	5.16176e-05
	A	77493	G	14	0.000180661
243	T	77493	A	41	0.00052908
	T	77493	C	11	0.000141948
	T	77493	G	84	0.00108397
244	A	77493	C	3	3.87132e-05
	A	77493	T	2	2.58088e-05
	A	77493	G	7	9.03307e-05
245	T	77491	A	21	0.000270999
	T	77491	C	8	0.000103238
	T	77491	G	14	0.000180666
246	T	77477	A	75	0.000968029
	T	77477	C	17	0.00021942
	T	77477	G	1020	0.0131652
247	T	77490	A	8	0.000103239
	T	77490	C	5	6.45245e-05
	T	77490	G	32	0.000412957
248	T	77490	A	9	0.000116144
	T	77490	C	4	5.16196e-05
	T	77490	G	6	7.74293e-05
249	C	77484	A	9	0.000116153
	C	77484	T	37	0.000477518
	C	77484	G	1	1.29059e-05
250	A	77492	C	12	0.000154855
	A	77492	T	12	0.000154855
	A	77492	G	18	0.000232282
251	A	77492	C	4	5.16182e-05
	A	77492	T	11	0.00014195
	A	77492	G	19	0.000245187
252	C	77492	A	6	7.74273e-05
	C	77492	T	2	2.58091e-05
	C	77492	G	5	6.45228e-05
253	T	77489	A	16	0.000206481
	T	77489	C	11	0.000141956
	T	77489	G	17	0.000219386
254	A	77489	C	15	0.000193576
	A	77489	T	5	6.45253e-05
	A	77489	G	11	0.000141956
255	T	77483	A	13	0.000167779
	T	77483	C	9	0.000116155
	T	77483	G	32	0.000412994
256	T	77489	A	4	5.16202e-05
	T	77489	C	14	0.000180671
	T	77489	G	28	0.000361342
257	T	77487	A	26	0.00033554
	T	77487	C	15	0.000193581
	T	77487	G	105	0.00135507
258	T	77487	A	9	0.000116149
	T	77487	C	13	0.00016777
	T	77487	G	6	7.74323e-05
259	G	77481	A	13	0.000167783
	G	77481	C	5	6.45319e-05
	G	77481	T	7	9.03447e-05
260	G	77486	A	7	9.03389e-05
	G	77486	T	5	6.45278e-05
261	A	77486	C	6	7.74333e-05
	A	77486	T	4	5.16222e-05
	A	77486	G	8	0.000103244
262	T	77486	A	10	0.000129056
	T	77486	C	7	9.03389e-05
	T	77486	G	4	5.16222e-05
263	T	77486	A	4	5.16222e-05
	T	77486	C	5	6.45278e-05
	T	77486	G	36	0.0004646
264	C	77485	A	16	0.000206492
	C	77485	T	23	0.000296832
	C	77485	G	4	5.16229e-05
265	G	77482	A	29	0.00037428
	G	77482	C	1	1.29062e-05
	G	77482	T	4	5.16249e-05
266	C	75493	A	7	9.27238e-05
	C	75493	T	28	0.000370895
	C	75493	G	2	2.64925e-05
267	T	75493	A	9	0.000119216
	T	75493	C	22	0.000291418
	T	75493	G	29	0.000384142
268	G	75491	A	17	0.000225192
	G	75491	C	5	6.62331e-05
	G	75491	T	14	0.000185453
269	G	75494	A	8	0.000105969
	G	75494	C	1	1.32461e-05
	G	75494	T	8	0.000105969
270	A	75493	C	6	7.94776e-05
	A	75493	T	7	9.27238e-05
	A	75493	G	13	0.000172201
271	A	75493	C	18	0.000238433
	A	75493	T	3	3.97388e-05
	A	75493	G	11	0.000145709
272	C	75493	A	6	7.94776e-05
	C	75493	T	20	0.000264925
	C	75493	G	1	1.32463e-05
273	G	75488	A	15	0.000198707
	G	75488	C	2	2.64943e-05
	G	75488	T	39	0.000516638
274	G	75493	A	10	0.000132463
	G	75493	C	3	3.97388e-05
	G	75493	T	50	0.000662313
275	A	75493	C	32	0.00042388
	A	75493	T	39	0.000516604
	A	75493	G	77	0.00101996
276	G	75493	A	3	3.97388e-05
	G	75493	T	31	0.000410634
277	C	75492	A	6	7.94786e-05
	C	75492	T	17	0.000225189
	C	75492	G	2	2.64929e-05
278	G	75493	A	18	0.000238433
	G	75493	C	3	3.97388e-05
	G	75493	T	12	0.000158955
279	T	75492	A	3	3.97393e-05
	T	75492	C	28	0.0003709
	T	75492	G	4	5.29857e-05
280	G	75492	A	49	0.000649075
	G	75492	C	2	2.64929e-05
	G	75492	T	12	0.000158957
281	C	75489	A	14	0.000185457
	C	75489	T	89	0.00117898
	C	75489	G	1	1.3247e-05
282	A	75492	C	29	0.000384147
	A	75492	T	21	0.000278175
	A	75492	G	14	0.00018545
283	G	75492	A	53	0.000702061
	G	75492	C	3	3.97393e-05
	G	75492	T	13	0.000172204
284	G	75492	A	8	0.000105971
	G	75492	C	55	0.000728554
	G	75492	T	4	5.29857e-05
285	T	75491	A	7	9.27263e-05
	T	75491	C	27	0.000357659
	T	75491	G	23	0.000304672
286	T	75489	A	18	0.000238445
	T	75489	C	69	0.00091404
	T	75489	G	6	7.94818e-05
287	C	75491	A	10	0.000132466
	C	75491	T	4	5.29864e-05
	C	75491	G	3	3.97398e-05
288	T	75489	A	7	9.27287e-05
	T	75489	C	13	0.000172211
	T	75489	G	12	0.000158964
289	T	75491	A	6	7.94797e-05
	T	75491	C	23	0.000304672
	T	75491	G	15	0.000198699
290	T	75491	A	67	0.000887523
	T	75491	C	8	0.000105973
	T	75491	G	10	0.000132466
291	C	75491	A	10	0.000132466
	C	75491	T	84	0.00111272
	C	75491	G	3	3.97398e-05
292	G	75489	A	23	0.00030468
	G	75489	C	4	5.29879e-05
	G	75489	T	19	0.000251692
293	G	75491	A	17	0.000225192
	G	75491	C	2	2.64932e-05
	G	75491	T	72	0.000953756
294	A	75490	C	21	0.000278183
	A	75490	T	32	0.000423897
	A	75490	G	19	0.000251689
295	A	75492	C	35	0.000463625
	A	75492	T	11	0.000145711
	A	75492	G	71	0.000940497
296	G	75492	A	9	0.000119218
	G	75492	C	1	1.32464e-05
	G	75492	T	17	0.000225189
297	C	75487	A	12	0.000158968
	C	75487	T	75	0.000993549
	C	75487	G	1	1.32473e-05
298	C	75487	A	11	0.00014572
	C	75487	T	80	0.00105979
	C	75487	G	3	3.97419e-05
299	T	75487	A	12	0.000158968
	T	75487	C	19	0.000251699
	T	75487	G	67	0.00088757
300	G	75487	A	32	0.000423914
	G	75487	C	4	5.29893e-05
	G	75487	T	17	0.000225204
301	T	75486	A	14	0.000185465
	T	75486	C	16	0.00021196
	T	75486	G	5	6.62374e-05
302	C	75485	A	6	7.9486e-05
	C	75485	T	63	0.000834603
	C	75485	G	4	5.29907e-05
303	G	75486	A	65	0.000861087
	G	75486	C	3	3.97425e-05
	G	75486	T	15	0.000198712
304	G	75486	A	18	0.000238455
	G	75486	C	3	3.97425e-05
	G	75486	T	20	0.00026495
305	A	75484	C	4	5.29914e-05
	A	75484	T	7	9.27349e-05
	A	75484	G	31	0.000410683
306	C	75482	A	19	0.000251716
	C	75482	T	67	0.000887629
	C	75482	G	5	6.6241e-05
307	C	75486	A	18	0.000238455
	C	75486	T	66	0.000874334
	C	75486	G	7	9.27324e-05
308	C	75486	A	15	0.000198712
	C	75486	T	11	0.000145722
	C	75486	G	4	5.299e-05
309	T	75486	A	5	6.62374e-05
	T	75486	C	69	0.000914077
	T	75486	G	12	0.00015897
310	A	75486	C	10	0.000132475
	A	75486	T	17	0.000225207
	A	75486	G	15	0.000198712
311	C	70638	A	11	0.000155724
	C	70638	T	31	0.000438857
	C	70638	G	4	5.66267e-05
312	G	70846	A	67	0.000945713
	G	70846	C	3	4.23454e-05
	G	70846	T	11	0.000155266
313	G	70849	A	22	0.00031052
	G	70849	C	2	2.82291e-05
	G	70849	T	73	0.00103036
314	T	75474	A	8	0.000105997
	T	75474	C	25	0.00033124
	T	75474	G	14	0.000185494
315	C	75473	A	17	0.000225246
	C	75473	T	71	0.000940734
	C	75473	G	1	1.32498e-05
316	G	75474	A	75	0.00099372
	G	75474	C	3	3.97488e-05
	G	75474	T	14	0.000185494
317	G	75474	A	18	0.000238493
	G	75474	C	3	3.97488e-05
	G	75474	T	10	0.000132496
318	T	75421	A	4	5.30356e-05
	T	75421	C	11	0.000145848
	T	75421	G	7	9.28123e-05
319	G	75421	A	22	0.000291696
	G	75421	C	3	3.97767e-05
	G	75421	T	30	0.000397767
320	C	75476	A	11	0.000145742
	C	75476	T	20	0.000264985
	C	75476	G	4	5.2997e-05
321	T	75479	A	20	0.000264974
	T	75479	C	45	0.000596192
	T	75479	G	19	0.000251726
322	C	75478	A	21	0.000278227
	C	75478	T	18	0.00023848
	C	75478	G	4	5.29956e-05
323	C	75481	A	15	0.000198726
	C	75481	T	15	0.000198726
	C	75481	G	6	7.94902e-05
324	A	75481	C	5	6.62418e-05
	A	75481	T	16	0.000211974
	A	75481	G	21	0.000278216
325	T	75481	A	11	0.000145732
	T	75481	C	11	0.000145732
	T	75481	G	9	0.000119235
326	G	75481	A	13	0.000172229
	G	75481	C	3	3.97451e-05
	G	75481	T	59	0.000781654
327	G	75480	A	25	0.000331214
	G	75480	C	5	6.62427e-05
	G	75480	T	13	0.000172231
328	T	75480	A	9	0.000119237
	T	75480	C	8	0.000105988
	T	75480	G	2	2.64971e-05
329	A	75481	C	57	0.000755157
	A	75481	T	17	0.000225222
	A	75481	G	12	0.00015898
330	C	75482	A	9	0.000119234
	C	75482	T	9	0.000119234
	C	75482	G	5	6.6241e-05
331	T	75482	A	11	0.00014573
	T	75482	C	16	0.000211971
	T	75482	G	12	0.000158978
332	C	75488	A	12	0.000158966
	C	75488	T	27	0.000357673
	C	75488	G	3	3.97414e-05
333	G	75487	A	24	0.000317936
	G	75487	C	55	0.000728602
	G	75487	T	21	0.000278194
334	G	75489	A	14	0.000185457
	G	75489	C	2	2.64939e-05
	G	75489	T	14	0.000185457
335	T	75490	A	2	2.64936e-05
	T	75490	C	11	0.000145715
	T	75490	G	68	0.000900782
336	C	75489	A	15	0.000198704
	C	75489	T	20	0.000264939
	C	75489	G	55	0.000728583
337	G	75490	A	21	0.000278183
	G	75490	C	2	2.64936e-05
	G	75490	T	16	0.000211949
338	G	75492	A	77	0.00101998
	G	75492	C	5	6.62322e-05
	G	75492	T	16	0.000211943
339	T	75492	A	64	0.000847772
	T	75492	C	9	0.000119218
	T	75492	G	1	1.32464e-05
340	G	75492	A	53	0.000702061
	G	75492	C	2	2.64929e-05
	G	75492	T	17	0.000225189
341	C	75492	A	16	0.000211943
	C	75492	T	13	0.000172204
	C	75492	G	7	9.27251e-05
342	T	75492	A	29	0.000384147
	T	75492	C	112	0.0014836
	T	75492	G	12	0.000158957
343	C	75489	A	19	0.000251692
	C	75489	T	66	0.0008743
	C	75489	G	2	2.64939e-05
344	C	75490	A	21	0.000278183
	C	75490	T	60	0.000794807
	C	75490	G	5	6.62339e-05
345	A	75437	C	7	9.27927e-05
	A	75437	T	6	7.95366e-05
	A	75437	G	13	0.000172329
346	A	75436	C	2	2.65125e-05
	A	75436	T	6	7.95376e-05
	A	75436	G	15	0.000198844
347	C	75489	A	14	0.000185457
	C	75489	T	14	0.000185457
	C	75489	G	2	2.64939e-05
348	T	75492	A	10	0.000132464
	T	75492	C	20	0.000264929
	T	75492	G	14	0.00018545
349	G	75491	A	17	0.000225192
	G	75491	T	6	7.94797e-05
350	G	75492	A	10	0.000132464
	G	75492	C	3	3.97393e-05
	G	75492	T	67	0.000887511
351	T	75437	A	14	0.000185585
	T	75437	C	14	0.000185585
	T	75437	G	14	0.000185585
352	A	75435	C	10	0.000132564
	A	75435	T	4	5.30258e-05
	A	75435	G	9	0.000119308
353	A	75437	C	6	7.95366e-05
	A	75437	T	3	3.97683e-05
	A	75437	G	7	9.27927e-05
354	C	75437	A	8	0.000106049
	C	75437	T	28	0.000371171
355	G	75491	A	79	0.00104648
	G	75491	C	4	5.29864e-05
	G	75491	T	15	0.000198699
356	C	75490	A	21	0.000278183
	C	75490	T	24	0.000317923
	C	75490	G	65	0.000861041
357	C	75492	A	27	0.000357654
	C	75492	T	14	0.00018545
	C	75492	G	1	1.32464e-05
358	A	75492	C	3	3.97393e-05
	A	75492	T	10	0.000132464
	A	75492	G	12	0.000158957
359	G	75492	A	69	0.000914004
	G	75492	C	10	0.000132464
	G	75492	T	5	6.62322e-05
360	A	75492	C	10	0.000132464
	A	75492	T	11	0.000145711
	A	75492	G	27	0.000357654
361	G	75492	A	4	5.29857e-05
	G	75492	C	2	2.64929e-05
	G	75492	T	64	0.000847772
362	A	75491	C	25	0.000331165
	A	75491	T	20	0.000264932
	A	75491	G	20	0.000264932
363	G	75488	A	20	0.000264943
	G	75488	C	53	0.000702098
	G	75488	T	9	0.000119224
364	C	75491	A	26	0.000344412
	C	75491	T	63	0.000834537
	C	75491	G	3	3.97398e-05
365	C	75491	A	20	0.000264932
	C	75491	T	24	0.000317919
366	G	75490	A	30	0.000397404
	G	75490	C	2	2.64936e-05
	G	75490	T	14	0.000185455
367	A	75491	C	10	0.000132466
	A	75491	T	11	0.000145713
	A	75491	G	79	0.00104648
368	G	75490	A	6	7.94807e-05
	G	75490	C	55	0.000728573
	G	75490	T	18	0.000238442
369	C	75490	A	13	0.000172208
	C	75490	T	30	0.000397404
	C	75490	G	2	2.64936e-05
370	G	75492	A	73	0.00096699
	G	75492	C	2	2.64929e-05
	G	75492	T	13	0.000172204
371	A	75492	C	10	0.000132464
	A	75492	T	13	0.000172204
	A	75492	G	74	0.000980236
372	C	75492	A	2	2.64929e-05
	C	75492	T	12	0.000158957
	C	75492	G	2	2.64929e-05
373	G	75492	A	30	0.000397393
	G	75492	C	2	2.64929e-05
	G	75492	T	57	0.000755047
374	A	75492	C	8	0.000105971
	A	75492	T	67	0.000887511
	A	75492	G	15	0.000198697
375	A	75492	C	7	9.27251e-05
	A	75492	T	10	0.000132464
	A	75492	G	72	0.000953743
376	G	75492	A	231	0.00305993
	G	75492	C	3	3.97393e-05
	G	75492	T	13	0.000172204
377	A	75492	C	11	0.000145711
	A	75492	T	9	0.000119218
	A	75492	G	77	0.00101998
378	G	75492	A	64	0.000847772
	G	75492	C	8	0.000105971
	G	75492	T	5	6.62322e-05
379	T	75492	A	12	0.000158957
	T	75492	C	64	0.000847772
	T	75492	G	12	0.000158957
380	A	75491	C	1	1.32466e-05
	A	75491	T	56	0.00074181
	A	75491	G	7	9.27263e-05
381	T	75491	A	25	0.000331165
	T	75491	C	61	0.000808043
	T	75491	G	13	0.000172206
382	C	75490	A	65	0.000861041
	C	75490	T	32	0.000423897
	C	75490	G	3	3.97404e-05
383	G	75491	A	57	0.000755057
	G	75491	C	11	0.000145713
	G	75491	T	30	0.000397398
384	G	75491	A	20	0.000264932
	G	75491	C	1	1.32466e-05
	G	75491	T	15	0.000198699
385	A	75491	C	12	0.000158959
	A	75491	T	11	0.000145713
	A	75491	G	17	0.000225192
386	T	75491	A	9	0.00011922
	T	75491	C	12	0.000158959
	T	75491	G	12	0.000158959
387	G	75491	A	66	0.000874276
	G	75491	T	7	9.27263e-05
388	A	75491	C	27	0.000357659
	A	75491	T	48	0.000635837
	A	75491	G	67	0.000887523
389	T	75491	A	28	0.000370905
	T	75491	C	17	0.000225192
	T	75491	G	28	0.000370905
390	C	75491	A	25	0.000331165
	C	75491	T	14	0.000185453
	C	75491	G	3	3.97398e-05
391	C	75491	A	29	0.000384152
	C	75491	T	62	0.00082129
	C	75491	G	2	2.64932e-05
392	T	75488	A	13	0.000172213
	T	75488	C	31	0.000410661
	T	75488	G	7	9.273e-05
393	G	75487	A	30	0.000397419
	G	75487	C	4	5.29893e-05
	G	75487	T	9	0.000119226
394	A	75488	C	6	7.94828e-05
	A	75488	T	11	0.000145719
	A	75488	G	69	0.000914053
395	A	75488	C	14	0.00018546
	A	75488	T	17	0.000225201
	A	75488	G	15	0.000198707
396	A	75488	C	4	5.29886e-05
	A	75488	T	8	0.000105977
	A	75488	G	15	0.000198707
397	G	75488	A	15	0.000198707
	G	75488	C	2	2.64943e-05
	G	75488	T	8	0.000105977
398	C	75486	A	23	0.000304692
	C	75486	T	10	0.000132475
	C	75486	G	3	3.97425e-05
399	A	75486	C	2	2.6495e-05
	A	75486	T	7	9.27324e-05
	A	75486	G	15	0.000198712
400	A	75479	C	2	2.64974e-05
	A	75479	T	6	7.94923e-05
	A	75479	G	14	0.000185482
401	A	75485	C	5	6.62383e-05
	A	75485	T	56	0.000741869
	A	75485	G	10	0.000132477
402	G	75487	A	10	0.000132473
	G	75487	C	3	3.97419e-05
	G	75487	T	11	0.00014572
403	A	75485	C	64	0.000847851
	A	75485	T	10	0.000132477
	A	75485	G	13	0.00017222
404	T	75485	A	78	0.00103332
	T	75485	C	15	0.000198715
	T	75485	G	17	0.00022521
405	C	75483	A	21	0.000278208
	C	75483	T	12	0.000158976
	C	75483	G	3	3.9744e-05
406	A	75445	C	65	0.000861555
	A	75445	T	18	0.000238584
	A	75445	G	16	0.000212075
407	T	75445	A	14	0.000185566
	T	75445	C	31	0.000410895
	T	75445	G	11	0.000145802
408	C	75444	A	15	0.000198823
	C	75444	T	6	7.95292e-05
	C	75444	G	54	0.000715763
409	A	75481	C	60	0.000794902
	A	75481	T	4	5.29935e-05
	A	75481	G	20	0.000264967
410	A	75481	C	2	2.64967e-05
	A	75481	T	8	0.000105987
	A	75481	G	18	0.000238471
411	G	75481	A	16	0.000211974
	G	75481	C	2	2.64967e-05
	G	75481	T	58	0.000768405
412	A	75481	C	6	7.94902e-05
	A	75481	T	11	0.000145732
	A	75481	G	18	0.000238471
413	A	75481	C	8	0.000105987
	A	75481	T	4	5.29935e-05
	A	75481	G	67	0.000887641
414	C	75481	A	69	0.000914137
	C	75481	T	16	0.000211974
	C	75481	G	3	3.97451e-05
415	A	75480	C	6	7.94913e-05
	A	75480	T	12	0.000158983
	A	75480	G	9	0.000119237
416	G	75479	A	13	0.000172233
	G	75479	C	10	0.000132487
	G	75479	T	6	7.94923e-05
417	A	75480	C	4	5.29942e-05
	A	75480	T	7	9.27398e-05
	A	75480	G	17	0.000225225
418	A	75480	C	80	0.00105988
	A	75480	T	9	0.000119237
	A	75480	G	23	0.000304716
419	C	75480	A	6	7.94913e-05
	C	75480	T	59	0.000781664
	C	75480	G	3	3.97456e-05
420	A	75482	C	10	0.000132482
	A	75482	T	9	0.000119234
	A	75482	G	15	0.000198723
421	A	75482	C	61	0.00080814
	A	75482	T	4	5.29928e-05
	A	75482	G	15	0.000198723
422	A	75479	C	23	0.000304721
	A	75479	T	19	0.000251726
	A	75479	G	93	0.00123213
423	C	75482	A	10	0.000132482
	C	75482	T	10	0.000132482
	C	75482	G	1	1.32482e-05
424	T	75482	A	17	0.000225219
	T	75482	C	21	0.000278212
	T	75482	G	73	0.000967118
425	C	75480	A	11	0.000145734
	C	75480	T	764	0.0101219
	C	75480	G	7	9.27398e-05
426	A	75479	C	17	0.000225228
	A	75479	T	58	0.000768426
	A	75479	G	22	0.000291472
427	A	75479	C	14	0.000185482
	A	75479	T	12	0.000158985
	A	75479	G	15	0.000198731
428	C	75477	A	17	0.000225234
	C	75477	T	14	0.000185487
	C	75477	G	1	1.32491e-05
429	C	75479	A	16	0.000211979
	C	75479	T	7	9.2741e-05
	C	75479	G	65	0.000861167
430	C	75476	A	22	0.000291483
	C	75476	T	72	0.000953946
431	C	75474	A	73	0.00096722
	C	75474	T	12	0.000158995
432	A	75473	C	11	0.000145747
	A	75473	T	6	7.94986e-05
	A	75473	G	17	0.000225246
433	G	75474	A	86	0.00113947
	G	75474	C	9	0.000119246
	G	75474	T	5	6.6248e-05
434	A	75474	C	8	0.000105997
	A	75474	T	72	0.000953971
	A	75474	G	50	0.00066248
435	G	75474	A	21	0.000278242
	G	75474	C	56	0.000741977
	G	75474	T	8	0.000105997
436	C	75474	A	30	0.000397488
	C	75474	T	66	0.000874473
	C	75474	G	11	0.000145746
437	A	75473	C	12	0.000158997
	A	75473	T	63	0.000834736
	A	75473	G	17	0.000225246
438	A	75474	C	6	7.94976e-05
	A	75474	T	11	0.000145746
	A	75474	G	14	0.000185494
439	G	75474	A	19	0.000251742
	G	75474	C	54	0.000715478
	G	75474	T	12	0.000158995
440	T	75473	A	13	0.000172247
	T	75473	C	64	0.000847985
	T	75473	G	7	9.27484e-05
441	T	75468	A	5	6.62532e-05
	T	75468	C	7	9.27545e-05
	T	75468	G	138	0.00182859
442	A	75468	C	2	2.65013e-05
	A	75468	T	6	7.95039e-05
	A	75468	G	9	0.000119256
443	T	75471	A	11	0.000145751
	T	75471	C	7	9.27509e-05
	T	75471	G	3	3.97504e-05
444	C	75471	A	11	0.000145751
	C	75471	T	16	0.000212002
	C	75471	G	55	0.000728757
445	G	75473	A	25	0.000331244
	G	75473	C	3	3.97493e-05
	G	75473	T	5	6.62489e-05
446	A	75473	C	2	2.64995e-05
	A	75473	T	15	0.000198747
	A	75473	G	13	0.000172247
447	A	75473	C	15	0.000198747
	A	75473	T	8	0.000105998
	A	75473	G	15	0.000198747
448	G	75473	A	14	0.000185497
	G	75473	C	54	0.000715488
	G	75473	T	6	7.94986e-05
449	C	75471	A	28	0.000371003
	C	75471	T	960	0.0127201
	C	75471	G	1	1.32501e-05
450	T	75465	A	14	0.000185516
	T	75465	C	78	0.00103359
	T	75465	G	31	0.000410786
451	T	75468	A	3	3.97519e-05
	T	75468	C	15	0.00019876
	T	75468	G	5	6.62532e-05
452	A	75465	C	2	2.65024e-05
	A	75465	T	7	9.27582e-05
	A	75465	G	41	0.000543298
453	T	75466	A	17	0.000225267
	T	75466	C	64	0.000848064
	T	75466	G	7	9.2757e-05
454	A	75459	C	8	0.000106018
	A	75459	T	5	6.62611e-05
	A	75459	G	18	0.00023854
455	A	75467	C	20	0.000265016
	A	75467	T	9	0.000119257
	A	75467	G	14	0.000185512
456	A	75469	C	6	7.95028e-05
	A	75469	T	20	0.000265009
	A	75469	G	9	0.000119254
457	T	75469	A	7	9.27533e-05
	T	75469	C	3	3.97514e-05
	T	75469	G	14	0.000185507
458	T	75468	A	6	7.95039e-05
	T	75468	C	11	0.000145757
	T	75468	G	17	0.000225261
459	T	75468	A	8	0.000106005
	T	75468	C	13	0.000172258
	T	75468	G	62	0.00082154
460	G	75469	A	61	0.000808279
	G	75469	T	6	7.95028e-05
461	T	75469	A	15	0.000198757
	T	75469	C	9	0.000119254
	T	75469	G	7	9.27533e-05
462	A	75469	C	3	3.97514e-05
	A	75469	T	5	6.62524e-05
	A	75469	G	15	0.000198757
463	T	75469	A	21	0.00027826
	T	75469	C	6032	0.0799269
	T	75469	G	33	0.000437266
464	T	75469	A	16	0.000212008
	T	75469	C	24	0.000318011
	T	75469	G	12	0.000159006
465	C	75467	A	7	9.27558e-05
	C	75467	T	30	0.000397525
	C	75467	G	1	1.32508e-05
466	G	75465	A	24	0.000318028
	G	75465	C	5	6.62559e-05
	G	75465	T	17	0.00022527
467	G	75408	A	13	0.000172396
	G	75408	C	6	7.95672e-05
	G	75408	T	12	0.000159134
468	G	93555	A	12	0.0001
	G	93555	C	2	0
	G	93555	T	32	0.0003
469	G	93562	A	10	0.0001
	G	93562	T	44	0.0005
470	T	93562	A	6	0.0001
	T	93562	C	23	0.0002
	T	93562	G	9	0.0001
471	T	93562	A	8	0.0001
	T	93562	C	15	0.0002
	T	93562	G	3	0
472	C	93560	A	30	0.0003
	C	93560	T	57	0.0006
	C	93560	G	6	0.0001
473	C	93560	A	20	0.0002
	C	93560	T	14	0.0001
	C	93560	G	2	0
474	T	93559	A	14	0.0001
	T	93559	C	64	0.0007
	T	93559	G	11	0.0001
475	G	93559	A	30	0.0003
	G	93559	T	17	0.0002
476	A	93560	C	27	0.0003
	A	93560	T	15	0.0002
	A	93560	G	19	0.0002
477	A	93560	C	26	0.0003
	A	93560	T	13	0.0001
	A	93560	G	12	0.0001
478	G	93560	A	14	0.0001
	G	93560	C	3	0
	G	93560	T	50	0.0005
479	T	93559	A	14	0.0001
	T	93559	C	49	0.0005
	T	93559	G	9	0.0001
480	A	93558	C	12	0.0001
	A	93558	T	7	0.0001
	A	93558	G	13	0.0001
481	T	93557	A	6	0.0001
	T	93557	C	21	0.0002
	T	93557	G	5	0.0001
482	T	93558	A	18	0.0002
	T	93558	C	25	0.0003
	T	93558	G	13	0.0001
483	C	93558	A	16	0.0002
	C	93558	T	23	0.0002
	C	93558	G	4	0
484	C	93557	A	12	0.0001
	C	93557	T	13	0.0001
	C	93557	G	3	0
485	T	93556	A	9	0.0001
	T	93556	C	19	0.0002
	T	93556	G	2	0
486	A	93548	C	3	0
	A	93548	T	11	0.0001
	A	93548	G	12	0.0001
487	G	93547	A	9	0.0001
	G	93547	T	42	0.0004
488	A	93546	C	63	0.0007
	A	93546	T	46	0.0005
	A	93546	G	20	0.0002
489	G	93536	A	16	0.0002
	G	93536	C	3	0
	G	93536	T	11	0.0001
490	G	93554	A	1057	0.0113
	G	93554	C	2	0
	G	93554	T	22	0.0002
491	A	93553	C	18	0.0002
	A	93553	T	31	0.0003
	A	93553	G	924	0.0099
492	G	93554	A	1342	0.0143
	G	93554	C	13	0.0001
	G	93554	T	14	0.0001
493	T	93556	A	9	0.0001
	T	93556	C	15	0.0002
	T	93556	G	143	0.0015
494	A	93556	C	5	0.0001
	A	93556	T	2	0
	A	93556	G	15	0.0002
495	C	93378	A	156	0.0017
	C	93378	T	817	0.0087
	C	93378	G	288	0.0031
496	G	93378	A	24	0.0003
	G	93378	C	3	0
	G	93378	T	1201	0.0129
497	C	93558	A	20	0.0002
	C	93558	T	1217	0.013
	C	93558	G	10	0.0001
498	T	93560	A	207	0.0022
	T	93560	C	193	0.0021
	T	93560	G	291	0.0031
499	C	93553	A	502	0.0054
	C	93553	T	33	0.0004
	C	93553	G	10	0.0001
500	C	92189	A	20	0.0002
	C	92189	T	41	0.0004
	C	92189	G	1	0
501	C	93422	A	1242	0.0133
	C	93422	T	26	0.0003
	C	93422	G	9	0.0001
502	G	93422	A	1067	0.0114
	G	93422	C	1	0
	G	93422	T	201	0.0022
503	C	93423	A	295	0.0032
	C	93423	T	205	0.0022
	C	93423	G	7	0.0001
504	T	93422	A	1	0
	T	93422	C	27	0.0003
	T	93422	G	10	0.0001
505	G	93555	A	1400	0.015
	G	93555	C	2	0
	G	93555	T	13	0.0001
506	C	93554	A	5	0.0001
	C	93554	T	1371	0.0147
	C	93554	G	3	0
507	T	93559	A	293	0.0031
	T	93559	C	149	0.0016
	T	93559	G	5	0.0001
508	G	93559	A	326	0.0035
	G	93559	C	1053	0.0113
	G	93559	T	18	0.0002
509	T	93560	A	622	0.0066
	T	93560	C	32	0.0003
	T	93560	G	766	0.0082
510	C	93558	A	24	0.0003
	C	93558	T	163	0.0017
	C	93558	G	5	0.0001
511	C	93560	A	18	0.0002
	C	93560	T	1404	0.015
	C	93560	G	4	0
512	G	93560	A	325	0.0035
	G	93560	C	2	0
	G	93560	T	378	0.004
513	T	93559	A	4	0
	T	93559	C	22	0.0002
	T	93559	G	1370	0.0146
514	A	93560	C	237	0.0025
	A	93560	T	24	0.0003
	A	93560	G	14	0.0001
515	T	93560	A	790	0.0084
	T	93560	C	437	0.0047
	T	93560	G	28	0.0003
516	C	93561	A	149	0.0016
	C	93561	T	40	0.0004
	C	93561	G	4	0
517	G	93561	A	30	0.0003
	G	93561	C	4	0
	G	93561	T	201	0.0021
518	G	93561	A	200	0.0021
	G	93561	C	287	0.0031
	G	93561	T	60	0.0006
519	C	92798	A	9	0.0001
	C	92798	T	627	0.0068
	C	92798	G	11	0.0001
520	A	93562	C	13	0.0001
	A	93562	T	152	0.0016
	A	93562	G	194	0.0021
521	T	93562	A	608	0.0065
	T	93562	C	11	0.0001
	T	93562	G	770	0.0082
522	C	93562	A	8	0.0001
	C	93562	T	626	0.0067
	C	93562	G	3	0
523	G	93560	A	20	0.0002
	G	93560	C	323	0.0035
	G	93560	T	8	0.0001
524	G	93562	A	19	0.0002
	G	93562	C	1	0
	G	93562	T	1370	0.0146
525	T	93379	A	15	0.0002
	T	93379	C	308	0.0033
	T	93379	G	898	0.0096
526	A	93369	C	1056	0.0113
	A	93369	T	7	0.0001
	A	93369	G	153	0.0016
527	A	93381	C	6	0.0001
	A	93381	T	11	0.0001
	A	93381	G	10	0.0001
528	G	93381	A	6	0.0001
	G	93381	C	2	0
	G	93381	T	20	0.0002
529	A	93561	C	11	0.0001
	A	93561	T	483	0.0052
	A	93561	G	926	0.0099
530	T	93559	A	7	0.0001
	T	93559	C	23	0.0002
	T	93559	G	14	0.0001
531	T	93561	A	9	0.0001
	T	93561	C	23	0.0002
	T	93561	G	620	0.0066
532	C	93563	A	5	0.0001
	C	93563	T	32	0.0003
	C	93563	G	138	0.0015
533	T	93559	A	8	0.0001
	T	93559	C	155	0.0017
	T	93559	G	18	0.0002
534	A	93558	C	137	0.0015
	A	93558	T	1240	0.0133
	A	93558	G	15	0.0002
535	A	93563	C	435	0.0046
	A	93563	T	952	0.0102
	A	93563	G	11	0.0001
536	C	93564	A	6	0.0001
	C	93564	T	26	0.0003
	C	93564	G	143	0.0015
537	G	93564	A	205	0.0022
	G	93564	C	290	0.0031
	G	93564	T	7	0.0001
538	A	93564	C	2	0
	A	93564	T	20	0.0002
	A	93564	G	1380	0.0147
539	A	93564	C	7	0.0001
	A	93564	T	6	0.0001
	A	93564	G	494	0.0053
540	C	93279	A	1096	0.0117
	C	93279	T	22	0.0002
	C	93279	G	10	0.0001
541	G	93279	A	21	0.0002
	G	93279	C	4	0
	G	93279	T	189	0.002
542	T	93279	A	13	0.0001
	T	93279	C	987	0.0106
	T	93279	G	144	0.0015
543	A	93278	C	772	0.0083
	A	93278	T	144	0.0015
	A	93278	G	17	0.0002
544	G	93278	A	17	0.0002
	G	93278	C	144	0.0015
	G	93278	T	989	0.0106
545	A	93279	C	201	0.0022
	A	93279	T	26	0.0003
	A	93279	G	803	0.0086
546	G	93279	A	7	0.0001
	G	93279	C	325	0.0035
	G	93279	T	792	0.0085
547	C	93279	A	15	0.0002
	C	93279	T	169	0.0018
	C	93279	G	184	0.002
548	G	93279	A	211	0.0023
	G	93279	C	5	0.0001
	G	93279	T	21	0.0002
549	T	93279	A	144	0.0015
	T	93279	C	12	0.0001
	T	93279	G	768	0.0082
550	A	93277	C	16	0.0002
	A	93277	T	9	0.0001
	A	93277	G	16	0.0002
551	G	93279	A	16	0.0002
	G	93279	C	1082	0.0116
	G	93279	T	19	0.0002
552	T	93279	A	149	0.0016
	T	93279	C	779	0.0084
	T	93279	G	12	0.0001
553	C	93278	A	21	0.0002
	C	93278	T	210	0.0023
	C	93278	G	139	0.0015
554	T	93278	A	15	0.0002
	T	93278	C	23	0.0002
	T	93278	G	15	0.0002
555	T	93277	A	778	0.0083
	T	93277	C	23	0.0002
	T	93277	G	9	0.0001
556	C	93003	A	7	0.0001
	C	93003	T	165	0.0018
	C	93003	G	4	0
557	T	93002	A	152	0.0016
	T	93002	C	8	0.0001
	T	93002	G	680	0.0073
558	A	93003	C	8	0.0001
	A	93003	T	195	0.0021
	A	93003	G	499	0.0054
559	T	92823	A	147	0.0016
	T	92823	C	42	0.0005
	T	92823	G	5	0.0001
560	T	92817	A	13	0.0001
	T	92817	C	550	0.0059
	T	92817	G	147	0.0016
561	C	92817	A	151	0.0016
	C	92817	T	26	0.0003
	C	92817	G	493	0.0053
562	G	92817	A	32	0.0003
	G	92817	C	7	0.0001
	G	92817	T	17	0.0002
563	A	92680	C	10	0.0001
	A	92680	T	520	0.0056
	A	92680	G	33	0.0004
564	C	92679	A	24	0.0003
	C	92679	T	21	0.0002
	C	92679	G	496	0.0054
565	C	92680	A	15	0.0002
	C	92680	T	5	0.0001
566	T	92680	A	11	0.0001
	T	92680	C	19	0.0002
	T	92680	G	20	0.0002
567	A	92679	C	517	0.0056
	A	92679	T	22	0.0002
	A	92679	G	17	0.0002
568	G	92679	A	8	0.0001
	G	92679	C	493	0.0053
	G	92679	T	13	0.0001
569	G	92680	A	506	0.0055
	G	92680	C	2	0
	G	92680	T	24	0.0003
570	T	92680	A	16	0.0002
	T	92680	C	18	0.0002
	T	92680	G	36	0.0004
571	G	92674	A	14	0.0002
	G	92674	C	1	0
	G	92674	T	15	0.0002
572	G	92679	A	54	0.0006
	G	92679	C	7	0.0001
	G	92679	T	10	0.0001
573	T	92677	A	16	0.0002
	T	92677	C	14	0.0002
	T	92677	G	10	0.0001
574	G	92679	A	513	0.0055
	G	92679	C	2	0
	G	92679	T	19	0.0002
575	C	92679	A	95	0.001
	C	92679	T	81	0.0009
	C	92679	G	2	0
576	A	92676	C	23	0.0002
	A	92676	T	511	0.0055
	A	92676	G	21	0.0002
577	G	93279	A	146	0.0016
	G	93279	C	959	0.0103
	G	93279	T	16	0.0002
578	G	93278	A	156	0.0017
	G	93278	C	2	0
	G	93278	T	151	0.0016
579	T	93278	A	5	0.0001
	T	93278	C	197	0.0021
	T	93278	G	915	0.0098
580	G	93277	A	54	0.0006
	G	93277	C	146	0.0016
	G	93277	T	978	0.0105
581	C	93563	A	8	0.0001
	C	93563	T	299	0.0032
	C	93563	G	1	0
582	A	93563	C	6	0.0001
	A	93563	T	13	0.0001
	A	93563	G	1378	0.0147
583	T	93563	A	149	0.0016
	T	93563	C	17	0.0002
	T	93563	G	1246	0.0133
584	T	93563	A	11	0.0001
	T	93563	C	497	0.0053
	T	93563	G	151	0.0016
585	G	93563	A	9	0.0001
	G	93563	C	139	0.0015
	G	93563	T	494	0.0053
586	C	93554	A	7	0.0001
	C	93554	T	153	0.0016
	C	93554	G	289	0.0031
587	T	93556	A	13	0.0001
	T	93556	C	711	0.0076
	T	93556	G	15	0.0002
588	T	93556	A	16	0.0002
	T	93556	C	973	0.0104
	T	93556	G	299	0.0032
589	C	93557	A	76	0.0008
	C	93557	T	493	0.0053
	C	93557	G	141	0.0015
590	C	93558	A	956	0.0102
	C	93558	T	320	0.0034
	C	93558	G	182	0.0019
591	T	93562	A	7	0.0001
	T	93562	C	313	0.0033
	T	93562	G	186	0.002
592	A	93555	C	335	0.0036
	A	93555	T	10	0.0001
	A	93555	G	795	0.0085
593	A	93564	C	24	0.0003
	A	93564	T	16	0.0002
	A	93564	G	1397	0.0149
594	G	93563	A	302	0.0032
	G	93563	C	143	0.0015
	G	93563	T	955	0.0102
595	A	93563	C	15	0.0002
	A	93563	T	347	0.0037
	A	93563	G	319	0.0034
596	C	93563	A	476	0.0051
	C	93563	T	159	0.0017
597	T	93563	A	8	0.0001
	T	93563	C	626	0.0067
	T	93563	G	6	0.0001
598	A	93563	C	1386	0.0148
	A	93563	T	24	0.0003
	A	93563	G	20	0.0002
599	T	93563	A	24	0.0003
	T	93563	C	437	0.0047
	T	93563	G	25	0.0003
600	C	93547	A	157	0.0017
	C	93547	T	491	0.0052
	C	93547	G	2	0
601	G	93542	A	171	0.0018
	G	93542	C	7	0.0001
	G	93542	T	60	0.0006
602	G	93547	A	29	0.0003
	G	93547	C	2	0
	G	93547	T	36	0.0004
603	G	93580	A	484	0.0052
	G	93580	C	4	0
	G	93580	T	928	0.0099
604	G	93580	A	31	0.0003
	G	93580	C	2	0
	G	93580	T	10	0.0001
605	T	93578	A	8	0.0001
	T	93578	C	1075	0.0115
	T	93578	G	289	0.0031
606	T	93574	A	184	0.002
	T	93574	C	14	0.0001
	T	93574	G	4	0
607	A	93570	C	16	0.0002
	A	93570	T	441	0.0047
	A	93570	G	178	0.0019
608	A	93565	C	298	0.0032
	A	93565	T	20	0.0002
	A	93565	G	146	0.0016
609	C	93568	A	18	0.0002
	C	93568	T	153	0.0016
	C	93568	G	1	0
610	T	93562	A	292	0.0031
	T	93562	C	329	0.0035
	T	93562	G	2	0
611	A	93555	C	18	0.0002
	A	93555	T	157	0.0017
	A	93555	G	1255	0.0134
612	C	93555	A	191	0.002
	C	93555	T	312	0.0033
	C	93555	G	905	0.0097
613	A	93549	C	21	0.0002
	A	93549	T	788	0.0084
	A	93549	G	604	0.0065
614	C	93548	A	781	0.0083
	C	93548	T	321	0.0034
	C	93548	G	2	0
615	A	93548	C	15	0.0002
	A	93548	T	24	0.0003
	A	93548	G	30	0.0003
616	T	93545	A	151	0.0016
	T	93545	C	951	0.0102
	T	93545	G	19	0.0002
617	A	93543	C	193	0.0021
	A	93543	T	302	0.0032
	A	93543	G	913	0.0098
618	C	93542	A	184	0.002
	C	93542	T	161	0.0017
	C	93542	G	3	0
619	A	92180	C	22	0.0002
	A	92180	T	19	0.0002
	A	92180	G	34	0.0004
620	C	93549	A	13	0.0001
	C	93549	T	620	0.0066
	C	93549	G	1	0
621	T	93540	A	784	0.0084
	T	93540	C	22	0.0002
	T	93540	G	480	0.0051
622	G	93539	A	26	0.0003
	G	93539	C	2	0
	G	93539	T	14	0.0001
623	A	93535	C	32	0.0003
	A	93535	T	14	0.0001
	A	93535	G	41	0.0004
624	G	93534	A	20	0.0002
	G	93534	C	6	0.0001
	G	93534	T	446	0.0048
625	T	93531	A	1210	0.0129
	T	93531	C	208	0.0022
	T	93531	G	2	0
626	T	93529	A	206	0.0022
	T	93529	C	21	0.0002
	T	93529	G	782	0.0084
627	C	93525	A	29	0.0003
	C	93525	T	23	0.0002
	C	93525	G	7	0.0001
628	C	93525	A	305	0.0033
	C	93525	T	28	0.0003
	C	93525	G	5	0.0001
629	A	93523	C	21	0.0002
	A	93523	T	14	0.0001
	A	93523	G	965	0.0103
630	A	93523	C	14	0.0001
	A	93523	T	11	0.0001
	A	93523	G	154	0.0016
631	G	93386	A	19	0.0002
	G	93386	C	470	0.005
	G	93386	T	19	0.0002
632	C	93386	A	19	0.0002
	C	93386	T	307	0.0033
	C	93386	G	5	0.0001
633	T	93095	A	9	0.0001
	T	93095	C	15	0.0002
	T	93095	G	958	0.0103
634	G	93047	A	926	0.01
	G	93047	C	8	0.0001
	G	93047	T	18	0.0002
635	G	93468	A	1363	0.0146
	G	93468	C	4	0
	G	93468	T	25	0.0003
636	C	93468	A	54	0.0006
	C	93468	T	869	0.0093
	C	93468	G	5	0.0001
637	C	93458	A	25	0.0003
	C	93458	T	176	0.0019
	C	93458	G	5	0.0001
638	G	93440	A	455	0.0049
	G	93440	C	3	0
	G	93440	T	14	0.0001
639	G	93444	A	23	0.0002
	G	93444	C	4	0
	G	93444	T	160	0.0017
640	G	93443	A	1215	0.013
	G	93443	C	3	0
	G	93443	T	15	0.0002
641	T	93444	A	147	0.0016
	T	93444	C	299	0.0032
	T	93444	G	146	0.0016
642	A	93443	C	4	0
	A	93443	T	11	0.0001
	A	93443	G	913	0.0098
643	T	93437	A	1206	0.0129
	T	93437	C	13	0.0001
	T	93437	G	157	0.0017
644	T	93439	A	12	0.0001
	T	93439	C	290	0.0031
	T	93439	G	6	0.0001
645	T	93438	A	452	0.0048
	T	93438	C	918	0.0098
	T	93438	G	12	0.0001
646	G	93438	A	21	0.0002
	G	93438	C	917	0.0098
	G	93438	T	159	0.0017
647	C	93438	A	48	0.0005
	C	93438	T	784	0.0084
	C	93438	G	2	0
648	T	93434	A	290	0.0031
	T	93434	C	156	0.0017
	T	93434	G	916	0.0098
649	A	93433	C	288	0.0031
	A	93433	T	14	0.0001
	A	93433	G	13	0.0001
650	C	93432	A	780	0.0083
	C	93432	T	295	0.0032
	C	93432	G	139	0.0015
651	A	93430	C	154	0.0016
	A	93430	T	305	0.0033
	A	93430	G	18	0.0002
652	G	93436	A	25	0.0003
	G	93436	C	2	0
	G	93436	T	15	0.0002
653	A	93473	C	1088	0.0116
	A	93473	T	199	0.0021
	A	93473	G	159	0.0017
654	A	93473	C	15	0.0002
	A	93473	T	33	0.0004
	A	93473	G	22	0.0002
655	G	93473	A	788	0.0084
	G	93473	C	140	0.0015
	G	93473	T	27	0.0003
656	G	93472	A	944	0.0101
	G	93472	C	3	0
	G	93472	T	18	0.0002
657	C	93465	A	319	0.0034
	C	93465	T	27	0.0003
	C	93465	G	953	0.0102
658	T	93457	A	1197	0.0128
	T	93457	C	26	0.0003
	T	93457	G	14	0.0001
659	T	93459	A	47	0.0005
	T	93459	C	208	0.0022
	T	93459	G	438	0.0047
660	C	93429	A	61	0.0007
	C	93429	T	28	0.0003
	C	93429	G	7	0.0001
661	C	92482	A	56	0.0006
	C	92482	T	24	0.0003
	C	92482	G	288	0.0031
662	C	93243	A	1211	0.013
	C	93243	T	28	0.0003
	C	93243	G	3	0
663	C	93231	A	17	0.0002
	C	93231	T	1066	0.0114
	C	93231	G	3	0
664	G	93226	A	38	0.0004
	G	93226	C	1189	0.0128
	G	93226	T	9	0.0001
665	G	93222	A	1075	0.0115
	G	93222	C	4	0
	G	93222	T	14	0.0002
666	A	93220	C	2	0
	A	93220	T	10	0.0001
	A	93220	G	177	0.0019
667	G	93226	A	324	0.0035
	G	93226	C	3	0
	G	93226	T	16	0.0002
668	G	93405	A	944	0.0101
	G	93405	C	11	0.0001
	G	93405	T	15	0.0002
669	A	93404	C	5	0.0001
	A	93404	T	22	0.0002
	A	93404	G	10	0.0001
670	C	93403	A	43	0.0005
	C	93403	T	311	0.0033
	C	93403	G	140	0.0015
671	A	93402	C	427	0.0046
	A	93402	T	15	0.0002
	A	93402	G	22	0.0002
672	A	93392	C	13	0.0001
	A	93392	T	14	0.0001
	A	93392	G	1252	0.0134
673	G	93391	A	923	0.0099
	G	93391	C	474	0.0051
	G	93391	T	23	0.0002
674	G	93386	A	768	0.0082
	G	93386	C	15	0.0002
	G	93386	T	155	0.0017
675	C	93382	A	16	0.0002
	C	93382	T	453	0.0049
	C	93382	G	3	0
676	G	93377	A	163	0.0017
	G	93377	C	770	0.0082
	G	93377	T	479	0.0051
677	T	93373	A	13	0.0001
	T	93373	C	1244	0.0133
	T	93373	G	33	0.0004
678	T	93370	A	6	0.0001
	T	93370	C	1376	0.0147
	T	93370	G	5	0.0001
679	G	93172	A	797	0.0086
	G	93172	C	293	0.0031
[truncated: 160 more rows]

## Sheet: Sheet2
sites	pos	base	seq_depth	mutation	mu_count	mu_percent
1	1	A	77520	C	12	0.000154799
	1	A	77520	T	14	0.000180599
	1	A	77520	G	12	0.000154799
2	2	T	77521	A	7	9.02981e-05
	2	T	77521	C	10	0.000128997
	2	T	77521	G	2	2.57995e-05
3	3	G	77526	A	9	0.00011609
	3	G	77526	C	3	3.86967e-05
	3	G	77526	T	27	0.00034827
4	4	G	77526	A	13	0.000167686
	4	G	77526	C	2	2.57978e-05
	4	G	77526	T	19	0.000245079
5	5	C	77525	A	5	6.44953e-05
	5	C	77525	T	13	0.000167688
	5	C	77525	G	1	1.28991e-05
6	6	T	77525	A	2	2.57981e-05
	6	T	77525	C	6	7.73944e-05
	6	T	77525	G	5	6.44953e-05
7	7	G	77525	A	14	0.000180587
	7	G	77525	C	1	1.28991e-05
	7	G	77525	T	8	0.000103193
8	8	T	77526	A	9	0.00011609
	8	T	77526	C	17	0.000219281
	8	T	77526	G	13	0.000167686
9	9	C	77524	A	4	5.15969e-05
	9	C	77524	T	18	0.000232186
	9	C	77524	G	3	3.86977e-05
10	10	A	77522	C	29	0.000374087
	10	A	77522	T	7	9.02969e-05
	10	A	77522	G	19	0.000245092
11	11	A	77523	C	333	0.0042955
	11	A	77523	T	31	0.000399881
	11	A	77523	G	16	0.00020639
12	12	C	77526	A	11	0.000141888
	12	C	77526	T	15	0.000193483
13	13	C	77526	A	20	0.000257978
	13	C	77526	T	8	0.000103191
	13	C	77526	G	1	1.28989e-05
14	14	A	77524	C	29	0.000374078
	14	A	77524	T	14	0.000180589
	14	A	77524	G	15	0.000193488
15	15	A	77526	C	9	0.00011609
	15	A	77526	T	9	0.00011609
	15	A	77526	G	9	0.00011609
16	16	T	77526	A	4	5.15956e-05
	16	T	77526	C	7	9.02923e-05
	16	T	77526	G	4	5.15956e-05
17	17	T	77526	A	4	5.15956e-05
	17	T	77526	C	11	0.000141888
	17	T	77526	G	2	2.57978e-05
18	18	T	77526	A	6	7.73934e-05
	18	T	77526	C	30	0.000386967
	18	T	77526	G	3	3.86967e-05
19	19	G	77526	A	21	0.000270877
	19	G	77526	C	3	3.86967e-05
	19	G	77526	T	6	7.73934e-05
20	20	A	77526	T	20	0.000257978
	20	A	77526	G	27	0.00034827
21	21	C	77525	A	6	7.73944e-05
	21	C	77525	T	16	0.000206385
	21	C	77525	G	1	1.28991e-05
22	22	A	77525	C	6	7.73944e-05
	22	A	77525	T	15	0.000193486
	22	A	77525	G	15	0.000193486
23	23	G	77525	A	6	7.73944e-05
	23	G	77525	C	8	0.000103193
	23	G	77525	T	6	7.73944e-05
24	24	A	77525	C	6	7.73944e-05
	24	A	77525	T	25	0.000322477
	24	A	77525	G	20	0.000257981
25	25	G	77523	A	6	7.73964e-05
	25	G	77523	C	4	5.15976e-05
26	26	A	77522	C	7	9.02969e-05
	26	A	77522	T	12	0.000154795
	26	A	77522	G	11	0.000141895
27	27	A	77525	T	6	7.73944e-05
	27	A	77525	G	10	0.000128991
28	28	G	77525	A	7	9.02935e-05
	28	G	77525	C	1	1.28991e-05
	28	G	77525	T	8	0.000103193
29	29	A	77525	C	18	0.000232183
	29	A	77525	T	12	0.000154789
	29	A	77525	G	13	0.000167688
30	30	T	77516	A	8	0.000103204
	30	T	77516	C	12	0.000154807
	30	T	77516	G	5	6.45028e-05
31	31	T	77525	A	1	1.28991e-05
	31	T	77525	C	13	0.000167688
	31	T	77525	G	1	1.28991e-05
32	32	A	77525	T	7	9.02935e-05
	32	A	77525	G	8	0.000103193
33	33	T	77525	A	12	0.000154789
	33	T	77525	C	9	0.000116092
	33	T	77525	G	6	7.73944e-05
34	34	C	77524	A	7	9.02946e-05
	34	C	77524	T	8	0.000103194
	34	C	77524	G	4	5.15969e-05
35	35	T	77523	A	6	7.73964e-05
	35	T	77523	C	10	0.000128994
	35	T	77523	G	11	0.000141893
36	36	G	77524	A	11	0.000141892
	36	G	77524	C	3	3.86977e-05
	36	G	77524	T	9	0.000116093
37	37	G	77520	A	7	9.02993e-05
	37	G	77520	C	4	5.15996e-05
	37	G	77520	T	3	3.86997e-05
38	38	A	77525	C	328	0.00423089
	38	A	77525	T	16	0.000206385
	38	A	77525	G	33	0.000425669
39	39	G	77525	A	6	7.73944e-05
	39	G	77525	C	1	1.28991e-05
	39	G	77525	T	7	9.02935e-05
40	40	G	77525	A	10	0.000128991
	40	G	77525	T	10	0.000128991
41	41	T	77525	A	5	6.44953e-05
	41	T	77525	C	24	0.000309578
	41	T	77525	G	13	0.000167688
42	42	G	77524	A	10	0.000128992
	42	G	77524	C	2	2.57985e-05
	42	G	77524	T	8	0.000103194
43	43	G	77522	A	19	0.000245092
	43	G	77522	C	3	3.86987e-05
	43	G	77522	T	7	9.02969e-05
44	44	C	77520	A	12	0.000154799
	44	C	77520	T	78	0.00100619
	44	C	77520	G	2	2.57998e-05
45	45	C	77525	A	14	0.000180587
	45	C	77525	T	18	0.000232183
	45	C	77525	G	6	7.73944e-05
46	46	C	77523	A	12	0.000154793
	46	C	77523	T	10	0.000128994
	46	C	77523	G	3	3.86982e-05
47	47	G	77524	A	22	0.000283783
	47	G	77524	C	7	9.02946e-05
	47	G	77524	T	4	5.15969e-05
48	48	G	77525	A	20	0.000257981
	48	G	77525	C	2	2.57981e-05
	48	G	77525	T	3	3.86972e-05
49	49	G	77525	A	8	0.000103193
	49	G	77525	C	6	7.73944e-05
	49	G	77525	T	1	1.28991e-05
50	50	A	77525	C	4	5.15963e-05
	50	A	77525	T	13	0.000167688
	50	A	77525	G	17	0.000219284
51	51	A	77524	C	19	0.000245085
	51	A	77524	T	5	6.44962e-05
	51	A	77524	G	20	0.000257985
52	52	C	77525	A	9	0.000116092
	52	C	77525	T	17	0.000219284
	52	C	77525	G	3	3.86972e-05
53	53	G	77524	A	22	0.000283783
	53	G	77524	C	7	9.02946e-05
	53	G	77524	T	8	0.000103194
54	54	G	77525	A	16	0.000206385
	54	G	77525	C	3	3.86972e-05
	54	G	77525	T	26	0.000335376
55	55	G	77525	A	9	0.000116092
	55	G	77525	C	1	1.28991e-05
	55	G	77525	T	10	0.000128991
56	56	T	77525	A	13	0.000167688
	56	T	77525	C	10	0.000128991
	56	T	77525	G	7	9.02935e-05
57	57	C	77525	A	17	0.000219284
	57	C	77525	T	12	0.000154789
	57	C	77525	G	1	1.28991e-05
58	58	A	77525	C	4	5.15963e-05
	58	A	77525	T	15	0.000193486
	58	A	77525	G	7	9.02935e-05
59	59	C	77525	A	9	0.000116092
	59	C	77525	T	15	0.000193486
	59	C	77525	G	1	1.28991e-05
60	60	T	77525	A	9	0.000116092
	60	T	77525	C	17	0.000219284
	60	T	77525	G	10	0.000128991
61	61	G	77522	A	34	0.000438585
	61	G	77522	C	2	2.57991e-05
	61	G	77522	T	19	0.000245092
62	62	A	77525	C	3	3.86972e-05
	62	A	77525	T	14	0.000180587
	62	A	77525	G	20	0.000257981
63	63	A	77525	C	18	0.000232183
	63	A	77525	T	8	0.000103193
	63	A	77525	G	18	0.000232183
64	64	C	77524	A	9	0.000116093
	64	C	77524	T	9	0.000116093
	64	C	77524	G	3	3.86977e-05
65	65	A	77525	T	8	0.000103193
	65	A	77525	G	5	6.44953e-05
66	66	G	77525	A	3	3.86972e-05
	66	G	77525	C	8	0.000103193
	66	G	77525	T	5	6.44953e-05
67	67	T	77522	A	9	0.000116096
	67	T	77522	C	12	0.000154795
	67	T	77522	G	4	5.15983e-05
68	68	T	77524	A	7	9.02946e-05
	68	T	77524	C	14	0.000180589
	68	T	77524	G	2	2.57985e-05
69	69	T	77524	A	9	0.000116093
	69	T	77524	C	16	0.000206388
	69	T	77524	G	2	2.57985e-05
	70	A	77525	C	25	0.000322477
70	70	A	77525	T	26	0.000335376
	70	A	77525	G	9	0.000116092
71	71	A	77525	C	7	9.02935e-05
	71	A	77525	T	8	0.000103193
	71	A	77525	G	11	0.00014189
72	72	A	77525	C	6	7.73944e-05
	72	A	77525	T	12	0.000154789
	72	A	77525	G	6	7.73944e-05
73	73	G	77525	A	7	9.02935e-05
	73	G	77525	C	1	1.28991e-05
	73	G	77525	T	12	0.000154789
74	74	A	77523	C	11	0.000141893
	74	A	77523	T	13	0.000167692
	74	A	77523	G	9	0.000116095
75	75	G	77523	A	8	0.000103195
	75	G	77523	C	2	2.57988e-05
	75	G	77523	T	9	0.000116095
76	76	A	77523	G	7	9.02958e-05
77	77	A	77522	C	6	7.73974e-05
	77	A	77522	T	9	0.000116096
	77	A	77522	G	6	7.73974e-05
78	78	G	77523	A	9	0.000116095
	78	G	77523	C	2	2.57988e-05
	78	G	77523	T	10	0.000128994
79	79	C	77523	A	19	0.000245089
	79	C	77523	T	31	0.000399881
	79	C	77523	G	2	2.57988e-05
80	80	C	77523	A	6	7.73964e-05
	80	C	77523	T	27	0.000348284
	80	C	77523	G	5	6.4497e-05
81	81	G	77523	A	35	0.000451479
	81	G	77523	C	2	2.57988e-05
	81	G	77523	T	16	0.00020639
82	82	A	77523	C	7	9.02958e-05
	82	A	77523	T	14	0.000180592
	82	A	77523	G	12	0.000154793
83	83	T	77523	A	12	0.000154793
	83	T	77523	C	11	0.000141893
	83	T	77523	G	4	5.15976e-05
84	84	C	77525	A	10	0.000128991
	84	C	77525	T	8	0.000103193
	84	C	77525	G	2	2.57981e-05
85	85	T	77516	A	4	5.16022e-05
	85	T	77516	C	13	0.000167707
	85	T	77516	G	3	3.87017e-05
86	86	T	77525	A	5	6.44953e-05
	86	T	77525	C	5	6.44953e-05
	86	T	77525	G	2	2.57981e-05
87	87	T	77525	A	3	3.86972e-05
	87	T	77525	C	15	0.000193486
	87	T	77525	G	2	2.57981e-05
88	88	G	77525	A	12	0.000154789
	88	G	77525	T	83	0.00107062
	89	A	77525	C	12	0.000154789
89	89	A	77525	T	30	0.000386972
	89	A	77525	G	12	0.000154789
90	90	T	77525	A	7	9.02935e-05
	90	T	77525	C	10	0.000128991
	90	T	77525	G	2	2.57981e-05
91	91	C	77525	A	12	0.000154789
	91	C	77525	T	16	0.000206385
	91	C	77525	G	4	5.15963e-05
92	92	G	77525	A	19	0.000245082
	92	G	77525	C	1	1.28991e-05
	92	G	77525	T	2	2.57981e-05
93	93	C	77525	A	8	0.000103193
	93	C	77525	T	10	0.000128991
	93	C	77525	G	1	1.28991e-05
94	94	T	77523	A	4	5.15976e-05
	94	T	77523	C	14	0.000180592
	94	T	77523	G	3	3.86982e-05
95	95	T	77524	A	17	0.000219287
	95	T	77524	C	11	0.000141892
	95	T	77524	G	3	3.86977e-05
96	96	C	77524	A	18	0.000232186
	96	C	77524	T	8	0.000103194
	96	C	77524	G	4	5.15969e-05
97	97	C	77525	A	13	0.000167688
	97	C	77525	T	6	7.73944e-05
	97	C	77525	G	2	2.57981e-05
98	98	T	77524	A	4	5.15969e-05
	98	T	77524	C	18	0.000232186
	98	T	77524	G	3	3.86977e-05
99	99	G	77524	A	15	0.000193488
	99	G	77524	C	8	0.000103194
	99	G	77524	T	4	5.15969e-05
100	100	C	77523	A	2	2.57988e-05
	100	C	77523	T	16	0.00020639
	100	C	77523	G	3	3.86982e-05
101	101	A	77524	C	6	7.73954e-05
	101	A	77524	T	10	0.000128992
	101	A	77524	G	13	0.00016769
102	102	A	77520	C	2	2.57998e-05
	102	A	77520	T	7	9.02993e-05
	102	A	77520	G	5	6.44995e-05
103	103	G	77523	A	7	9.02958e-05
	103	G	77523	T	4	5.15976e-05
	104	T	77523	A	8	0.000103195
104	104	T	77523	C	18	0.000232189
	104	T	77523	G	4	5.15976e-05
105	105	G	77524	A	6	7.73954e-05
	105	G	77524	C	2	2.57985e-05
	105	G	77524	T	12	0.000154791
106	106	C	77525	A	10	0.000128991
	106	C	77525	T	14	0.000180587
	106	C	77525	G	3	3.86972e-05
107	107	T	77525	A	5	6.44953e-05
	107	T	77525	C	18	0.000232183
	107	T	77525	G	3	3.86972e-05
108	108	A	77525	C	6	7.73944e-05
	108	A	77525	T	7	9.02935e-05
	108	A	77525	G	14	0.000180587
109	109	T	77525	A	8	0.000103193
	109	T	77525	C	5	6.44953e-05
	109	T	77525	G	1	1.28991e-05
110	110	T	77524	A	7	9.02946e-05
	110	T	77524	C	15	0.000193488
	110	T	77524	G	4	5.15969e-05
111	111	G	77522	A	18	0.000232192
	111	G	77522	C	1	1.28996e-05
	111	G	77522	T	11	0.000141895
112	112	T	77525	A	13	0.000167688
	112	T	77525	C	14	0.000180587
	112	T	77525	G	3	3.86972e-05
113	113	C	77525	A	11	0.00014189
	113	C	77525	T	14	0.000180587
	113	C	77525	G	1	1.28991e-05
114	114	T	77524	A	15	0.000193488
	114	T	77524	C	18	0.000232186
	114	T	77524	G	4	5.15969e-05
115	115	G	77518	A	13	0.000167703
	115	G	77518	C	3	3.87007e-05
	115	G	77518	T	5	6.45011e-05
116	116	G	77525	A	13	0.000167688
	116	G	77525	C	1	1.28991e-05
	116	G	77525	T	6	7.73944e-05
117	117	T	77518	A	7	9.03016e-05
	117	T	77518	C	17	0.000219304
	117	T	77518	G	1	1.29002e-05
118	118	A	77525	C	9	0.000116092
	118	A	77525	T	9	0.000116092
	118	A	77525	G	12	0.000154789
119	119	A	77525	C	3	3.86972e-05
	119	A	77525	T	1	1.28991e-05
	119	A	77525	G	13	0.000167688
120	120	G	77525	A	6	7.73944e-05
	120	G	77525	C	1	1.28991e-05
	120	G	77525	T	6	7.73944e-05
121	121	T	77523	A	10	0.000128994
	121	T	77523	C	13	0.000167692
	121	T	77523	G	2	2.57988e-05
122	122	T	77525	A	5	6.44953e-05
	122	T	77525	C	10	0.000128991
123	123	T	77525	A	5	6.44953e-05
	123	T	77525	C	8	0.000103193
	123	T	77525	G	4	5.15963e-05
124	124	G	77525	A	12	0.000154789
	124	G	77525	C	1	1.28991e-05
	124	G	77525	T	8	0.000103193
125	125	A	77525	C	4	5.15963e-05
	125	A	77525	T	12	0.000154789
	125	A	77525	G	17	0.000219284
126	126	T	77525	A	17	0.000219284
	126	T	77525	C	13	0.000167688
127	127	A	77525	C	5	6.44953e-05
	127	A	77525	T	7	9.02935e-05
	127	A	77525	G	8	0.000103193
128	128	T	77525	A	6	7.73944e-05
	128	T	77525	C	13	0.000167688
	128	T	77525	G	2	2.57981e-05
129	129	C	77519	A	17	0.000219301
	129	C	77519	T	13	0.000167701
	129	C	77519	G	4	5.16003e-05
130	130	C	77525	A	8	0.000103193
	130	C	77525	T	17	0.000219284
	130	C	77525	G	6	7.73944e-05
131	131	A	77523	C	3	3.86982e-05
	131	A	77523	T	7	9.02958e-05
	131	A	77523	G	19	0.000245089
132	132	G	77524	A	5	6.44962e-05
	132	G	77524	C	2	2.57985e-05
	132	G	77524	T	4	5.15969e-05
133	133	A	77524	C	8	0.000103194
	133	A	77524	T	9	0.000116093
	133	A	77524	G	10	0.000128992
134	134	A	77525	C	1	1.28991e-05
	134	A	77525	T	6	7.73944e-05
	134	A	77525	G	10	0.000128991
135	135	T	77525	A	5	6.44953e-05
	135	T	77525	C	10	0.000128991
	136	G	77525	A	17	0.000219284
136	136	G	77525	C	2	2.57981e-05
	136	G	77525	T	8	0.000103193
137	137	C	77525	A	7	9.02935e-05
	137	C	77525	T	48	0.000619155
	137	C	77525	G	2	2.57981e-05
138	138	A	77525	T	15	0.000193486
	138	A	77525	G	13	0.000167688
139	139	C	77524	A	3	3.86977e-05
	139	C	77524	T	10	0.000128992
	139	C	77524	G	2	2.57985e-05
140	140	T	77520	A	6	7.73994e-05
	140	T	77520	C	8	0.000103199
	140	T	77520	G	4	5.15996e-05
141	141	G	77518	A	24	0.000309606
	141	G	77518	C	8	0.000103202
	141	G	77518	T	15	0.000193503
142	142	G	77521	A	10	0.000128997
	142	G	77521	C	1	1.28997e-05
	142	G	77521	T	8	0.000103198
143	143	A	77519	C	5	6.45003e-05
	143	A	77519	T	15	0.000193501
	143	A	77519	G	19	0.000245101
144	144	A	77521	C	5	6.44987e-05
	144	A	77521	T	16	0.000206396
	144	A	77521	G	18	0.000232195
145	145	G	77521	A	4	5.15989e-05
	145	G	77521	C	4	5.15989e-05
	145	G	77521	T	2	2.57995e-05
146	146	A	77520	C	1	1.28999e-05
	146	A	77520	T	6	7.73994e-05
	146	A	77520	G	8	0.000103199
147	147	C	77520	A	14	0.000180599
	147	C	77520	T	11	0.000141899
	147	C	77520	G	8	0.000103199
148	148	C	77518	A	13	0.000167703
	148	C	77518	T	11	0.000141903
	148	C	77518	G	2	2.58005e-05
149	149	T	77516	A	19	0.000245111
	149	T	77516	C	34	0.000438619
	149	T	77516	G	3	3.87017e-05
150	150	C	77512	A	11	0.000141914
	150	C	77512	T	17	0.000219321
	150	C	77512	G	6	7.74074e-05
151	151	C	77513	A	6	7.74064e-05
	151	C	77513	T	11	0.000141912
	151	C	77513	G	2	2.58021e-05
152	152	A	77514	C	4	5.16036e-05
	152	A	77514	T	8	0.000103207
	152	A	77514	G	25	0.000322522
153	153	G	77515	A	10	0.000129007
	153	G	77515	C	4	5.16029e-05
	153	G	77515	T	9	0.000116107
154	154	A	77517	C	2	2.58008e-05
	154	A	77517	T	13	0.000167705
	154	A	77517	G	10	0.000129004
155	155	C	77517	A	5	6.4502e-05
	155	C	77517	T	9	0.000116104
156	156	T	77517	A	8	0.000103203
	156	T	77517	C	15	0.000193506
	156	T	77517	G	8	0.000103203
157	157	C	77517	A	2	2.58008e-05
	157	C	77517	T	7	9.03028e-05
	157	C	77517	G	2	2.58008e-05
158	158	T	77515	A	6	7.74044e-05
	158	T	77515	C	27	0.00034832
	158	T	77515	G	1	1.29007e-05
159	159	C	77515	A	5	6.45036e-05
	159	C	77515	T	13	0.000167709
	159	C	77515	G	2	2.58015e-05
160	160	C	77515	A	11	0.000141908
	160	C	77515	T	24	0.000309617
	160	C	77515	G	2	2.58015e-05
161	161	G	77514	A	14	0.000180613
	161	G	77514	C	2	2.58018e-05
	161	G	77514	T	3	3.87027e-05
162	162	G	77515	A	1	1.29007e-05
	162	G	77515	C	4	5.16029e-05
	162	G	77515	T	11	0.000141908
163	163	T	77512	A	5	6.45061e-05
	163	T	77512	C	12	0.000154815
	163	T	77512	G	2	2.58025e-05
164	164	C	77512	A	2	2.58025e-05
	164	C	77512	T	12	0.000154815
	164	C	77512	G	1	1.29012e-05
165	165	T	77515	A	6	7.74044e-05
	165	T	77515	C	13	0.000167709
	165	T	77515	G	6	7.74044e-05
166	166	C	77514	A	2	2.58018e-05
	166	C	77514	T	13	0.000167712
167	167	T	77512	A	3	3.87037e-05
	167	T	77512	C	13	0.000167716
	167	T	77512	G	2	2.58025e-05
168	168	G	77508	A	18	0.000232234
	168	G	77508	C	4	5.16076e-05
	168	G	77508	T	9	0.000116117
169	169	G	77512	A	14	0.000180617
	169	G	77512	C	7	9.03086e-05
	169	G	77512	T	12	0.000154815
170	170	A	77509	C	1	1.29017e-05
	170	A	77509	T	6	7.74104e-05
	170	A	77509	G	18	0.000232231
171	171	C	77510	A	6	7.74094e-05
	171	C	77510	T	11	0.000141917
	171	C	77510	G	1	1.29016e-05
172	172	A	77511	C	6	7.74084e-05
	172	A	77511	T	10	0.000129014
	172	A	77511	G	7	9.03098e-05
173	173	C	77511	A	9	0.000116113
	173	C	77511	T	17	0.000219324
	173	C	77511	G	2	2.58028e-05
174	174	A	77509	C	8	0.000103214
	174	A	77509	T	8	0.000103214
	174	A	77509	G	31	0.000399954
175	175	G	77509	A	24	0.000309641
	175	G	77509	T	7	9.03121e-05
176	176	C	77504	A	29	0.000374174
	176	C	77504	T	39	0.0005032
	176	C	77504	G	1	1.29026e-05
177	177	C	77507	A	16	0.000206433
	177	C	77507	T	21	0.000270943
	177	C	77507	G	10	0.000129021
178	178	A	77507	C	1	1.29021e-05
	178	A	77507	T	11	0.000141923
	178	A	77507	G	10	0.000129021
179	179	C	77508	A	6	7.74114e-05
	179	C	77508	T	11	0.000141921
180	180	C	77508	A	14	0.000180627
	180	C	77508	T	24	0.000309645
	180	C	77508	G	3	3.87057e-05
181	181	G	77505	A	17	0.000219341
	181	G	77505	C	2	2.58048e-05
	181	G	77505	T	10	0.000129024
182	182	G	77506	A	25	0.000322556
	182	G	77506	C	4	5.16089e-05
	182	G	77506	T	19	0.000245142
183	183	G	77508	A	18	0.000232234
	183	G	77508	C	2	2.58038e-05
	183	G	77508	T	7	9.03133e-05
184	184	A	77506	C	2	2.58045e-05
	184	A	77506	T	12	0.000154827
	184	A	77506	G	14	0.000180631
185	185	A	77508	C	3	3.87057e-05
	185	A	77508	T	3	3.87057e-05
	185	A	77508	G	16	0.00020643
186	186	G	77508	A	8	0.000103215
	186	G	77508	C	5	6.45095e-05
	186	G	77508	T	2	2.58038e-05
187	187	C	77506	A	5	6.45111e-05
	187	C	77506	T	4	5.16089e-05
	187	C	77506	G	2	2.58045e-05
188	188	A	77506	C	2	2.58045e-05
	188	A	77506	T	4	5.16089e-05
	188	A	77506	G	15	0.000193533
189	189	A	77506	C	2	2.58045e-05
	189	A	77506	T	11	0.000141924
	189	A	77506	G	12	0.000154827
190	190	C	77507	A	20	0.000258041
	190	C	77507	T	6	7.74124e-05
	190	C	77507	G	1	1.29021e-05
191	191	T	77506	A	8	0.000103218
	191	T	77506	C	10	0.000129022
	191	T	77506	G	5	6.45111e-05
192	192	G	77501	A	15	0.000193546
	192	G	77501	C	6	7.74184e-05
	192	G	77501	T	3	3.87092e-05
193	193	G	77504	A	18	0.000232246
	193	G	77504	C	3	3.87077e-05
	193	G	77504	T	10	0.000129026
194	194	A	77503	C	2	2.58055e-05
	194	A	77503	T	13	0.000167735
	194	A	77503	G	14	0.000180638
195	195	C	77503	A	7	9.03191e-05
	195	C	77503	T	22	0.00028386
	195	C	77503	G	1	1.29027e-05
196	196	A	77500	C	2	2.58065e-05
	196	A	77500	T	6	7.74194e-05
	196	A	77500	G	7	9.03226e-05
197	197	T	77494	A	7	9.03296e-05
	197	T	77494	C	5	6.45211e-05
	197	T	77494	G	4	5.16169e-05
198	198	T	77498	A	3	3.87107e-05
	198	T	77498	C	17	0.00021936
	198	T	77498	G	8	0.000103228
199	199	A	77498	C	5	6.45178e-05
	199	A	77498	T	7	9.03249e-05
	199	A	77498	G	5	6.45178e-05
200	200	T	77499	A	12	0.000154841
	200	T	77499	C	11	0.000141937
	200	T	77499	G	3	3.87102e-05
201	201	C	77498	A	2	2.58071e-05
	201	C	77498	T	40	0.000516142
	201	C	77498	G	2	2.58071e-05
202	202	G	77498	A	17	0.00021936
	202	G	77498	C	2	2.58071e-05
	202	G	77498	T	8	0.000103228
203	203	G	77498	A	10	0.000129036
	203	G	77498	T	4	5.16142e-05
204	204	A	77497	C	2	2.58075e-05
	204	A	77497	T	18	0.000232267
	204	A	77497	G	25	0.000322593
205	205	G	77498	A	5	6.45178e-05
	205	G	77498	C	2	2.58071e-05
	205	G	77498	T	5	6.45178e-05
206	206	A	77498	C	2	2.58071e-05
	206	A	77498	T	9	0.000116132
	206	A	77498	G	12	0.000154843
207	207	C	77498	A	2	2.58071e-05
	207	C	77498	T	7	9.03249e-05
	207	C	77498	G	3	3.87107e-05
208	208	A	77498	C	2	2.58071e-05
	208	A	77498	T	7	9.03249e-05
	208	A	77498	G	17	0.00021936
209	209	T	77497	A	3	3.87112e-05
	209	T	77497	C	20	0.000258075
	209	T	77497	G	92	0.00118714
210	210	T	77498	A	13	0.000167746
	210	T	77498	C	16	0.000206457
	210	T	77498	G	172	0.00221941
211	211	G	77498	A	7	9.03249e-05
	211	G	77498	C	3	3.87107e-05
	211	G	77498	T	7	9.03249e-05
212	212	T	77494	A	12	0.000154851
	212	T	77494	C	11	0.000141946
	212	T	77494	G	24	0.000309701
213	213	A	77496	C	5	6.45195e-05
	213	A	77496	T	10	0.000129039
	213	A	77496	G	22	0.000283886
214	214	G	77495	A	10	0.000129041
	214	G	77495	C	1	1.29041e-05
	214	G	77495	T	31	0.000400026
215	215	G	77498	A	11	0.000141939
	215	G	77498	C	2	2.58071e-05
	215	G	77498	T	6	7.74214e-05
216	216	G	77481	A	11	0.00014197
	216	G	77481	T	3	3.87192e-05
217	217	C	77497	A	9	0.000116134
	217	C	77497	T	31	0.000400015
	217	C	77497	G	4	5.16149e-05
218	218	G	77497	A	21	0.000270978
	218	G	77497	C	1	1.29037e-05
	218	G	77497	T	10	0.000129037
219	219	A	77497	C	2	2.58075e-05
	219	A	77497	T	10	0.000129037
	219	A	77497	G	8	0.00010323
220	220	C	77497	A	4	5.16149e-05
	220	C	77497	T	9	0.000116134
	220	C	77497	G	3	3.87112e-05
221	221	C	77491	A	16	0.000206476
	221	C	77491	T	14	0.000180666
	221	C	77491	G	6	7.74283e-05
222	222	A	77494	C	6	7.74253e-05
	222	A	77494	T	7	9.03296e-05
	222	A	77494	G	14	0.000180659
223	223	C	77496	A	4	5.16156e-05
	223	C	77496	T	26	0.000335501
	223	C	77496	G	2	2.58078e-05
224	224	G	77496	A	22	0.000283886
	224	G	77496	T	13	0.000167751
225	225	C	77495	A	3	3.87122e-05
	225	C	77495	T	41	0.000529066
	225	C	77495	G	1	1.29041e-05
226	226	G	77496	A	13	0.000167751
	226	G	77496	T	6	7.74234e-05
227	227	G	77495	A	16	0.000206465
	227	G	77495	C	2	2.58081e-05
	227	G	77495	T	5	6.45203e-05
228	228	T	77497	A	6	7.74224e-05
	228	T	77497	C	13	0.000167748
	228	T	77497	G	27	0.000348401
229	229	C	77497	A	9	0.000116134
	229	C	77497	T	10	0.000129037
	229	C	77497	G	1	1.29037e-05
230	230	T	77495	A	3	3.87122e-05
	230	T	77495	C	16	0.000206465
	230	T	77495	G	1	1.29041e-05
231	231	A	77495	C	3	3.87122e-05
	231	A	77495	T	12	0.000154849
	231	A	77495	G	12	0.000154849
232	232	G	77494	A	8	0.000103234
	232	G	77494	C	1	1.29042e-05
	232	G	77494	T	4	5.16169e-05
233	233	T	77493	A	18	0.000232279
	233	T	77493	C	21	0.000270992
	233	T	77493	G	5	6.4522e-05
234	234	G	77493	A	11	0.000141948
	234	G	77493	C	4	5.16176e-05
	234	G	77493	T	3	3.87132e-05
235	235	T	77494	A	12	0.000154851
	235	T	77494	C	4	5.16169e-05
	235	T	77494	G	3	3.87127e-05
236	236	A	77493	C	3	3.87132e-05
	236	A	77493	T	9	0.00011614
	236	A	77493	G	10	0.000129044
237	237	C	77490	A	13	0.000167764
	237	C	77490	T	13	0.000167764
	237	C	77490	G	1	1.29049e-05
238	238	C	77494	A	7	9.03296e-05
	238	C	77494	T	14	0.000180659
	238	C	77494	G	2	2.58084e-05
239	239	A	77492	C	2	2.58091e-05
	239	A	77492	T	9	0.000116141
	239	A	77492	G	13	0.000167759
240	240	A	77493	C	4	5.16176e-05
	240	A	77493	T	15	0.000193566
	240	A	77493	G	23	0.000296801
241	241	G	77493	A	9	0.00011614
	241	G	77493	C	1	1.29044e-05
	241	G	77493	T	6	7.74263e-05
242	242	A	77493	C	5	6.4522e-05
	242	A	77493	T	4	5.16176e-05
	242	A	77493	G	14	0.000180661
243	243	T	77493	A	41	0.00052908
	243	T	77493	C	11	0.000141948
	243	T	77493	G	84	0.00108397
244	244	A	77493	C	3	3.87132e-05
	244	A	77493	T	2	2.58088e-05
	244	A	77493	G	7	9.03307e-05
245	245	T	77491	A	21	0.000270999
	245	T	77491	C	8	0.000103238
	245	T	77491	G	14	0.000180666
246	246	T	77477	A	75	0.000968029
	246	T	77477	C	17	0.00021942
	246	T	77477	G	1020	0.0131652
247	247	T	77490	A	8	0.000103239
	247	T	77490	C	5	6.45245e-05
	247	T	77490	G	32	0.000412957
248	248	T	77490	A	9	0.000116144
	248	T	77490	C	4	5.16196e-05
	248	T	77490	G	6	7.74293e-05
249	249	C	77484	A	9	0.000116153
	249	C	77484	T	37	0.000477518
	249	C	77484	G	1	1.29059e-05
250	250	A	77492	C	12	0.000154855
	250	A	77492	T	12	0.000154855
	250	A	77492	G	18	0.000232282
251	251	A	77492	C	4	5.16182e-05
	251	A	77492	T	11	0.00014195
	251	A	77492	G	19	0.000245187
252	252	C	77492	A	6	7.74273e-05
	252	C	77492	T	2	2.58091e-05
	252	C	77492	G	5	6.45228e-05
253	253	T	77489	A	16	0.000206481
	253	T	77489	C	11	0.000141956
	253	T	77489	G	17	0.000219386
254	254	A	77489	C	15	0.000193576
	254	A	77489	T	5	6.45253e-05
	254	A	77489	G	11	0.000141956
255	255	T	77483	A	13	0.000167779
	255	T	77483	C	9	0.000116155
	255	T	77483	G	32	0.000412994
256	256	T	77489	A	4	5.16202e-05
	256	T	77489	C	14	0.000180671
	256	T	77489	G	28	0.000361342
257	257	T	77487	A	26	0.00033554
	257	T	77487	C	15	0.000193581
	257	T	77487	G	105	0.00135507
258	258	T	77487	A	9	0.000116149
	258	T	77487	C	13	0.00016777
	258	T	77487	G	6	7.74323e-05
259	259	G	77481	A	13	0.000167783
	259	G	77481	C	5	6.45319e-05
	259	G	77481	T	7	9.03447e-05
260	260	G	77486	A	7	9.03389e-05
	260	G	77486	T	5	6.45278e-05
261	261	A	77486	C	6	7.74333e-05
	261	A	77486	T	4	5.16222e-05
	261	A	77486	G	8	0.000103244
262	262	T	77486	A	10	0.000129056
	262	T	77486	C	7	9.03389e-05
	262	T	77486	G	4	5.16222e-05
263	263	T	77486	A	4	5.16222e-05
	263	T	77486	C	5	6.45278e-05
	263	T	77486	G	36	0.0004646
264	264	C	77485	A	16	0.000206492
	264	C	77485	T	23	0.000296832
	264	C	77485	G	4	5.16229e-05
265	265	G	77482	A	29	0.00037428
	265	G	77482	C	1	1.29062e-05
	265	G	77482	T	4	5.16249e-05
266	1	C	75493	A	7	9.27238e-05
	1	C	75493	T	28	0.000370895
	1	C	75493	G	2	2.64925e-05
267	2	T	75493	A	9	0.000119216
	2	T	75493	C	22	0.000291418
	2	T	75493	G	29	0.000384142
268	3	G	75491	A	17	0.000225192
	3	G	75491	C	5	6.62331e-05
	3	G	75491	T	14	0.000185453
269	4	G	75494	A	8	0.000105969
	4	G	75494	C	1	1.32461e-05
	4	G	75494	T	8	0.000105969
270	5	A	75493	C	6	7.94776e-05
	5	A	75493	T	7	9.27238e-05
	5	A	75493	G	13	0.000172201
271	6	A	75493	C	18	0.000238433
	6	A	75493	T	3	3.97388e-05
	6	A	75493	G	11	0.000145709
272	7	C	75493	A	6	7.94776e-05
	7	C	75493	T	20	0.000264925
	7	C	75493	G	1	1.32463e-05
273	8	G	75488	A	15	0.000198707
	8	G	75488	C	2	2.64943e-05
	8	G	75488	T	39	0.000516638
274	9	G	75493	A	10	0.000132463
	9	G	75493	C	3	3.97388e-05
	9	G	75493	T	50	0.000662313
275	10	A	75493	C	32	0.00042388
	10	A	75493	T	39	0.000516604
	10	A	75493	G	77	0.00101996
276	11	G	75493	A	3	3.97388e-05
	11	G	75493	T	31	0.000410634
277	12	C	75492	A	6	7.94786e-05
	12	C	75492	T	17	0.000225189
	12	C	75492	G	2	2.64929e-05
278	13	G	75493	A	18	0.000238433
	13	G	75493	C	3	3.97388e-05
	13	G	75493	T	12	0.000158955
279	14	T	75492	A	3	3.97393e-05
	14	T	75492	C	28	0.0003709
	14	T	75492	G	4	5.29857e-05
280	15	G	75492	A	49	0.000649075
	15	G	75492	C	2	2.64929e-05
	15	G	75492	T	12	0.000158957
281	16	C	75489	A	14	0.000185457
	16	C	75489	T	89	0.00117898
	16	C	75489	G	1	1.3247e-05
282	17	A	75492	C	29	0.000384147
	17	A	75492	T	21	0.000278175
	17	A	75492	G	14	0.00018545
283	18	G	75492	A	53	0.000702061
	18	G	75492	C	3	3.97393e-05
	18	G	75492	T	13	0.000172204
284	19	G	75492	A	8	0.000105971
	19	G	75492	C	55	0.000728554
	19	G	75492	T	4	5.29857e-05
285	20	T	75491	A	7	9.27263e-05
	20	T	75491	C	27	0.000357659
	20	T	75491	G	23	0.000304672
286	21	T	75489	A	18	0.000238445
	21	T	75489	C	69	0.00091404
	21	T	75489	G	6	7.94818e-05
287	22	C	75491	A	10	0.000132466
	22	C	75491	T	4	5.29864e-05
	22	C	75491	G	3	3.97398e-05
288	23	T	75489	A	7	9.27287e-05
	23	T	75489	C	13	0.000172211
	23	T	75489	G	12	0.000158964
289	24	T	75491	A	6	7.94797e-05
	24	T	75491	C	23	0.000304672
	24	T	75491	G	15	0.000198699
290	25	T	75491	A	67	0.000887523
	25	T	75491	C	8	0.000105973
	25	T	75491	G	10	0.000132466
291	26	C	75491	A	10	0.000132466
	26	C	75491	T	84	0.00111272
	26	C	75491	G	3	3.97398e-05
292	27	G	75489	A	23	0.00030468
	27	G	75489	C	4	5.29879e-05
	27	G	75489	T	19	0.000251692
293	28	G	75491	A	17	0.000225192
	28	G	75491	C	2	2.64932e-05
	28	G	75491	T	72	0.000953756
294	29	A	75490	C	21	0.000278183
	29	A	75490	T	32	0.000423897
	29	A	75490	G	19	0.000251689
295	30	A	75492	C	35	0.000463625
	30	A	75492	T	11	0.000145711
	30	A	75492	G	71	0.000940497
296	31	G	75492	A	9	0.000119218
	31	G	75492	C	1	1.32464e-05
	31	G	75492	T	17	0.000225189
297	32	C	75487	A	12	0.000158968
	32	C	75487	T	75	0.000993549
	32	C	75487	G	1	1.32473e-05
298	33	C	75487	A	11	0.00014572
	33	C	75487	T	80	0.00105979
	33	C	75487	G	3	3.97419e-05
299	34	T	75487	A	12	0.000158968
	34	T	75487	C	19	0.000251699
	34	T	75487	G	67	0.00088757
300	35	G	75487	A	32	0.000423914
	35	G	75487	C	4	5.29893e-05
	35	G	75487	T	17	0.000225204
301	36	T	75486	A	14	0.000185465
	36	T	75486	C	16	0.00021196
	36	T	75486	G	5	6.62374e-05
302	37	C	75485	A	6	7.9486e-05
	37	C	75485	T	63	0.000834603
	37	C	75485	G	4	5.29907e-05
303	38	G	75486	A	65	0.000861087
	38	G	75486	C	3	3.97425e-05
	38	G	75486	T	15	0.000198712
304	39	G	75486	A	18	0.000238455
	39	G	75486	C	3	3.97425e-05
	39	G	75486	T	20	0.00026495
305	40	A	75484	C	4	5.29914e-05
	40	A	75484	T	7	9.27349e-05
	40	A	75484	G	31	0.000410683
306	41	C	75482	A	19	0.000251716
	41	C	75482	T	67	0.000887629
	41	C	75482	G	5	6.6241e-05
307	42	C	75486	A	18	0.000238455
	42	C	75486	T	66	0.000874334
	42	C	75486	G	7	9.27324e-05
308	43	C	75486	A	15	0.000198712
	43	C	75486	T	11	0.000145722
	43	C	75486	G	4	5.299e-05
309	44	T	75486	A	5	6.62374e-05
	44	T	75486	C	69	0.000914077
	44	T	75486	G	12	0.00015897
310	45	A	75486	C	10	0.000132475
	45	A	75486	T	17	0.000225207
	45	A	75486	G	15	0.000198712
311	46	C	70638	A	11	0.000155724
	46	C	70638	T	31	0.000438857
	46	C	70638	G	4	5.66267e-05
312	47	G	70846	A	67	0.000945713
	47	G	70846	C	3	4.23454e-05
	47	G	70846	T	11	0.000155266
313	48	G	70849	A	22	0.00031052
	48	G	70849	C	2	2.82291e-05
	48	G	70849	T	73	0.00103036
314	49	T	75474	A	8	0.000105997
	49	T	75474	C	25	0.00033124
	49	T	75474	G	14	0.000185494
315	50	C	75473	A	17	0.000225246
	50	C	75473	T	71	0.000940734
	50	C	75473	G	1	1.32498e-05
316	51	G	75474	A	75	0.00099372
	51	G	75474	C	3	3.97488e-05
	51	G	75474	T	14	0.000185494
317	52	G	75474	A	18	0.000238493
	52	G	75474	C	3	3.97488e-05
	52	G	75474	T	10	0.000132496
318	53	T	75421	A	4	5.30356e-05
	53	T	75421	C	11	0.000145848
	53	T	75421	G	7	9.28123e-05
319	54	G	75421	A	22	0.000291696
	54	G	75421	C	3	3.97767e-05
	54	G	75421	T	30	0.000397767
320	55	C	75476	A	11	0.000145742
	55	C	75476	T	20	0.000264985
	55	C	75476	G	4	5.2997e-05
321	56	T	75479	A	20	0.000264974
	56	T	75479	C	45	0.000596192
	56	T	75479	G	19	0.000251726
322	57	C	75478	A	21	0.000278227
	57	C	75478	T	18	0.00023848
	57	C	75478	G	4	5.29956e-05
323	58	C	75481	A	15	0.000198726
	58	C	75481	T	15	0.000198726
	58	C	75481	G	6	7.94902e-05
324	59	A	75481	C	5	6.62418e-05
	59	A	75481	T	16	0.000211974
	59	A	75481	G	21	0.000278216
325	60	T	75481	A	11	0.000145732
	60	T	75481	C	11	0.000145732
	60	T	75481	G	9	0.000119235
326	61	G	75481	A	13	0.000172229
	61	G	75481	C	3	3.97451e-05
	61	G	75481	T	59	0.000781654
327	62	G	75480	A	25	0.000331214
	62	G	75480	C	5	6.62427e-05
	62	G	75480	T	13	0.000172231
328	63	T	75480	A	9	0.000119237
	63	T	75480	C	8	0.000105988
	63	T	75480	G	2	2.64971e-05
329	64	A	75481	C	57	0.000755157
	64	A	75481	T	17	0.000225222
	64	A	75481	G	12	0.00015898
330	65	C	75482	A	9	0.000119234
	65	C	75482	T	9	0.000119234
	65	C	75482	G	5	6.6241e-05
331	66	T	75482	A	11	0.00014573
	66	T	75482	C	16	0.000211971
	66	T	75482	G	12	0.000158978
332	67	C	75488	A	12	0.000158966
	67	C	75488	T	27	0.000357673
	67	C	75488	G	3	3.97414e-05
333	68	G	75487	A	24	0.000317936
	68	G	75487	C	55	0.000728602
	68	G	75487	T	21	0.000278194
334	69	G	75489	A	14	0.000185457
	69	G	75489	C	2	2.64939e-05
	69	G	75489	T	14	0.000185457
335	70	T	75490	A	2	2.64936e-05
	70	T	75490	C	11	0.000145715
	70	T	75490	G	68	0.000900782
336	71	C	75489	A	15	0.000198704
	71	C	75489	T	20	0.000264939
	71	C	75489	G	55	0.000728583
337	72	G	75490	A	21	0.000278183
	72	G	75490	C	2	2.64936e-05
	72	G	75490	T	16	0.000211949
338	73	G	75492	A	77	0.00101998
	73	G	75492	C	5	6.62322e-05
	73	G	75492	T	16	0.000211943
339	74	T	75492	A	64	0.000847772
	74	T	75492	C	9	0.000119218
	74	T	75492	G	1	1.32464e-05
340	75	G	75492	A	53	0.000702061
	75	G	75492	C	2	2.64929e-05
	75	G	75492	T	17	0.000225189
341	76	C	75492	A	16	0.000211943
	76	C	75492	T	13	0.000172204
	76	C	75492	G	7	9.27251e-05
342	77	T	75492	A	29	0.000384147
	77	T	75492	C	112	0.0014836
	77	T	75492	G	12	0.000158957
343	78	C	75489	A	19	0.000251692
	78	C	75489	T	66	0.0008743
	78	C	75489	G	2	2.64939e-05
344	79	C	75490	A	21	0.000278183
	79	C	75490	T	60	0.000794807
	79	C	75490	G	5	6.62339e-05
345	80	A	75437	C	7	9.27927e-05
	80	A	75437	T	6	7.95366e-05
	80	A	75437	G	13	0.000172329
346	81	A	75436	C	2	2.65125e-05
	81	A	75436	T	6	7.95376e-05
	81	A	75436	G	15	0.000198844
347	82	C	75489	A	14	0.000185457
	82	C	75489	T	14	0.000185457
	82	C	75489	G	2	2.64939e-05
348	83	T	75492	A	10	0.000132464
	83	T	75492	C	20	0.000264929
	83	T	75492	G	14	0.00018545
349	84	G	75491	A	17	0.000225192
	84	G	75491	T	6	7.94797e-05
350	85	G	75492	A	10	0.000132464
	85	G	75492	C	3	3.97393e-05
	85	G	75492	T	67	0.000887511
351	86	T	75437	A	14	0.000185585
	86	T	75437	C	14	0.000185585
	86	T	75437	G	14	0.000185585
352	87	A	75435	C	10	0.000132564
	87	A	75435	T	4	5.30258e-05
	87	A	75435	G	9	0.000119308
353	88	A	75437	C	6	7.95366e-05
	88	A	75437	T	3	3.97683e-05
	88	A	75437	G	7	9.27927e-05
354	89	C	75437	A	8	0.000106049
	89	C	75437	T	28	0.000371171
355	90	G	75491	A	79	0.00104648
	90	G	75491	C	4	5.29864e-05
	90	G	75491	T	15	0.000198699
356	91	C	75490	A	21	0.000278183
	91	C	75490	T	24	0.000317923
	91	C	75490	G	65	0.000861041
357	92	C	75492	A	27	0.000357654
	92	C	75492	T	14	0.00018545
	92	C	75492	G	1	1.32464e-05
358	93	A	75492	C	3	3.97393e-05
	93	A	75492	T	10	0.000132464
	93	A	75492	G	12	0.000158957
359	94	G	75492	A	69	0.000914004
	94	G	75492	C	10	0.000132464
	94	G	75492	T	5	6.62322e-05
360	95	A	75492	C	10	0.000132464
	95	A	75492	T	11	0.000145711
	95	A	75492	G	27	0.000357654
361	96	G	75492	A	4	5.29857e-05
	96	G	75492	C	2	2.64929e-05
	96	G	75492	T	64	0.000847772
362	97	A	75491	C	25	0.000331165
	97	A	75491	T	20	0.000264932
	97	A	75491	G	20	0.000264932
363	98	G	75488	A	20	0.000264943
	98	G	75488	C	53	0.000702098
	98	G	75488	T	9	0.000119224
364	99	C	75491	A	26	0.000344412
	99	C	75491	T	63	0.000834537
	99	C	75491	G	3	3.97398e-05
365	100	C	75491	A	20	0.000264932
	100	C	75491	T	24	0.000317919
366	101	G	75490	A	30	0.000397404
	101	G	75490	C	2	2.64936e-05
	101	G	75490	T	14	0.000185455
367	102	A	75491	C	10	0.000132466
	102	A	75491	T	11	0.000145713
	102	A	75491	G	79	0.00104648
368	103	G	75490	A	6	7.94807e-05
	103	G	75490	C	55	0.000728573
	103	G	75490	T	18	0.000238442
369	104	C	75490	A	13	0.000172208
	104	C	75490	T	30	0.000397404
	104	C	75490	G	2	2.64936e-05
370	105	G	75492	A	73	0.00096699
	105	G	75492	C	2	2.64929e-05
	105	G	75492	T	13	0.000172204
371	106	A	75492	C	10	0.000132464
	106	A	75492	T	13	0.000172204
	106	A	75492	G	74	0.000980236
372	107	C	75492	A	2	2.64929e-05
	107	C	75492	T	12	0.000158957
	107	C	75492	G	2	2.64929e-05
373	108	G	75492	A	30	0.000397393
	108	G	75492	C	2	2.64929e-05
	108	G	75492	T	57	0.000755047
374	109	A	75492	C	8	0.000105971
	109	A	75492	T	67	0.000887511
	109	A	75492	G	15	0.000198697
375	110	A	75492	C	7	9.27251e-05
	110	A	75492	T	10	0.000132464
	110	A	75492	G	72	0.000953743
376	111	G	75492	A	231	0.00305993
	111	G	75492	C	3	3.97393e-05
	111	G	75492	T	13	0.000172204
377	112	A	75492	C	11	0.000145711
	112	A	75492	T	9	0.000119218
	112	A	75492	G	77	0.00101998
378	113	G	75492	A	64	0.000847772
	113	G	75492	C	8	0.000105971
	113	G	75492	T	5	6.62322e-05
379	114	T	75492	A	12	0.000158957
	114	T	75492	C	64	0.000847772
	114	T	75492	G	12	0.000158957
380	115	A	75491	C	1	1.32466e-05
	115	A	75491	T	56	0.00074181
	115	A	75491	G	7	9.27263e-05
381	116	T	75491	A	25	0.000331165
	116	T	75491	C	61	0.000808043
	116	T	75491	G	13	0.000172206
382	117	C	75490	A	65	0.000861041
	117	C	75490	T	32	0.000423897
	117	C	75490	G	3	3.97404e-05
383	118	G	75491	A	57	0.000755057
	118	G	75491	C	11	0.000145713
	118	G	75491	T	30	0.000397398
384	119	G	75491	A	20	0.000264932
	119	G	75491	C	1	1.32466e-05
	119	G	75491	T	15	0.000198699
385	120	A	75491	C	12	0.000158959
	120	A	75491	T	11	0.000145713
	120	A	75491	G	17	0.000225192
386	121	T	75491	A	9	0.00011922
	121	T	75491	C	12	0.000158959
	121	T	75491	G	12	0.000158959
387	122	G	75491	A	66	0.000874276
	122	G	75491	T	7	9.27263e-05
388	123	A	75491	C	27	0.000357659
	123	A	75491	T	48	0.000635837
	123	A	75491	G	67	0.000887523
389	124	T	75491	A	28	0.000370905
	124	T	75491	C	17	0.000225192
	124	T	75491	G	28	0.000370905
390	125	C	75491	A	25	0.000331165
	125	C	75491	T	14	0.000185453
	125	C	75491	G	3	3.97398e-05
391	126	C	75491	A	29	0.000384152
	126	C	75491	T	62	0.00082129
	126	C	75491	G	2	2.64932e-05
392	127	T	75488	A	13	0.000172213
	127	T	75488	C	31	0.000410661
	127	T	75488	G	7	9.273e-05
393	128	G	75487	A	30	0.000397419
	128	G	75487	C	4	5.29893e-05
	128	G	75487	T	9	0.000119226
394	129	A	75488	C	6	7.94828e-05
	129	A	75488	T	11	0.000145719
	129	A	75488	G	69	0.000914053
395	130	A	75488	C	14	0.00018546
	130	A	75488	T	17	0.000225201
	130	A	75488	G	15	0.000198707
396	131	A	75488	C	4	5.29886e-05
	131	A	75488	T	8	0.000105977
	131	A	75488	G	15	0.000198707
397	132	G	75488	A	15	0.000198707
	132	G	75488	C	2	2.64943e-05
	132	G	75488	T	8	0.000105977
398	133	C	75486	A	23	0.000304692
	133	C	75486	T	10	0.000132475
	133	C	75486	G	3	3.97425e-05
399	134	A	75486	C	2	2.6495e-05
	134	A	75486	T	7	9.27324e-05
	134	A	75486	G	15	0.000198712
400	135	A	75479	C	2	2.64974e-05
	135	A	75479	T	6	7.94923e-05
	135	A	75479	G	14	0.000185482
401	136	A	75485	C	5	6.62383e-05
	136	A	75485	T	56	0.000741869
	136	A	75485	G	10	0.000132477
402	137	G	75487	A	10	0.000132473
	137	G	75487	C	3	3.97419e-05
	137	G	75487	T	11	0.00014572
403	138	A	75485	C	64	0.000847851
	138	A	75485	T	10	0.000132477
	138	A	75485	G	13	0.00017222
404	139	T	75485	A	78	0.00103332
	139	T	75485	C	15	0.000198715
	139	T	75485	G	17	0.00022521
405	140	C	75483	A	21	0.000278208
	140	C	75483	T	12	0.000158976
	140	C	75483	G	3	3.9744e-05
406	141	A	75445	C	65	0.000861555
	141	A	75445	T	18	0.000238584
	141	A	75445	G	16	0.000212075
407	142	T	75445	A	14	0.000185566
	142	T	75445	C	31	0.000410895
	142	T	75445	G	11	0.000145802
408	143	C	75444	A	15	0.000198823
	143	C	75444	T	6	7.95292e-05
	143	C	75444	G	54	0.000715763
409	144	A	75481	C	60	0.000794902
	144	A	75481	T	4	5.29935e-05
	144	A	75481	G	20	0.000264967
410	145	A	75481	C	2	2.64967e-05
	145	A	75481	T	8	0.000105987
	145	A	75481	G	18	0.000238471
411	146	G	75481	A	16	0.000211974
	146	G	75481	C	2	2.64967e-05
	146	G	75481	T	58	0.000768405
412	147	A	75481	C	6	7.94902e-05
	147	A	75481	T	11	0.000145732
	147	A	75481	G	18	0.000238471
413	148	A	75481	C	8	0.000105987
	148	A	75481	T	4	5.29935e-05
	148	A	75481	G	67	0.000887641
414	149	C	75481	A	69	0.000914137
	149	C	75481	T	16	0.000211974
	149	C	75481	G	3	3.97451e-05
415	150	A	75480	C	6	7.94913e-05
	150	A	75480	T	12	0.000158983
	150	A	75480	G	9	0.000119237
416	151	G	75479	A	13	0.000172233
	151	G	75479	C	10	0.000132487
	151	G	75479	T	6	7.94923e-05
417	152	A	75480	C	4	5.29942e-05
	152	A	75480	T	7	9.27398e-05
	152	A	75480	G	17	0.000225225
418	153	A	75480	C	80	0.00105988
	153	A	75480	T	9	0.000119237
	153	A	75480	G	23	0.000304716
419	154	C	75480	A	6	7.94913e-05
	154	C	75480	T	59	0.000781664
	154	C	75480	G	3	3.97456e-05
420	155	A	75482	C	10	0.000132482
	155	A	75482	T	9	0.000119234
	155	A	75482	G	15	0.000198723
421	156	A	75482	C	61	0.00080814
	156	A	75482	T	4	5.29928e-05
	156	A	75482	G	15	0.000198723
422	157	A	75479	C	23	0.000304721
	157	A	75479	T	19	0.000251726
	157	A	75479	G	93	0.00123213
423	158	C	75482	A	10	0.000132482
	158	C	75482	T	10	0.000132482
	158	C	75482	G	1	1.32482e-05
424	159	T	75482	A	17	0.000225219
	159	T	75482	C	21	0.000278212
	159	T	75482	G	73	0.000967118
425	160	C	75480	A	11	0.000145734
	160	C	75480	T	764	0.0101219
	160	C	75480	G	7	9.27398e-05
426	161	A	75479	C	17	0.000225228
	161	A	75479	T	58	0.000768426
	161	A	75479	G	22	0.000291472
427	162	A	75479	C	14	0.000185482
	162	A	75479	T	12	0.000158985
	162	A	75479	G	15	0.000198731
428	163	C	75477	A	17	0.000225234
	163	C	75477	T	14	0.000185487
	163	C	75477	G	1	1.32491e-05
429	164	C	75479	A	16	0.000211979
	164	C	75479	T	7	9.2741e-05
	164	C	75479	G	65	0.000861167
430	165	C	75476	A	22	0.000291483
	165	C	75476	T	72	0.000953946
431	166	C	75474	A	73	0.00096722
	166	C	75474	T	12	0.000158995
432	167	A	75473	C	11	0.000145747
	167	A	75473	T	6	7.94986e-05
	167	A	75473	G	17	0.000225246
433	168	G	75474	A	86	0.00113947
	168	G	75474	C	9	0.000119246
	168	G	75474	T	5	6.6248e-05
434	169	A	75474	C	8	0.000105997
	169	A	75474	T	72	0.000953971
	169	A	75474	G	50	0.00066248
435	170	G	75474	A	21	0.000278242
	170	G	75474	C	56	0.000741977
	170	G	75474	T	8	0.000105997
436	171	C	75474	A	30	0.000397488
	171	C	75474	T	66	0.000874473
	171	C	75474	G	11	0.000145746
437	172	A	75473	C	12	0.000158997
	172	A	75473	T	63	0.000834736
	172	A	75473	G	17	0.000225246
438	173	A	75474	C	6	7.94976e-05
	173	A	75474	T	11	0.000145746
	173	A	75474	G	14	0.000185494
439	174	G	75474	A	19	0.000251742
	174	G	75474	C	54	0.000715478
	174	G	75474	T	12	0.000158995
440	175	T	75473	A	13	0.000172247
	175	T	75473	C	64	0.000847985
	175	T	75473	G	7	9.27484e-05
441	176	T	75468	A	5	6.62532e-05
	176	T	75468	C	7	9.27545e-05
	176	T	75468	G	138	0.00182859
442	177	A	75468	C	2	2.65013e-05
	177	A	75468	T	6	7.95039e-05
	177	A	75468	G	9	0.000119256
443	178	T	75471	A	11	0.000145751
	178	T	75471	C	7	9.27509e-05
	178	T	75471	G	3	3.97504e-05
444	179	C	75471	A	11	0.000145751
	179	C	75471	T	16	0.000212002
	179	C	75471	G	55	0.000728757
445	180	G	75473	A	25	0.000331244
	180	G	75473	C	3	3.97493e-05
	180	G	75473	T	5	6.62489e-05
446	181	A	75473	C	2	2.64995e-05
	181	A	75473	T	15	0.000198747
	181	A	75473	G	13	0.000172247
447	182	A	75473	C	15	0.000198747
	182	A	75473	T	8	0.000105998
	182	A	75473	G	15	0.000198747
448	183	G	75473	A	14	0.000185497
	183	G	75473	C	54	0.000715488
	183	G	75473	T	6	7.94986e-05
449	184	C	75471	A	28	0.000371003
	184	C	75471	T	960	0.0127201
	184	C	75471	G	1	1.32501e-05
450	185	T	75465	A	14	0.000185516
	185	T	75465	C	78	0.00103359
	185	T	75465	G	31	0.000410786
451	186	T	75468	A	3	3.97519e-05
	186	T	75468	C	15	0.00019876
	186	T	75468	G	5	6.62532e-05
452	187	A	75465	C	2	2.65024e-05
	187	A	75465	T	7	9.27582e-05
	187	A	75465	G	41	0.000543298
453	188	T	75466	A	17	0.000225267
	188	T	75466	C	64	0.000848064
	188	T	75466	G	7	9.2757e-05
454	189	A	75459	C	8	0.000106018
	189	A	75459	T	5	6.62611e-05
	189	A	75459	G	18	0.00023854
455	190	A	75467	C	20	0.000265016
	190	A	75467	T	9	0.000119257
	190	A	75467	G	14	0.000185512
456	191	A	75469	C	6	7.95028e-05
	191	A	75469	T	20	0.000265009
	191	A	75469	G	9	0.000119254
457	192	T	75469	A	7	9.27533e-05
	192	T	75469	C	3	3.97514e-05
	192	T	75469	G	14	0.000185507
458	193	T	75468	A	6	7.95039e-05
	193	T	75468	C	11	0.000145757
	193	T	75468	G	17	0.000225261
459	194	T	75468	A	8	0.000106005
	194	T	75468	C	13	0.000172258
	194	T	75468	G	62	0.00082154
460	195	G	75469	A	61	0.000808279
	195	G	75469	T	6	7.95028e-05
461	196	T	75469	A	15	0.000198757
	196	T	75469	C	9	0.000119254
	196	T	75469	G	7	9.27533e-05
462	197	A	75469	C	3	3.97514e-05
	197	A	75469	T	5	6.62524e-05
	197	A	75469	G	15	0.000198757
463	198	T	75469	A	21	0.00027826
	198	T	75469	C	6032	0.0799269
	198	T	75469	G	33	0.000437266
464	199	T	75469	A	16	0.000212008
	199	T	75469	C	24	0.000318011
	199	T	75469	G	12	0.000159006
465	200	C	75467	A	7	9.27558e-05
	200	C	75467	T	30	0.000397525
	200	C	75467	G	1	1.32508e-05
466	201	G	75465	A	24	0.000318028
	201	G	75465	C	5	6.62559e-05
	201	G	75465	T	17	0.00022527
467	202	G	75408	A	13	0.000172396
	202	G	75408	C	6	7.95672e-05
	202	G	75408	T	12	0.000159134
468	1	G	93555	A	12	0.0001
	1	G	93555	C	2	0
	1	G	93555	T	32	0.0003
469	2	G	93562	A	10	0.0001
	2	G	93562	T	44	0.0005
470	3	T	93562	A	6	0.0001
	3	T	93562	C	23	0.0002
	3	T	93562	G	9	0.0001
471	4	T	93562	A	8	0.0001
	4	T	93562	C	15	0.0002
	4	T	93562	G	3	0
472	5	C	93560	A	30	0.0003
	5	C	93560	T	57	0.0006
	5	C	93560	G	6	0.0001
473	6	C	93560	A	20	0.0002
	6	C	93560	T	14	0.0001
	6	C	93560	G	2	0
474	7	T	93559	A	14	0.0001
	7	T	93559	C	64	0.0007
	7	T	93559	G	11	0.0001
475	8	G	93559	A	30	0.0003
	8	G	93559	T	17	0.0002
476	9	A	93560	C	27	0.0003
	9	A	93560	T	15	0.0002
	9	A	93560	G	19	0.0002
477	10	A	93560	C	26	0.0003
	10	A	93560	T	13	0.0001
	10	A	93560	G	12	0.0001
478	11	G	93560	A	14	0.0001
	11	G	93560	C	3	0
	11	G	93560	T	50	0.0005
479	12	T	93559	A	14	0.0001
	12	T	93559	C	49	0.0005
	12	T	93559	G	9	0.0001
480	13	A	93558	C	12	0.0001
	13	A	93558	T	7	0.0001
	13	A	93558	G	13	0.0001
481	14	T	93557	A	6	0.0001
	14	T	93557	C	21	0.0002
	14	T	93557	G	5	0.0001
482	15	T	93558	A	18	0.0002
	15	T	93558	C	25	0.0003
	15	T	93558	G	13	0.0001
483	16	C	93558	A	16	0.0002
	16	C	93558	T	23	0.0002
	16	C	93558	G	4	0
484	17	C	93557	A	12	0.0001
	17	C	93557	T	13	0.0001
	17	C	93557	G	3	0
485	18	T	93556	A	9	0.0001
	18	T	93556	C	19	0.0002
	18	T	93556	G	2	0
486	19	A	93548	C	3	0
	19	A	93548	T	11	0.0001
	19	A	93548	G	12	0.0001
487	20	G	93547	A	9	0.0001
	20	G	93547	T	42	0.0004
488	21	A	93546	C	63	0.0007
	21	A	93546	T	46	0.0005
	21	A	93546	G	20	0.0002
489	22	G	93536	A	16	0.0002
	22	G	93536	C	3	0
	22	G	93536	T	11	0.0001
490	23	G	93554	A	1057	0.0113
	23	G	93554	C	2	0
	23	G	93554	T	22	0.0002
491	24	A	93553	C	18	0.0002
	24	A	93553	T	31	0.0003
	24	A	93553	G	924	0.0099
492	25	G	93554	A	1342	0.0143
	25	G	93554	C	13	0.0001
	25	G	93554	T	14	0.0001
493	26	T	93556	A	9	0.0001
	26	T	93556	C	15	0.0002
	26	T	93556	G	143	0.0015
494	27	A	93556	C	5	0.0001
	27	A	93556	T	2	0
	27	A	93556	G	15	0.0002
495	28	C	93378	A	156	0.0017
	28	C	93378	T	817	0.0087
	28	C	93378	G	288	0.0031
496	29	G	93378	A	24	0.0003
	29	G	93378	C	3	0
	29	G	93378	T	1201	0.0129
497	30	C	93558	A	20	0.0002
	30	C	93558	T	1217	0.013
	30	C	93558	G	10	0.0001
498	31	T	93560	A	207	0.0022
	31	T	93560	C	193	0.0021
	31	T	93560	G	291	0.0031
499	32	C	93553	A	502	0.0054
	32	C	93553	T	33	0.0004
	32	C	93553	G	10	0.0001
500	33	C	92189	A	20	0.0002
	33	C	92189	T	41	0.0004
	33	C	92189	G	1	0
501	34	C	93422	A	1242	0.0133
	34	C	93422	T	26	0.0003
	34	C	93422	G	9	0.0001
502	35	G	93422	A	1067	0.0114
	35	G	93422	C	1	0
	35	G	93422	T	201	0.0022
503	36	C	93423	A	295	0.0032
	36	C	93423	T	205	0.0022
	36	C	93423	G	7	0.0001
504	37	T	93422	A	1	0
	37	T	93422	C	27	0.0003
	37	T	93422	G	10	0.0001
505	38	G	93555	A	1400	0.015
	38	G	93555	C	2	0
	38	G	93555	T	13	0.0001
506	39	C	93554	A	5	0.0001
	39	C	93554	T	1371	0.0147
	39	C	93554	G	3	0
507	40	T	93559	A	293	0.0031
	40	T	93559	C	149	0.0016
	40	T	93559	G	5	0.0001
508	41	G	93559	A	326	0.0035
	41	G	93559	C	1053	0.0113
	41	G	93559	T	18	0.0002
509	42	T	93560	A	622	0.0066
	42	T	93560	C	32	0.0003
	42	T	93560	G	766	0.0082
510	43	C	93558	A	24	0.0003
	43	C	93558	T	163	0.0017
	43	C	93558	G	5	0.0001
511	44	C	93560	A	18	0.0002
	44	C	93560	T	1404	0.015
	44	C	93560	G	4	0
512	45	G	93560	A	325	0.0035
	45	G	93560	C	2	0
	45	G	93560	T	378	0.004
513	46	T	93559	A	4	0
	46	T	93559	C	22	0.0002
	46	T	93559	G	1370	0.0146
514	47	A	93560	C	237	0.0025
	47	A	93560	T	24	0.0003
	47	A	93560	G	14	0.0001
515	48	T	93560	A	790	0.0084
	48	T	93560	C	437	0.0047
	48	T	93560	G	28	0.0003
516	49	C	93561	A	149	0.0016
	49	C	93561	T	40	0.0004
	49	C	93561	G	4	0
517	50	G	93561	A	30	0.0003
	50	G	93561	C	4	0
	50	G	93561	T	201	0.0021
518	51	G	93561	A	200	0.0021
	51	G	93561	C	287	0.0031
	51	G	93561	T	60	0.0006
519	52	C	92798	A	9	0.0001
	52	C	92798	T	627	0.0068
	52	C	92798	G	11	0.0001
520	53	A	93562	C	13	0.0001
	53	A	93562	T	152	0.0016
	53	A	93562	G	194	0.0021
521	54	T	93562	A	608	0.0065
	54	T	93562	C	11	0.0001
	54	T	93562	G	770	0.0082
522	55	C	93562	A	8	0.0001
	55	C	93562	T	626	0.0067
	55	C	93562	G	3	0
523	56	G	93560	A	20	0.0002
	56	G	93560	C	323	0.0035
	56	G	93560	T	8	0.0001
524	57	G	93562	A	19	0.0002
	57	G	93562	C	1	0
	57	G	93562	T	1370	0.0146
525	58	T	93379	A	15	0.0002
	58	T	93379	C	308	0.0033
	58	T	93379	G	898	0.0096
526	59	A	93369	C	1056	0.0113
	59	A	93369	T	7	0.0001
	59	A	93369	G	153	0.0016
527	60	A	93381	C	6	0.0001
	60	A	93381	T	11	0.0001
	60	A	93381	G	10	0.0001
528	61	G	93381	A	6	0.0001
	61	G	93381	C	2	0
	61	G	93381	T	20	0.0002
529	62	A	93561	C	11	0.0001
	62	A	93561	T	483	0.0052
	62	A	93561	G	926	0.0099
530	63	T	93559	A	7	0.0001
	63	T	93559	C	23	0.0002
	63	T	93559	G	14	0.0001
531	64	T	93561	A	9	0.0001
	64	T	93561	C	23	0.0002
	64	T	93561	G	620	0.0066
532	65	C	93563	A	5	0.0001
	65	C	93563	T	32	0.0003
	65	C	93563	G	138	0.0015
533	66	T	93559	A	8	0.0001
	66	T	93559	C	155	0.0017
	66	T	93559	G	18	0.0002
534	67	A	93558	C	137	0.0015
	67	A	93558	T	1240	0.0133
	67	A	93558	G	15	0.0002
535	68	A	93563	C	435	0.0046
	68	A	93563	T	952	0.0102
	68	A	93563	G	11	0.0001
536	69	C	93564	A	6	0.0001
	69	C	93564	T	26	0.0003
	69	C	93564	G	143	0.0015
537	70	G	93564	A	205	0.0022
	70	G	93564	C	290	0.0031
	70	G	93564	T	7	0.0001
538	71	A	93564	C	2	0
	71	A	93564	T	20	0.0002
	71	A	93564	G	1380	0.0147
539	72	A	93564	C	7	0.0001
	72	A	93564	T	6	0.0001
	72	A	93564	G	494	0.0053
540	73	C	93279	A	1096	0.0117
	73	C	93279	T	22	0.0002
	73	C	93279	G	10	0.0001
541	74	G	93279	A	21	0.0002
	74	G	93279	C	4	0
	74	G	93279	T	189	0.002
542	75	T	93279	A	13	0.0001
	75	T	93279	C	987	0.0106
	75	T	93279	G	144	0.0015
543	76	A	93278	C	772	0.0083
	76	A	93278	T	144	0.0015
	76	A	93278	G	17	0.0002
544	77	G	93278	A	17	0.0002
	77	G	93278	C	144	0.0015
	77	G	93278	T	989	0.0106
545	78	A	93279	C	201	0.0022
	78	A	93279	T	26	0.0003
	78	A	93279	G	803	0.0086
546	79	G	93279	A	7	0.0001
	79	G	93279	C	325	0.0035
	79	G	93279	T	792	0.0085
547	80	C	93279	A	15	0.0002
	80	C	93279	T	169	0.0018
	80	C	93279	G	184	0.002
548	81	G	93279	A	211	0.0023
	81	G	93279	C	5	0.0001
	81	G	93279	T	21	0.0002
549	82	T	93279	A	144	0.0015
	82	T	93279	C	12	0.0001
	82	T	93279	G	768	0.0082
550	83	A	93277	C	16	0.0002
	83	A	93277	T	9	0.0001
	83	A	93277	G	16	0.0002
551	84	G	93279	A	16	0.0002
	84	G	93279	C	1082	0.0116
	84	G	93279	T	19	0.0002
552	85	T	93279	A	149	0.0016
	85	T	93279	C	779	0.0084
	85	T	93279	G	12	0.0001
553	86	C	93278	A	21	0.0002
	86	C	93278	T	210	0.0023
	86	C	93278	G	139	0.0015
554	87	T	93278	A	15	0.0002
	87	T	93278	C	23	0.0002
	87	T	93278	G	15	0.0002
555	88	T	93277	A	778	0.0083
	88	T	93277	C	23	0.0002
	88	T	93277	G	9	0.0001
556	89	C	93003	A	7	0.0001
	89	C	93003	T	165	0.0018
	89	C	93003	G	4	0
557	90	T	93002	A	152	0.0016
	90	T	93002	C	8	0.0001
	90	T	93002	G	680	0.0073
558	91	A	93003	C	8	0.0001
	91	A	93003	T	195	0.0021
	91	A	93003	G	499	0.0054
559	92	T	92823	A	147	0.0016
	92	T	92823	C	42	0.0005
	92	T	92823	G	5	0.0001
560	93	T	92817	A	13	0.0001
	93	T	92817	C	550	0.0059
	93	T	92817	G	147	0.0016
561	94	C	92817	A	151	0.0016
	94	C	92817	T	26	0.0003
	94	C	92817	G	493	0.0053
562	95	G	92817	A	32	0.0003
	95	G	92817	C	7	0.0001
	95	G	92817	T	17	0.0002
563	96	A	92680	C	10	0.0001
	96	A	92680	T	520	0.0056
	96	A	92680	G	33	0.0004
564	97	C	92679	A	24	0.0003
	97	C	92679	T	21	0.0002
	97	C	92679	G	496	0.0054
565	98	C	92680	A	15	0.0002
	98	C	92680	T	5	0.0001
566	99	T	92680	A	11	0.0001
	99	T	92680	C	19	0.0002
	99	T	92680	G	20	0.0002
567	100	A	92679	C	517	0.0056
	100	A	92679	T	22	0.0002
	100	A	92679	G	17	0.0002
568	101	G	92679	A	8	0.0001
	101	G	92679	C	493	0.0053
	101	G	92679	T	13	0.0001
569	102	G	92680	A	506	0.0055
	102	G	92680	C	2	0
	102	G	92680	T	24	0.0003
570	103	T	92680	A	16	0.0002
	103	T	92680	C	18	0.0002
	103	T	92680	G	36	0.0004
571	104	G	92674	A	14	0.0002
	104	G	92674	C	1	0
	104	G	92674	T	15	0.0002
572	105	G	92679	A	54	0.0006
	105	G	92679	C	7	0.0001
	105	G	92679	T	10	0.0001
573	106	T	92677	A	16	0.0002
	106	T	92677	C	14	0.0002
	106	T	92677	G	10	0.0001
574	107	G	92679	A	513	0.0055
	107	G	92679	C	2	0
	107	G	92679	T	19	0.0002
575	108	C	92679	A	95	0.001
	108	C	92679	T	81	0.0009
	108	C	92679	G	2	0
576	109	A	92676	C	23	0.0002
	109	A	92676	T	511	0.0055
	109	A	92676	G	21	0.0002
577	110	G	93279	A	146	0.0016
	110	G	93279	C	959	0.0103
	110	G	93279	T	16	0.0002
578	111	G	93278	A	156	0.0017
	111	G	93278	C	2	0
	111	G	93278	T	151	0.0016
579	112	T	93278	A	5	0.0001
	112	T	93278	C	197	0.0021
	112	T	93278	G	915	0.0098
580	113	G	93277	A	54	0.0006
	113	G	93277	C	146	0.0016
	113	G	93277	T	978	0.0105
581	114	C	93563	A	8	0.0001
	114	C	93563	T	299	0.0032
	114	C	93563	G	1	0
582	115	A	93563	C	6	0.0001
	115	A	93563	T	13	0.0001
	115	A	93563	G	1378	0.0147
583	116	T	93563	A	149	0.0016
	116	T	93563	C	17	0.0002
	116	T	93563	G	1246	0.0133
584	117	T	93563	A	11	0.0001
	117	T	93563	C	497	0.0053
	117	T	93563	G	151	0.0016
585	118	G	93563	A	9	0.0001
	118	G	93563	C	139	0.0015
	118	G	93563	T	494	0.0053
586	119	C	93554	A	7	0.0001
	119	C	93554	T	153	0.0016
	119	C	93554	G	289	0.0031
587	120	T	93556	A	13	0.0001
	120	T	93556	C	711	0.0076
	120	T	93556	G	15	0.0002
588	121	T	93556	A	16	0.0002
	121	T	93556	C	973	0.0104
	121	T	93556	G	299	0.0032
589	122	C	93557	A	76	0.0008
	122	C	93557	T	493	0.0053
	122	C	93557	G	141	0.0015
590	123	C	93558	A	956	0.0102
	123	C	93558	T	320	0.0034
	123	C	93558	G	182	0.0019
591	124	T	93562	A	7	0.0001
	124	T	93562	C	313	0.0033
	124	T	93562	G	186	0.002
592	125	A	93555	C	335	0.0036
	125	A	93555	T	10	0.0001
	125	A	93555	G	795	0.0085
593	126	A	93564	C	24	0.0003
	126	A	93564	T	16	0.0002
	126	A	93564	G	1397	0.0149
594	127	G	93563	A	302	0.0032
	127	G	93563	C	143	0.0015
	127	G	93563	T	955	0.0102
595	128	A	93563	C	15	0.0002
	128	A	93563	T	347	0.0037
	128	A	93563	G	319	0.0034
596	129	C	93563	A	476	0.0051
	129	C	93563	T	159	0.0017
597	130	T	93563	A	8	0.0001
	130	T	93563	C	626	0.0067
	130	T	93563	G	6	0.0001
598	131	A	93563	C	1386	0.0148
	131	A	93563	T	24	0.0003
	131	A	93563	G	20	0.0002
599	132	T	93563	A	24	0.0003
	132	T	93563	C	437	0.0047
	132	T	93563	G	25	0.0003
600	133	C	93547	A	157	0.0017
	133	C	93547	T	491	0.0052
	133	C	93547	G	2	0
601	134	G	93542	A	171	0.0018
	134	G	93542	C	7	0.0001
	134	G	93542	T	60	0.0006
602	135	G	93547	A	29	0.0003
	135	G	93547	C	2	0
	135	G	93547	T	36	0.0004
603	136	G	93580	A	484	0.0052
	136	G	93580	C	4	0
	136	G	93580	T	928	0.0099
604	137	G	93580	A	31	0.0003
	137	G	93580	C	2	0
	137	G	93580	T	10	0.0001
605	138	T	93578	A	8	0.0001
	138	T	93578	C	1075	0.0115
	138	T	93578	G	289	0.0031
606	139	T	93574	A	184	0.002
	139	T	93574	C	14	0.0001
	139	T	93574	G	4	0
607	140	A	93570	C	16	0.0002
	140	A	93570	T	441	0.0047
	140	A	93570	G	178	0.0019
608	141	A	93565	C	298	0.0032
	141	A	93565	T	20	0.0002
	141	A	93565	G	146	0.0016
609	142	C	93568	A	18	0.0002
	142	C	93568	T	153	0.0016
	142	C	93568	G	1	0
610	143	T	93562	A	292	0.0031
	143	T	93562	C	329	0.0035
	143	T	93562	G	2	0
611	144	A	93555	C	18	0.0002
	144	A	93555	T	157	0.0017
	144	A	93555	G	1255	0.0134
612	145	C	93555	A	191	0.002
	145	C	93555	T	312	0.0033
	145	C	93555	G	905	0.0097
613	146	A	93549	C	21	0.0002
	146	A	93549	T	788	0.0084
	146	A	93549	G	604	0.0065
614	147	C	93548	A	781	0.0083
	147	C	93548	T	321	0.0034
	147	C	93548	G	2	0
615	148	A	93548	C	15	0.0002
	148	A	93548	T	24	0.0003
	148	A	93548	G	30	0.0003
616	149	T	93545	A	151	0.0016
	149	T	93545	C	951	0.0102
	149	T	93545	G	19	0.0002
617	150	A	93543	C	193	0.0021
	150	A	93543	T	302	0.0032
	150	A	93543	G	913	0.0098
618	151	C	93542	A	184	0.002
	151	C	93542	T	161	0.0017
	151	C	93542	G	3	0
619	152	A	92180	C	22	0.0002
	152	A	92180	T	19	0.0002
	152	A	92180	G	34	0.0004
620	153	C	93549	A	13	0.0001
	153	C	93549	T	620	0.0066
	153	C	93549	G	1	0
621	154	T	93540	A	784	0.0084
	154	T	93540	C	22	0.0002
	154	T	93540	G	480	0.0051
622	155	G	93539	A	26	0.0003
	155	G	93539	C	2	0
	155	G	93539	T	14	0.0001
623	156	A	93535	C	32	0.0003
	156	A	93535	T	14	0.0001
	156	A	93535	G	41	0.0004
624	157	G	93534	A	20	0.0002
	157	G	93534	C	6	0.0001
	157	G	93534	T	446	0.0048
625	158	T	93531	A	1210	0.0129
	158	T	93531	C	208	0.0022
	158	T	93531	G	2	0
626	159	T	93529	A	206	0.0022
	159	T	93529	C	21	0.0002
	159	T	93529	G	782	0.0084
627	160	C	93525	A	29	0.0003
	160	C	93525	T	23	0.0002
	160	C	93525	G	7	0.0001
628	161	C	93525	A	305	0.0033
	161	C	93525	T	28	0.0003
	161	C	93525	G	5	0.0001
629	162	A	93523	C	21	0.0002
	162	A	93523	T	14	0.0001
	162	A	93523	G	965	0.0103
630	163	A	93523	C	14	0.0001
	163	A	93523	T	11	0.0001
	163	A	93523	G	154	0.0016
631	164	G	93386	A	19	0.0002
	164	G	93386	C	470	0.005
	164	G	93386	T	19	0.0002
632	165	C	93386	A	19	0.0002
	165	C	93386	T	307	0.0033
	165	C	93386	G	5	0.0001
633	166	T	93095	A	9	0.0001
	166	T	93095	C	15	0.0002
	166	T	93095	G	958	0.0103
634	167	G	93047	A	926	0.01
	167	G	93047	C	8	0.0001
	167	G	93047	T	18	0.0002
635	168	G	93468	A	1363	0.0146
	168	G	93468	C	4	0
	168	G	93468	T	25	0.0003
636	169	C	93468	A	54	0.0006
	169	C	93468	T	869	0.0093
	169	C	93468	G	5	0.0001
637	170	C	93458	A	25	0.0003
	170	C	93458	T	176	0.0019
	170	C	93458	G	5	0.0001
638	171	G	93440	A	455	0.0049
	171	G	93440	C	3	0
	171	G	93440	T	14	0.0001
639	172	G	93444	A	23	0.0002
	172	G	93444	C	4	0
	172	G	93444	T	160	0.0017
640	173	G	93443	A	1215	0.013
	173	G	93443	C	3	0
	173	G	93443	T	15	0.0002
641	174	T	93444	A	147	0.0016
	174	T	93444	C	299	0.0032
	174	T	93444	G	146	0.0016
642	175	A	93443	C	4	0
	175	A	93443	T	11	0.0001
	175	A	93443	G	913	0.0098
643	176	T	93437	A	1206	0.0129
	176	T	93437	C	13	0.0001
	176	T	93437	G	157	0.0017
644	177	T	93439	A	12	0.0001
	177	T	93439	C	290	0.0031
	177	T	93439	G	6	0.0001
645	178	T	93438	A	452	0.0048
	178	T	93438	C	918	0.0098
	178	T	93438	G	12	0.0001
646	179	G	93438	A	21	0.0002
	179	G	93438	C	917	0.0098
	179	G	93438	T	159	0.0017
647	180	C	93438	A	48	0.0005
	180	C	93438	T	784	0.0084
	180	C	93438	G	2	0
648	181	T	93434	A	290	0.0031
	181	T	93434	C	156	0.0017
	181	T	93434	G	916	0.0098
649	182	A	93433	C	288	0.0031
	182	A	93433	T	14	0.0001
	182	A	93433	G	13	0.0001
650	183	C	93432	A	780	0.0083
	183	C	93432	T	295	0.0032
	183	C	93432	G	139	0.0015
651	184	A	93430	C	154	0.0016
	184	A	93430	T	305	0.0033
	184	A	93430	G	18	0.0002
652	185	G	93436	A	25	0.0003
	185	G	93436	C	2	0
	185	G	93436	T	15	0.0002
653	186	A	93473	C	1088	0.0116
	186	A	93473	T	199	0.0021
	186	A	93473	G	159	0.0017
654	187	A	93473	C	15	0.0002
	187	A	93473	T	33	0.0004
	187	A	93473	G	22	0.0002
655	188	G	93473	A	788	0.0084
	188	G	93473	C	140	0.0015
	188	G	93473	T	27	0.0003
656	189	G	93472	A	944	0.0101
	189	G	93472	C	3	0
	189	G	93472	T	18	0.0002
657	190	C	93465	A	319	0.0034
	190	C	93465	T	27	0.0003
	190	C	93465	G	953	0.0102
658	191	T	93457	A	1197	0.0128
	191	T	93457	C	26	0.0003
	191	T	93457	G	14	0.0001
659	192	T	93459	A	47	0.0005
	192	T	93459	C	208	0.0022
	192	T	93459	G	438	0.0047
660	193	C	93429	A	61	0.0007
	193	C	93429	T	28	0.0003
	193	C	93429	G	7	0.0001
661	194	C	92482	A	56	0.0006
	194	C	92482	T	24	0.0003
	194	C	92482	G	288	0.0031
662	195	C	93243	A	1211	0.013
	195	C	93243	T	28	0.0003
	195	C	93243	G	3	0
663	196	C	93231	A	17	0.0002
	196	C	93231	T	1066	0.0114
	196	C	93231	G	3	0
664	197	G	93226	A	38	0.0004
	197	G	93226	C	1189	0.0128
	197	G	93226	T	9	0.0001
665	198	G	93222	A	1075	0.0115
	198	G	93222	C	4	0
	198	G	93222	T	14	0.0002
666	199	A	93220	C	2	0
	199	A	93220	T	10	0.0001
	199	A	93220	G	177	0.0019
667	200	G	93226	A	324	0.0035
	200	G	93226	C	3	0
	200	G	93226	T	16	0.0002
668	201	G	93405	A	944	0.0101
	201	G	93405	C	11	0.0001
	201	G	93405	T	15	0.0002
669	202	A	93404	C	5	0.0001
	202	A	93404	T	22	0.0002
	202	A	93404	G	10	0.0001
670	203	C	93403	A	43	0.0005
	203	C	93403	T	311	0.0033
	203	C	93403	G	140	0.0015
671	204	A	93402	C	427	0.0046
	204	A	93402	T	15	0.0002
	204	A	93402	G	22	0.0002
672	205	A	93392	C	13	0.0001
	205	A	93392	T	14	0.0001
	205	A	93392	G	1252	0.0134
673	206	G	93391	A	923	0.0099
	206	G	93391	C	474	0.0051
	206	G	93391	T	23	0.0002
674	207	G	93386	A	768	0.0082
	207	G	93386	C	15	0.0002
	207	G	93386	T	155	0.0017
675	208	C	93382	A	16	0.0002
	208	C	93382	T	453	0.0049
	208	C	93382	G	3	0
676	209	G	93377	A	163	0.0017
	209	G	93377	C	770	0.0082
	209	G	93377	T	479	0.0051
677	210	T	93373	A	13	0.0001
	210	T	93373	C	1244	0.0133
	210	T	93373	G	33	0.0004
678	211	T	93370	A	6	0.0001
	211	T	93370	C	1376	0.0147
	211	T	93370	G	5	0.0001
679	212	G	93172	A	797	0.0086
	212	G	93172	C	293	0.0031
[truncated: 160 more rows]

## Sheet: Sheet3
pos	base	seq_depth	mutation	mu_count	mu_percent
1	M	77503	I	35	0.000451595
	M	77503	K	7	9.03191e-05
	M	77503	L	26	0.000335471
	M	77503	R	2	2.58055e-05
	M	77503	T	10	0.000129027
	M	77503	V	12	0.000154833
2	A	77522	D	5	6.44978e-05
	A	77522	G	10	0.000128996
	A	77522	P	2	2.57991e-05
	A	77522	S	19	0.000245092
	A	77522	T	13	0.000167694
	A	77522	V	13	0.000167694
3	V	77522	A	17	0.000219293
	V	77522	C	9	0.000116096
	V	77522	D	9	0.000116096
	V	77522	G	13	0.000167694
	V	77522	F	8	0.000103197
	V	77522	I	14	0.000180594
	V	77522	L	1	1.28996e-05
4	N	77522	D	19	0.000245092
	N	77522	I	31	0.000399886
	N	77522	H	32	0.000412786
	N	77522	K	7	9.02969e-05
	N	77522	Q	4	5.15983e-05
	N	77522	S	14	0.000180594
	N	77522	T	333	0.00429555
	N	77522	Y	7	9.02969e-05
5	Q	77514	E	1	1.29009e-05
	Q	77514	H	16	0.000206414
	Q	77514	K	20	0.000258018
	Q	77514	L	14	0.000180613
	Q	77514	P	29	0.000374126
	Q	77514	R	15	0.000193513
6	F	77522	C	2	2.57991e-05
	F	77522	I	2	2.57991e-05
	F	77522	L	16	0.000206393
	F	77522	S	11	0.000141895
	F	77522	V	4	5.15983e-05
	F	77522	Y	4	5.15983e-05
	F	77522	X	2	2.57991e-05
7	D	77522	C	1	1.28996e-05
	D	77522	E	7	9.02969e-05
	D	77522	G	26	0.000335389
	D	77522	H	3	3.86987e-05
	D	77522	N	21	0.000270891
	D	77522	V	18	0.000232192
	D	77522	Y	5	6.44978e-05
8	R	77507	I	6	7.74124e-05
	R	77507	K	6	7.74124e-05
	R	77507	S	29	0.00037416
	R	77507	G	15	0.000193531
	R	77507	T	6	7.74124e-05
9	E	77521	A	7	9.02981e-05
	E	77521	D	6	7.73984e-05
	E	77521	G	11	0.000141897
	E	77521	K	6	7.73984e-05
	E	77521	Q	4	5.15989e-05
	E	77521	V	12	0.000154797
10	D	77522	A	18	0.000232192
	D	77522	E	13	0.000167694
	D	77522	G	11	0.000141895
	D	77522	H	1	1.28996e-05
	D	77522	N	7	9.02969e-05
	D	77522	V	12	0.000154795
	D	77522	Y	8	0.000103197
	D	77522	X	9	0.000116096
11	Y	77506	H	13	0.000167729
	Y	77506	C	6	7.74134e-05
	Y	77506	F	7	9.03156e-05
	Y	77506	D	1	1.29022e-05
	Y	77506	N	1	1.29022e-05
12	L	77521	M	7	9.02981e-05
	L	77521	Q	6	7.73984e-05
	L	77521	P	8	0.000103198
	L	77521	R	11	0.000141897
	L	77521	V	4	5.15989e-05
	L	77521	X	6	7.73984e-05
13	E	77519	A	328	0.00423122
	E	77519	D	6	7.74004e-05
	E	77519	G	31	0.000399902
	E	77519	K	7	9.03004e-05
	E	77519	Q	3	3.87002e-05
	E	77519	R	1	1.29001e-05
	E	77519	V	16	0.000206401
	E	77519	X	1	1.29001e-05
14	V	77522	A	24	0.00030959
	V	77522	E	5	6.44978e-05
	V	77522	G	13	0.000167694
	V	77522	M	10	0.000128996
	V	77522	L	8	0.000103197
	V	77522	X	4	5.15983e-05
15	A	77522	D	10	0.000128996
	A	77522	G	2	2.57991e-05
	A	77522	P	1	1.28996e-05
	A	77522	S	7	9.02969e-05
	A	77522	T	19	0.000245092
	A	77522	V	78	0.00100617
	A	77522	X	3	3.86987e-05
16	R	77522	G	3	3.86987e-05
	R	77522	L	4	5.15983e-05
	R	77522	Q	20	0.000257991
	R	77522	P	3	3.86987e-05
	R	77522	W	10	0.000128996
	R	77522	X	4	5.15983e-05
17	E	77521	A	4	5.15989e-05
	E	77521	D	24	0.000309594
	E	77521	G	16	0.000206396
	E	77521	K	8	0.000103198
	E	77521	Q	4	5.15989e-05
	E	77521	V	13	0.000167696
	E	77521	X	2	2.57995e-05
18	R	77522	Q	22	0.00028379
	R	77522	P	7	9.02969e-05
	R	77522	W	15	0.000193493
	R	77522	L	8	0.000103197
	R	77522	G	3	3.86987e-05
19	V	77522	A	10	0.000128996
	V	77522	D	13	0.000167694
	V	77522	G	7	9.02969e-05
	V	77522	F	10	0.000128996
	V	77522	I	9	0.000116096
	V	77522	L	1	1.28996e-05
	V	77522	X	1	1.28996e-05
20	T	77522	I	13	0.000167694
	T	77522	P	4	5.15983e-05
	T	77522	S	16	0.000206393
	T	77522	A	7	9.02969e-05
	T	77522	N	9	0.000116096
21	E	77500	A	2	2.58065e-05
	E	77500	D	26	0.000335484
	E	77500	G	19	0.000245161
	E	77500	K	34	0.00043871
	E	77500	Q	2	2.58065e-05
	E	77500	S	1	1.29032e-05
	E	77500	V	14	0.000180645
	E	77500	X	3	3.87097e-05
22	Q	77519	E	7	9.03004e-05
	Q	77519	H	11	0.000141901
	Q	77519	K	9	0.000116101
	Q	77519	L	6	7.74004e-05
	Q	77519	R	5	6.45003e-05
	Q	77519	X	1	1.29001e-05
23	F	77521	C	2	2.57995e-05
	F	77521	I	9	0.000116098
	F	77521	L	23	0.000296694
	F	77521	S	12	0.000154797
	F	77521	V	4	5.15989e-05
	F	77521	Y	7	9.02981e-05
	F	77521	X	1	1.28997e-05
24	K	77493	E	8	0.000103235
	K	77493	I	8	0.000103235
	K	77493	N	16	0.00020647
	K	77493	Q	25	0.00032261
	K	77493	R	11	0.000141948
	K	77493	T	7	9.03307e-05
	K	77493	X	2	2.58088e-05
25	E	77516	A	11	0.000141906
	E	77516	D	10	0.000129006
	E	77516	G	9	0.000116105
	E	77516	K	12	0.000154807
	E	77516	Q	1	1.29006e-05
	E	77516	V	13	0.000167707
26	K	77521	E	7	9.02981e-05
	K	77521	R	6	7.73984e-05
	K	77521	M	9	0.000116098
	K	77521	T	6	7.73984e-05
	K	77521	N	12	0.000154797
27	P	77522	A	2	2.57991e-05
	P	77522	L	26	0.000335389
	P	77522	Q	6	7.73974e-05
	P	77522	S	30	0.000386987
	P	77522	R	5	6.44978e-05
	P	77522	T	19	0.000245092
28	I	77522	F	14	0.000180594
	I	77522	M	2	2.57991e-05
	I	77522	L	7	9.02969e-05
	I	77522	N	12	0.000154795
	I	77522	S	4	5.15983e-05
	I	77522	T	11	0.000141895
	I	77522	V	12	0.000154795
29	F	77522	C	2	2.57991e-05
	F	77522	I	4	5.15983e-05
	F	77522	L	16	0.000206393
	F	77522	S	5	6.44978e-05
	F	77522	V	3	3.86987e-05
	F	77522	Y	5	6.44978e-05
	F	77522	X	9	0.000116096
30	D	77522	A	12	0.000154795
	D	77522	E	9	0.000116096
	D	77522	G	12	0.000154795
	D	77522	F	3	3.86987e-05
	D	77522	N	12	0.000154795
	D	77522	V	25	0.000322489
	D	77522	Y	80	0.00103197
31	R	77522	C	16	0.000206393
	R	77522	G	4	5.15983e-05
	R	77522	H	18	0.000232192
	R	77522	L	2	2.57991e-05
	R	77522	P	1	1.28996e-05
	R	77522	S	11	0.000141895
32	F	77522	C	3	3.86987e-05
	F	77522	I	4	5.15983e-05
	F	77522	L	33	0.000425686
	F	77522	S	11	0.000141895
	F	77522	V	3	3.86987e-05
	F	77522	Y	17	0.000219293
	F	77522	X	2	2.57991e-05
33	L	77508	M	12	0.000154823
	L	77508	Q	4	5.16076e-05
	L	77508	P	16	0.00020643
	L	77508	R	3	3.87057e-05
	L	77508	T	1	1.29019e-05
	L	77508	V	2	2.58038e-05
	L	77508	X	2	2.58038e-05
34	Q	77521	E	3	3.86992e-05
	Q	77521	H	8	0.000103198
	Q	77521	K	2	2.57995e-05
	Q	77521	L	23	0.000296694
	Q	77521	P	6	7.73984e-05
	Q	77521	R	12	0.000154797
	Q	77521	X	1	1.28997e-05
35	V	77522	A	18	0.000232192
	V	77522	E	8	0.000103197
	V	77522	G	4	5.15983e-05
	V	77522	F	1	1.28996e-05
	V	77522	M	7	9.02969e-05
	V	77522	L	3	3.86987e-05
	V	77522	X	4	5.15983e-05
36	L	77522	I	10	0.000128996
	L	77522	P	18	0.000232192
	L	77522	R	3	3.86987e-05
	L	77522	Q	3	3.86987e-05
	L	77522	V	3	3.86987e-05
37	L	77515	X	4	5.16029e-05
	L	77515	S	15	0.000193511
	L	77515	M	6	7.74044e-05
	L	77515	W	4	5.16029e-05
	L	77515	F	11	0.000141908
38	S	77522	A	3	3.86987e-05
	S	77522	C	1	1.28996e-05
	S	77522	F	13	0.000167694
	S	77522	P	11	0.000141895
	S	77522	T	13	0.000167694
	S	77522	Y	11	0.000141895
	S	77522	X	1	1.28996e-05
39	G	77522	A	1	1.28996e-05
	G	77522	C	5	6.44978e-05
	G	77522	D	11	0.000141895
	G	77522	N	1	1.28996e-05
	G	77522	S	12	0.000154795
	G	77522	R	3	3.86987e-05
	G	77522	V	6	7.73974e-05
	G	77522	X	7	9.02969e-05
40	K	77516	E	11	0.000141906
	K	77516	M	1	1.29006e-05
	K	77516	N	6	7.74034e-05
	K	77516	Q	7	9.03039e-05
	K	77516	R	13	0.000167707
	K	77516	T	3	3.87017e-05
	K	77516	X	7	9.03039e-05
41	F	77522	I	10	0.000128996
	F	77522	L	19	0.000245092
	F	77522	S	10	0.000128996
	F	77522	V	2	2.57991e-05
	F	77522	Y	5	6.44978e-05
	F	77522	X	2	2.57991e-05
42	D	77522	A	4	5.15983e-05
	D	77522	E	15	0.000193493
	D	77522	G	14	0.000180594
	D	77522	H	1	1.28996e-05
	D	77522	N	12	0.000154795
	D	77522	V	12	0.000154795
	D	77522	Y	7	9.02969e-05
43	I	77522	F	6	7.73974e-05
	I	77522	M	4	5.15983e-05
	I	77522	L	5	6.44978e-05
	I	77522	N	6	7.73974e-05
	I	77522	S	2	2.57991e-05
	I	77522	T	11	0.000141895
	I	77522	V	8	0.000103197
	I	77522	X	6	7.73974e-05
44	Q	77504	E	6	7.74154e-05
	Q	77504	H	6	7.74154e-05
	Q	77504	K	8	0.00010322
	Q	77504	L	7	9.03179e-05
	Q	77504	P	3	3.87077e-05
	Q	77504	R	19	0.000245149
	Q	77504	X	1	1.29026e-05
45	N	77522	D	9	0.000116096
	N	77522	I	6	7.73974e-05
	N	77522	H	8	0.000103197
	N	77522	K	5	6.44978e-05
	N	77522	S	10	0.000128996
	N	77522	T	1	1.28996e-05
	N	77522	Y	9	0.000116096
	N	77522	X	1	1.28996e-05
46	A	77522	E	6	7.73974e-05
	A	77522	G	2	2.57991e-05
	A	77522	P	1	1.28996e-05
	A	77522	S	8	0.000103197
	A	77522	T	17	0.000219293
	A	77522	V	48	0.000619179
47	L	77518	M	3	3.87007e-05
	L	77518	Q	6	7.74014e-05
	L	77518	P	7	9.03016e-05
	L	77518	R	4	5.16009e-05
	L	77518	V	2	2.58005e-05
	L	77518	X	4	5.16009e-05
48	E	77510	A	5	6.45078e-05
	E	77510	D	21	0.000270933
	E	77510	G	19	0.00024513
	E	77510	K	9	0.000116114
	E	77510	Q	1	1.29016e-05
	E	77510	V	14	0.000180622
	E	77510	X	2	2.58031e-05
49	D	77517	A	1	1.29004e-05
	D	77517	E	22	0.000283809
	D	77517	G	8	0.000103203
	D	77517	H	3	3.87012e-05
	D	77517	N	4	5.16016e-05
	D	77517	V	5	6.4502e-05
	D	77517	Y	2	2.58008e-05
50	L	77515	F	8	0.000103206
	L	77515	I	13	0.000167709
	L	77515	H	17	0.000219312
	L	77515	P	34	0.000438625
	L	77515	R	3	3.87022e-05
	L	77515	V	2	2.58015e-05
	L	77515	X	7	9.03051e-05
51	Q	77502	E	2	2.58058e-05
	Q	77502	H	13	0.000167738
	Q	77502	K	6	7.74174e-05
	Q	77502	L	8	0.000103223
	Q	77502	P	4	5.16116e-05
	Q	77502	R	25	0.000322572
52	T	77514	A	8	0.000103207
	T	77514	P	2	2.58018e-05
	T	77514	S	12	0.000154811
	T	77514	I	9	0.000116108
	T	77514	N	5	6.45045e-05
53	L	77513	F	7	9.03074e-05
	L	77513	I	2	2.58021e-05
	L	77513	H	6	7.74064e-05
	L	77513	P	27	0.000348329
	L	77513	R	1	1.29011e-05
	L	77513	V	2	2.58021e-05
	L	77513	X	3	3.87032e-05
54	R	77512	Q	14	0.000180617
	R	77512	P	2	2.58025e-05
	R	77512	W	24	0.000309629
	R	77512	G	1	1.29012e-05
	R	77512	L	3	3.87037e-05
55	S	77509	A	2	2.58035e-05
	S	77509	C	1	1.29017e-05
	S	77509	F	12	0.000154821
	S	77509	P	12	0.000154821
	S	77509	T	5	6.45086e-05
	S	77509	Y	2	2.58035e-05
	S	77509	X	1	1.29017e-05
56	L	77505	Q	3	3.87072e-05
	L	77505	P	13	0.000167731
	L	77505	R	2	2.58048e-05
	L	77505	M	2	2.58048e-05
	L	77505	F	1	1.29024e-05
57	D	77508	A	1	1.29019e-05
	D	77508	E	5	6.45095e-05
	D	77508	G	17	0.000219332
	D	77508	H	7	9.03133e-05
	D	77508	N	14	0.000180627
	D	77508	V	6	7.74114e-05
	D	77508	Y	12	0.000154823
	D	77508	X	1	1.29019e-05
58	T	77507	A	7	9.03144e-05
	T	77507	I	17	0.000219335
	T	77507	K	9	0.000116119
	T	77507	P	6	7.74124e-05
	T	77507	S	8	0.000103216
	T	77507	R	2	2.58041e-05
59	A	77505	D	29	0.000374169
	A	77505	G	1	1.29024e-05
	A	77505	S	7	9.03168e-05
	A	77505	T	24	0.000309657
	A	77505	V	37	0.000477389
	A	77505	X	6	7.74144e-05
60	T	77504	I	10	0.000129026
	T	77504	P	1	1.29026e-05
	T	77504	S	11	0.000141928
	T	77504	A	10	0.000129026
	T	77504	N	6	7.74154e-05
61	G	77505	A	4	5.16096e-05
	G	77505	E	22	0.000283853
	G	77505	R	18	0.000232243
	G	77505	W	10	0.000129024
	G	77505	V	19	0.000245145
	G	77505	X	1	1.29024e-05
62	K	77493	E	12	0.000154853
	K	77493	M	3	3.87132e-05
	K	77493	N	4	5.16176e-05
	K	77493	Q	1	1.29044e-05
	K	77493	R	16	0.00020647
	K	77493	T	1	1.29044e-05
	K	77493	X	6	7.74263e-05
63	Q	77500	H	11	0.000141935
	Q	77500	K	5	6.45161e-05
	Q	77500	L	4	5.16129e-05
	Q	77500	P	2	2.58065e-05
	Q	77500	R	14	0.000180645
	Q	77500	X	1	1.29032e-05
64	L	77501	M	18	0.000232255
	L	77501	Q	8	0.000103224
	L	77501	P	7	9.03214e-05
	L	77501	R	5	6.45153e-05
	L	77501	V	1	1.29031e-05
	L	77501	X	3	3.87092e-05
65	D	77500	A	2	2.58065e-05
	D	77500	E	8	0.000103226
	D	77500	G	13	0.000167742
	D	77500	H	3	3.87097e-05
	D	77500	N	17	0.000219355
	D	77500	V	13	0.000167742
	D	77500	Y	10	0.000129032
66	I	77496	F	6	7.74234e-05
	I	77496	M	8	0.000103231
	I	77496	L	2	2.58078e-05
	I	77496	N	7	9.03272e-05
	I	77496	S	2	2.58078e-05
	I	77496	T	4	5.16156e-05
	I	77496	V	7	9.03272e-05
	I	77496	X	7	9.03272e-05
67	I	77495	F	7	9.03284e-05
	I	77495	M	1	1.29041e-05
	I	77495	L	5	6.45203e-05
	I	77495	N	12	0.000154849
	I	77495	S	1	1.29041e-05
	I	77495	T	11	0.000141945
	I	77495	V	5	6.45203e-05
	I	77495	X	1	1.29041e-05
68	G	77487	X	1	1.29054e-05
	G	77487	R	19	0.000245202
	G	77487	E	9	0.000116149
	G	77487	V	4	5.16216e-05
69	D	77495	A	2	2.58081e-05
	D	77495	E	5	6.45203e-05
	D	77495	G	10	0.000129041
	D	77495	H	1	1.29041e-05
	D	77495	N	3	3.87122e-05
	D	77495	V	9	0.000116137
	D	77495	Y	5	6.45203e-05
70	I	77495	F	7	9.03284e-05
	I	77495	M	170	0.00219369
	I	77495	L	2	2.58081e-05
	I	77495	N	3	3.87122e-05
	I	77495	S	90	0.00116137
	I	77495	R	2	2.58081e-05
	I	77495	T	17	0.000219369
	I	77495	V	17	0.000219369
	I	77495	X	1	1.29041e-05
71	V	77495	A	11	0.000141945
	V	77495	E	12	0.000154849
	V	77495	G	24	0.000309697
	V	77495	I	7	9.03284e-05
	V	77495	L	8	0.000103232
	V	77495	X	6	7.74243e-05
72	G	77495	A	2	2.58081e-05
	G	77495	R	11	0.000141945
	G	77495	E	11	0.000141945
	G	77495	W	31	0.000400026
	G	77495	V	6	7.74243e-05
73	R	77463	Q	21	0.000271097
	R	77463	X	20	0.000258188
	R	77463	L	8	0.000103275
	R	77463	G	4	5.16376e-05
	R	77463	P	1	1.29094e-05
74	P	77494	A	3	3.87127e-05
	P	77494	L	14	0.000180659
	P	77494	Q	16	0.000206468
	P	77494	S	9	0.000116138
	P	77494	R	6	7.74253e-05
	P	77494	T	4	5.16169e-05
	P	77494	X	2	2.58084e-05
75	R	77493	C	26	0.000335514
	R	77493	G	2	2.58088e-05
	R	77493	H	22	0.000283897
	R	77493	L	13	0.000167757
	R	77493	S	4	5.16176e-05
	R	77493	X	1	1.29044e-05
76	G	77494	A	2	2.58084e-05
	G	77494	S	13	0.000167755
	G	77494	C	6	7.74253e-05
	G	77494	D	16	0.000206468
	G	77494	V	4	5.16169e-05
77	L	77492	Q	3	3.87137e-05
	L	77492	P	13	0.000167759
	L	77492	R	1	1.29046e-05
	L	77492	I	9	0.000116141
	L	77492	V	1	1.29046e-05
78	V	77489	A	20	0.000258101
	V	77489	M	8	0.00010324
	V	77489	E	18	0.000232291
	V	77489	L	5	6.45253e-05
	V	77489	G	3	3.87152e-05
79	Y	77477	C	10	0.000129071
	Y	77477	D	3	3.87212e-05
	Y	77477	F	9	0.000116164
	Y	77477	H	4	5.16282e-05
	Y	77477	N	9	0.000116164
	Y	77477	Q	1	1.29071e-05
	Y	77477	S	1	1.29071e-05
80	Q	77474	E	2	2.58151e-05
	Q	77474	H	19	0.000245244
	Q	77474	K	7	9.03529e-05
	Q	77474	L	9	0.000116168
	Q	77474	R	13	0.000167798
	Q	77474	X	4	5.16302e-05
81	D	77489	A	5	6.45253e-05
	D	77489	E	124	0.00160023
	D	77489	G	14	0.000180671
	D	77489	H	1	1.29051e-05
	D	77489	K	1	1.29051e-05
	D	77489	N	5	6.45253e-05
	D	77489	V	4	5.16202e-05
	D	77489	Y	6	7.74303e-05
82	I	77488	F	2	2.58104e-05
	I	77488	H	1	1.29052e-05
	I	77488	M	1018	0.0131375
	I	77488	L	2	2.58104e-05
	I	77488	N	19	0.000245199
	I	77488	S	13	0.000167768
	I	77488	T	6	7.74313e-05
	I	77488	V	7	9.03366e-05
	I	77488	X	19	0.000245199
83	F	77488	C	5	6.45261e-05
	F	77488	I	8	0.000103242
	F	77488	L	14	0.000180673
	F	77488	S	3	3.87157e-05
	F	77488	V	32	0.000412967
	F	77488	Y	9	0.000116147
84	N	77488	D	18	0.000232294
	N	77488	I	11	0.000141957
	N	77488	H	11	0.000141957
	N	77488	K	8	0.000103242
	N	77488	S	19	0.000245199
	N	77488	T	4	5.16209e-05
	N	77488	Y	12	0.000154863
	N	77488	X	1	1.29052e-05
85	Y	77440	C	11	0.000142045
	Y	77440	D	17	0.000219525
	Y	77440	F	3	3.87397e-05
	Y	77440	H	11	0.000142045
	Y	77440	N	17	0.000219525
	Y	77440	S	15	0.000193698
86	F	77483	C	104	0.00134223
	F	77483	G	1	1.29061e-05
	F	77483	I	2	2.58121e-05
	F	77483	L	31	0.000400088
	F	77483	S	15	0.000193591
	F	77483	V	27	0.000348464
	F	77483	Y	26	0.000335557
87	G	77476	R	16	0.000206516
	G	77476	E	7	9.03506e-05
	G	77476	D	12	0.000154887
	G	77476	V	5	6.45361e-05
88	F	77480	A	2	2.58131e-05
	F	77480	C	28	0.000361384
	F	77480	E	4	5.16262e-05
	F	77480	I	10	0.000129066
	F	77480	L	19	0.000245225
	F	77480	S	17	0.000219411
	F	77480	V	4	5.16262e-05
	F	77480	Y	4	5.16262e-05
89	A	0	D	0	0
90	G	75418	A	1	1.32594e-05
	G	75418	R	22	0.000291708
	G	75418	E	8	0.000106075
	G	75418	W	7	9.2816e-05
	G	75418	V	8	0.000106075
91	T	75433	A	10	0.000132568
	T	75433	I	2	2.65136e-05
	T	75433	K	6	7.95408e-05
	T	75433	M	18	0.000238622
	T	75433	N	5	6.6284e-05
	T	75433	P	16	0.000212109
	T	75433	S	3	3.97704e-05
	T	75433	R	1	1.32568e-05
92	E	75389	A	32	0.000424465
	E	75389	D	31	0.000411201
	E	75389	G	75	0.00099484
	E	75389	K	10	0.000132645
	E	75389	L	3	3.97936e-05
	E	75389	Q	3	3.97936e-05
	E	75389	W	2	2.65291e-05
	E	75389	V	36	0.000477523
93	R	75433	C	17	0.000225366
	R	75433	G	1	1.32568e-05
	R	75433	H	18	0.000238622
	R	75433	L	12	0.000159082
	R	75433	P	3	3.97704e-05
	R	75433	S	6	7.95408e-05
94	A	75433	E	13	0.000172338
	A	75433	D	1	1.32568e-05
	A	75433	G	1	1.32568e-05
	A	75433	I	1	1.32568e-05
	A	75433	P	2	2.65136e-05
	A	75433	S	12	0.000159082
	A	75433	T	48	0.000636326
	A	75433	V	33	0.000437474
	A	75433	X	1	1.32568e-05
95	G	75433	A	1	1.32568e-05
	G	75433	C	6	7.95408e-05
	G	75433	S	1	1.32568e-05
	G	75433	D	8	0.000106054
	G	75433	V	4	5.30272e-05
96	S	75433	A	6	7.95408e-05
	S	75433	C	2	2.65136e-05
	S	75433	F	2	2.65136e-05
	S	75433	P	15	0.000198852
	S	75433	T	13	0.000172338
	S	75433	Y	5	6.6284e-05
	S	75433	X	4	5.30272e-05
97	F	75433	C	10	0.000132568
	F	75433	I	6	7.95408e-05
	F	75433	L	34	0.000450731
	F	75433	S	5	6.6284e-05
	F	75433	V	9	0.000119311
	F	75433	Y	10	0.000132568
98	G	75415	X	2	2.65199e-05
	G	75415	R	20	0.000265199
	G	75415	E	16	0.000212159
	G	75415	L	1	1.326e-05
	G	75415	V	19	0.000251939
99	S	75433	C	11	0.000145825
	S	75433	G	19	0.000251879
	S	75433	I	17	0.000225366
	S	75433	N	6	7.95408e-05
	S	75433	R	48	0.000636326
	S	75433	T	1	1.32568e-05
	S	75433	X	1	1.32568e-05
100	L	75428	Q	12	0.000159092
	L	75428	P	19	0.000251896
	L	75428	R	14	0.000185607
	L	75428	M	10	0.000132577
	L	75428	V	3	3.9773e-05
101	S	75432	A	5	6.62849e-05
	S	75432	L	66	0.00087496
	S	75432	P	16	0.000212112
	S	75432	T	12	0.000159084
	S	75432	W	4	5.30279e-05
	S	75432	X	1	1.3257e-05
102	D	75433	A	5	6.6284e-05
	D	75433	E	22	0.00029165
	D	75433	G	31	0.000410961
	D	75433	H	3	3.97704e-05
	D	75433	N	18	0.000238622
	D	75433	V	6	7.95408e-05
	D	75433	Y	19	0.000251879
	D	75433	X	3	3.97704e-05
103	P	75433	A	7	9.27976e-05
	P	75433	H	13	0.000172338
	P	75433	L	13	0.000172338
	P	75433	S	14	0.000185595
	P	75433	R	4	5.30272e-05
	P	75433	T	15	0.000198852
104	T	75414	A	14	0.000185642
	T	75414	K	8	0.000106081
	T	75414	M	21	0.000278463
	T	75414	P	9	0.000119341
	T	75414	S	4	5.30405e-05
	T	75414	R	8	0.000106081
105	V	75131	A	14	0.000186341
	V	75131	D	8	0.000106481
	V	75131	G	14	0.000186341
	V	75131	F	18	0.000239582
	V	75131	I	16	0.000212961
	V	75131	L	3	3.99303e-05
	V	75131	S	1	1.33101e-05
	V	75131	R	6	7.98605e-05
	V	75131	X	1	1.33101e-05
106	G	75132	A	2	2.66198e-05
	G	75132	C	19	0.000252888
	G	75132	D	10	0.000133099
	G	75132	Q	1	1.33099e-05
	G	75132	S	16	0.000212959
	G	75132	R	3	3.99297e-05
	G	75132	V	11	0.000146409
107	A	75131	D	6	7.98605e-05
	A	75131	G	3	3.99303e-05
	A	75131	P	2	2.66202e-05
	A	75131	S	24	0.000319442
	A	75131	T	8	0.000106481
	A	75131	V	8	0.000106481
108	P	75259	A	3	3.98623e-05
	P	75259	M	5	6.64372e-05
	P	75259	L	13	0.000172737
	P	75259	Q	15	0.000199312
	P	75259	S	9	0.000119587
	P	75259	R	6	7.97247e-05
	P	75259	T	14	0.000186024
109	W	75253	C	13	0.000172751
	W	75253	G	2	2.6577e-05
	W	75253	L	4	5.3154e-05
	W	75253	S	3	3.98655e-05
	W	75253	R	18	0.000239193
	W	75253	V	5	6.64425e-05
	W	75253	Y	18	0.000239193
110	Y	75276	C	8	0.000106276
	Y	75276	D	2	2.65689e-05
	Y	75276	F	10	0.000132844
	Y	75276	H	5	6.64222e-05
	Y	75276	N	7	9.29911e-05
	Y	75276	S	5	6.64222e-05
111	S	75326	A	12	0.000159308
	S	75326	P	15	0.000199134
	S	75326	L	32	0.00042482
	S	75326	W	3	3.98269e-05
	S	75326	T	17	0.000225686
112	V	75422	A	10	0.000132587
	V	75422	D	2	2.65175e-05
	V	75422	G	11	0.000145846
	V	75422	F	13	0.000172364
	V	75422	I	13	0.000172364
	V	75422	L	2	2.65175e-05
	V	75422	X	1	1.32587e-05
113	G	75423	A	4	5.30342e-05
	G	75423	C	14	0.00018562
	G	75423	D	25	0.000331464
	G	75423	S	21	0.00027843
	G	75423	R	3	3.97757e-05
	G	75423	V	14	0.00018562
114	A	75423	D	14	0.00018562
	A	75423	G	2	2.65171e-05
	A	75423	P	2	2.65171e-05
	A	75423	S	14	0.00018562
	A	75423	T	52	0.000689445
	A	75423	V	13	0.000172361
115	P	75424	A	2	2.65168e-05
	P	75424	L	8	0.000106067
	P	75424	Q	21	0.000278426
	P	75424	S	13	0.000172359
	P	75424	R	3	3.97751e-05
	P	75424	T	17	0.000225392
	P	75424	X	1	1.32584e-05
116	T	75430	I	13	0.000172345
	T	75430	A	12	0.000159088
	T	75430	S	9	0.000119316
	T	75430	P	2	2.65146e-05
	T	75430	N	12	0.000159088
117	G	75432	A	3	3.97709e-05
	G	75432	C	4	5.30279e-05
	G	75432	D	10	0.00013257
	G	75432	N	1	1.3257e-05
	G	75432	S	17	0.000225369
	G	75432	V	14	0.000185598
	G	75432	X	1	1.3257e-05
118	N	75432	D	9	0.000119313
	N	75432	I	3	3.97709e-05
	N	75432	H	5	6.62849e-05
	N	75432	K	8	0.000106056
	N	75432	S	7	9.27988e-05
	N	75432	R	1	1.3257e-05
	N	75432	T	4	5.30279e-05
	N	75432	Y	3	3.97709e-05
	N	75432	X	2	2.65139e-05
119	A	75432	D	21	0.000278396
	A	75432	G	4	5.30279e-05
	A	75432	P	4	5.30279e-05
	A	75432	S	11	0.000145827
	A	75432	T	25	0.000331424
	A	75432	V	24	0.000318167
	A	75432	X	2	2.65139e-05
120	R	75421	I	5	6.62945e-05
	R	75421	K	17	0.000225401
	R	75421	S	19	0.000251919
	R	75421	G	12	0.000159107
	R	75421	T	3	3.97767e-05
121	E	75421	A	22	0.000291696
	E	75421	D	8	0.000106071
	E	75421	G	20	0.000265178
	E	75421	K	4	5.30356e-05
	E	75421	L	1	1.32589e-05
	E	75421	S	1	1.32589e-05
	E	75421	V	19	0.000251919
122	P	75431	A	2	2.65143e-05
	P	75431	L	24	0.000318172
	P	75431	Q	20	0.000265143
	P	75431	S	63	0.0008352
	P	75431	T	26	0.000344686
	P	75431	X	1	1.32571e-05
123	S	75430	C	11	0.000145831
	S	75430	G	25	0.000331433
	S	75430	I	13	0.000172345
	S	75430	N	4	5.30293e-05
	S	75430	R	25	0.000331433
	S	75430	T	3	3.9772e-05
	S	75430	X	1	1.32573e-05
124	D	75431	A	5	6.62857e-05
	D	75431	E	4	5.30286e-05
	D	75431	G	17	0.000225372
	D	75431	H	2	2.65143e-05
	D	75431	N	18	0.000238629
	D	75431	V	13	0.000172343
	D	75431	Y	8	0.000106057
125	E	75427	A	5	6.62893e-05
	E	75427	D	15	0.000198868
	E	75427	G	14	0.00018561
	E	75427	K	20	0.000265157
	E	75427	Q	2	2.65157e-05
	E	75427	T	1	1.32579e-05
	E	75427	V	13	0.000172352
126	E	75422	A	11	0.000145846
	E	75422	D	8	0.00010607
	E	75422	G	70	0.000928111
	E	75422	K	231	0.00306277
	E	75422	Q	3	3.97762e-05
	E	75422	V	9	0.000119329
127	Y	75394	H	10	0.000132637
	Y	75394	C	7	9.28456e-05
	Y	75394	F	4	5.30546e-05
	Y	75394	D	12	0.000159164
	Y	75394	N	10	0.000132637
128	R	75430	Q	55	0.000729153
	R	75430	W	27	0.000357948
	R	75430	L	30	0.00039772
	R	75430	G	3	3.9772e-05
	R	75430	P	11	0.000145831
129	M	75430	I	19	0.000251889
	M	75430	K	9	0.000119316
	M	75430	L	16	0.000212117
	M	75430	R	11	0.000145831
	M	75430	T	10	0.000132573
	M	75430	V	17	0.000225375
130	I	75430	A	1	1.32573e-05
	I	75430	C	1	1.32573e-05
	I	75430	F	47	0.000623094
	I	75430	H	1	1.32573e-05
	I	75430	M	3	3.9772e-05
	I	75430	L	26	0.00034469
	I	75430	N	25	0.000331433
	I	75430	S	25	0.000331433
	I	75430	T	16	0.000212117
	I	75430	V	10	0.000132573
131	L	75427	M	27	0.000357962
	L	75427	Q	8	0.000106063
	L	75427	P	31	0.000410993
	L	75427	R	7	9.2805e-05
	L	75427	V	2	2.65157e-05
	L	75427	X	1	1.32579e-05
132	K	75416	E	16	0.000212157
	K	75416	I	14	0.000185637
	K	75416	N	5	6.62989e-05
	K	75416	Q	6	7.95587e-05
	K	75416	R	15	0.000198897
	K	75416	T	14	0.000185637
133	A	75427	E	23	0.000304931
	A	75427	G	1	1.32579e-05
	A	75427	P	2	2.65157e-05
	A	75427	S	7	9.2805e-05
	A	75427	T	13	0.000172352
	A	75427	V	10	0.000132579
	A	75427	X	5	6.62893e-05
134	K	75420	E	12	0.000159109
	K	75420	M	4	5.30363e-05
	K	75420	N	12	0.000159109
	K	75420	Q	2	2.65182e-05
	K	75420	R	10	0.000132591
	K	75420	T	5	6.62954e-05
135	I	75424	F	10	0.000132584
	I	75424	M	3	3.97751e-05
	I	75424	L	12	0.000159101
	I	75424	N	25	0.000331459
	I	75424	S	16	0.000212134
	I	75424	T	10	0.000132584
	I	75424	V	13	0.000172359
136	I	75384	F	13	0.00017245
	I	75384	H	1	1.32654e-05
	I	75384	K	1	1.32654e-05
	I	75384	L	10	0.000132654
	I	75384	N	13	0.00017245
	I	75384	S	11	0.00014592
	I	75384	T	25	0.000331635
	I	75384	V	14	0.000185716
	I	75384	X	1	1.32654e-05
137	K	75419	E	18	0.000238667
	K	75419	I	1	1.32593e-05
	K	75419	M	8	0.000106074
	K	75419	N	9	0.000119333
	K	75419	Q	6	7.95555e-05
	K	75419	R	10	0.000132593
	K	75419	T	2	2.65185e-05
	K	75419	X	2	2.65185e-05
138	N	75423	D	13	0.000172361
	N	75423	I	4	5.30342e-05
	N	75423	H	4	5.30342e-05
	N	75423	K	17	0.000225395
	N	75423	S	14	0.00018562
	N	75423	T	8	0.000106068
	N	75423	Y	11	0.000145844
139	R	75408	I	6	7.95672e-05
	R	75408	S	10	0.000132612
	R	75408	K	12	0.000159134
	R	75408	T	3	3.97836e-05
	R	75408	G	9	0.000119351
140	T	75421	A	18	0.00023866
	T	75421	I	7	9.28123e-05
	T	75421	K	6	7.95534e-05
	T	75421	P	26	0.000344732
	T	75421	S	9	0.00011933
	T	75421	R	1	1.32589e-05
	T	75421	X	3	3.97767e-05
141	N	75421	D	13	0.000172366
	N	75421	I	19	0.000251919
	N	75421	H	7	9.28123e-05
	N	75421	K	11	0.000145848
	N	75421	S	37	0.00049058
	N	75421	T	18	0.00023866
	N	75421	Y	4	5.30356e-05
142	S	75409	A	67	0.000888488
	S	75409	G	1	1.3261e-05
	S	75409	L	761	0.0100916
	S	75409	P	19	0.000251959
	S	75409	T	18	0.000238698
	S	75409	X	1	1.3261e-05
143	T	75417	A	13	0.000172375
	T	75417	I	12	0.000159115
	T	75417	K	2	2.65192e-05
	T	75417	N	10	0.000132596
	T	75417	P	14	0.000185635
	T	75417	S	13	0.000172375
	T	75417	X	5	6.6298e-05
144	P	75415	Q	14	0.000185639
	P	75415	S	16	0.000212159
	P	75415	T	22	0.000291719
	P	75415	L	12	0.00015912
145	E	75410	A	8	0.000106087
	E	75410	D	11	0.000145869
	E	75410	G	44	0.000583477
	E	75410	K	28	0.000371304
	E	75410	N	1	1.32608e-05
	E	75410	Q	2	2.65217e-05
	E	75410	R	5	6.63042e-05
	E	75410	V	15	0.000198913
146	Q	75401	E	4	5.30497e-05
	Q	75401	H	11	0.000145887
	Q	75401	K	29	0.00038461
	Q	75401	L	11	0.000145887
	Q	75401	P	10	0.000132624
	Q	75401	R	17	0.000225461
147	V	75412	A	11	0.000145865
	V	75412	E	1	1.32605e-05
	V	75412	D	11	0.000145865
	V	75412	G	7	9.28234e-05
	V	75412	F	12	0.000159126
	V	75412	I	12	0.000159126
	V	75412	L	1	1.32605e-05
	V	75412	X	5	6.63024e-05
148	I	75408	F	3	3.97836e-05
	I	75408	M	3	3.97836e-05
	I	75408	L	1	1.32612e-05
	I	75408	N	11	0.000145873
	I	75408	S	2	2.65224e-05
	I	75408	R	1	1.32612e-05
	I	75408	T	6	7.95672e-05
	I	75408	V	8	0.00010609
	I	75408	X	3	3.97836e-05
149	E	75404	A	2	2.65238e-05
	E	75404	D	20	0.000265238
	E	75404	G	8	0.000106095
	E	75404	K	23	0.000305024
	E	75404	Q	3	3.97857e-05
	E	75404	V	15	0.000198928
150	A	75407	D	20	0.000265227
	A	75407	G	1	1.32614e-05
	A	75407	P	2	2.65227e-05
	A	75407	S	1	1.32614e-05
	A	75407	T	12	0.000159136
	A	75407	V	960	0.0127309
	A	75407	Y	1	1.32614e-05
	A	75407	X	7	9.28296e-05
151	Y	75382	C	35	0.000464302
	Y	75382	D	5	6.63288e-05
	Y	75382	F	5	6.63288e-05
	Y	75382	H	15	0.000198986
	Y	75382	N	3	3.97973e-05
	Y	75382	S	1	1.32658e-05
	Y	75382	X	1	1.32658e-05
152	K	75401	E	16	0.000212199
	K	75401	I	9	0.000119362
	K	75401	N	29	0.00038461
	K	75401	Q	8	0.000106099
	K	75401	R	12	0.000159149
	K	75401	T	20	0.000265248
153	F	75405	C	17	0.000225449
	F	75405	I	7	9.2832e-05
	F	75405	L	79	0.00104768
	F	75405	S	11	0.000145879
	F	75405	V	12	0.000159141
	F	75405	Y	6	7.95703e-05
154	V	75405	A	6	7.95703e-05
	V	75405	E	13	0.000172402
	V	75405	G	2	2.65234e-05
	V	75405	I	8	0.000106094
	V	75405	L	5	6.63086e-05
	V	75405	R	1	1.32617e-05
	V	75405	Y	8	0.000106094
155	F	75405	C	8	0.000106094
	F	75405	I	17	0.000225449
	F	75405	L	6038	0.0800743
	F	75405	N	1	1.32617e-05
	F	75405	S	31	0.000411113
	F	75405	R	1	1.32617e-05
	F	75405	V	30	0.000397852
	F	75405	Y	14	0.000185664
156	G	0	A	0	0
157	V	92190	A	23	0.000249485
	V	92190	I	10	0.000108472
	V	92190	D	6	6.5083e-05
	V	92190	G	9	9.76245e-05
	V	92190	F	44	0.000477275
158	P	92193	A	6	6.50809e-05
	P	92193	G	2	2.16936e-05
	P	92193	H	19	0.000206089
	P	92193	L	14	0.000151855
	P	92193	S	57	0.000618268
	P	92193	R	2	2.16936e-05
	P	92193	T	29	0.000314558
	P	92193	V	1	1.08468e-05
159	E	92177	A	26	0.000282066
	E	92177	D	36	0.000390553
	E	92177	G	19	0.000206125
	E	92177	K	29	0.000314612
	E	92177	S	3	3.25461e-05
	E	92177	V	15	0.00016273
160	V	92194	A	49	0.000531488
	V	92194	E	13	0.000141007
	V	92194	G	8	8.67735e-05
	V	92194	I	14	0.000151854
	V	92194	L	52	0.000564028
	V	92194	S	1	1.08467e-05
161	F	92194	C	13	0.000141007
	F	92194	I	6	6.50802e-05
	F	92194	L	40	0.000433868
	F	92194	S	24	0.000260321
	F	92194	V	5	5.42335e-05
	F	92194	Y	17	0.000184394
162	L	92194	I	12	0.00013016
	L	92194	Q	9	9.76202e-05
	L	92194	P	18	0.00019524
	L	92194	R	2	2.16934e-05
	L	92194	V	3	3.25401e-05
	L	92194	X	3	3.25401e-05
163	E	92137	A	58	0.000629497
	E	92137	D	12	0.000130241
	E	92137	G	19	0.000206215
	E	92137	K	9	9.76806e-05
	E	92137	S	1	1.08534e-05
	E	92137	V	45	0.000488403
	E	92137	X	1	1.08534e-05
164	E	92191	A	16	0.000173553
	E	92191	D	16	0.000173553
	E	92191	G	25	0.000271176
	E	92191	K	10	0.00010847
	E	92191	Q	1	1.0847e-05
	E	92191	V	30	0.000325411
	E	92191	Y	1	1.0847e-05
	E	92191	X	1	1.0847e-05
165	Y	92171	C	14	0.000151892
	Y	92171	D	3	3.25482e-05
	Y	92171	F	2	2.16988e-05
	Y	92171	H	11	0.000119343
	Y	92171	N	9	9.76446e-05
	Y	92171	S	4	4.33976e-05
166	A	92194	D	17	0.000184394
	A	92194	G	3	3.25401e-05
	A	92194	P	2	2.16934e-05
	A	92194	S	21	0.000227781
	A	92194	T	18	0.00019524
	A	92194	V	38	0.000412174
167	P	92193	A	6	6.50809e-05
	P	92193	E	1	1.08468e-05
	P	92193	H	18	0.000195243
	P	92193	L	41	0.000444719
	P	92193	S	28	0.000303711
	P	92193	R	1	1.08468e-05
	P	92193	T	37	0.000401332
168	A	92193	D	10	0.000108468
	A	92193	G	7	7.59277e-05
	A	92193	P	1	1.08468e-05
	A	92193	S	19	0.000206089
	A	92193	T	16	0.000173549
	A	92193	V	23	0.000249477
	A	92193	X	7	7.59277e-05
169	A	92194	D	5	5.42335e-05
	A	92194	G	2	2.16934e-05
	A	92194	F	1	1.08467e-05
	A	92194	P	2	2.16934e-05
	A	92194	S	11	0.000119314
	A	92194	T	40	0.000433868
	A	92194	V	7	7.59268e-05
170	V	92193	A	31	0.000336251
	V	92193	D	16	0.000173549
	V	92193	G	3	3.25404e-05
	V	92193	F	16	0.000173549
	V	92193	I	9	9.76213e-05
	V	92193	L	1	1.08468e-05
	V	92193	X	2	2.16936e-05
171	R	92194	C	36	0.000390481
	R	92194	G	1	1.08467e-05
	R	92194	H	36	0.000390481
	R	92194	L	61	0.000661648
	R	92194	P	2	2.16934e-05
	R	92194	S	18	0.00019524
172	I	92194	F	12	0.00013016
	I	92194	M	3	3.25401e-05
	I	92194	L	56	0.000607415
	I	92194	N	25	0.000271167
	I	92194	S	28	0.000303707
	I	92194	T	15	0.0001627
	I	92194	V	9	9.76202e-05
	I	92194	X	1	1.08467e-05
173	G	92194	A	2	2.16934e-05
	G	92194	C	21	0.000227781
	G	92194	D	63	0.000683342
	G	92194	S	30	0.000325401
	G	92194	R	4	4.33868e-05
	G	92194	V	57	0.000618261
174	I	92195	F	13	0.000141005
	I	92195	M	1	1.08466e-05
	I	92195	L	11	0.000119312
	I	92195	N	5	5.42329e-05
	I	92195	S	6	6.50795e-05
	I	92195	T	10	0.000108466
	I	92195	V	13	0.000141005
175	G	92195	A	1	1.08466e-05
	G	92195	C	7	7.5926e-05
	G	92195	D	19	0.000206085
	G	92195	S	16	0.000173545
	G	92195	R	5	5.42329e-05
	G	92195	V	6	6.50795e-05
	G	92195	X	1	1.08466e-05
176	K	92192	E	12	0.000130163
	K	92192	M	11	0.000119316
	K	92192	N	19	0.000206092
	K	92192	Q	9	9.76224e-05
	K	92192	R	8	8.67754e-05
	K	92192	T	6	6.50816e-05
	K	92192	X	14	0.000151857
177	I	92193	F	17	0.000184396
	I	92193	M	15	0.000162702
	I	92193	L	11	0.000119315
	I	92193	N	7	7.59277e-05
	I	92193	S	12	0.000130162
	I	92193	T	23	0.000249477
	I	92193	V	20	0.000216936
178	L	92194	I	5	5.42335e-05
	L	92194	Q	8	8.67735e-05
	L	92194	P	13	0.000141007
	L	92194	R	10	0.000108467
	L	92194	V	2	2.16934e-05
	L	92194	X	9	9.76202e-05
179	T	92195	A	11	0.000119312
	T	92195	K	6	6.50795e-05
	T	92195	M	26	0.000282011
	T	92195	P	6	6.50795e-05
	T	92195	S	7	7.5926e-05
	T	92195	R	6	6.50795e-05
180	N	92195	D	6	6.50795e-05
	N	92195	I	4	4.33863e-05
	N	92195	H	2	2.16932e-05
	N	92195	K	21	0.000227778
	N	92195	S	22	0.000238625
	N	92195	T	6	6.50795e-05
	N	92195	Y	19	0.000206085
181	V	92195	I	20	0.000216932
	V	92195	A	37	0.000401323
	V	92195	E	11	0.000119312
	V	92195	L	10	0.000108466
	V	92195	G	7	7.5926e-05
182	E	92156	A	20	0.000217023
	E	92156	D	27	0.000292981
	E	92156	G	40	0.000434047
	E	92156	K	17	0.00018447
	E	92156	Q	5	5.42558e-05
	E	92156	V	18	0.000195321
183	R	92195	C	25	0.000271164
	R	92195	G	2	2.16932e-05
	R	92195	H	30	0.000325397
	R	92195	L	20	0.000216932
	R	92195	P	5	5.42329e-05
	R	92195	S	13	0.000141005
184	S	92195	C	9	9.76192e-05
	S	92195	G	16	0.000173545
	S	92195	I	18	0.000195238
	S	92195	N	14	0.000151852
	S	92195	R	40	0.000433863
	S	92195	T	1	1.08466e-05
	S	92195	X	2	2.16932e-05
185	L	92192	F	208	0.00225616
	L	92192	I	15	0.000162704
	L	92192	H	9	9.76224e-05
	L	92192	P	23	0.000249479
	L	92192	R	15	0.000162704
	L	92192	V	1	1.08469e-05
186	L	92195	I	7	7.5926e-05
	L	92195	P	8	8.67726e-05
	L	92195	R	8	8.67726e-05
	L	92195	Q	9	9.76192e-05
	L	92195	V	4	4.33863e-05
187	F	92195	C	11	0.000119312
	F	92195	I	8	8.67726e-05
	F	92195	L	52	0.000564022
	F	92195	S	59	0.000639948
	F	92195	V	5	5.42329e-05
	F	92195	Y	13	0.000141005
	F	92195	X	1	1.08466e-05
188	D	92195	A	10	0.000108466
	D	92195	E	29	0.000314551
	D	92195	G	33	0.000357937
	D	92195	H	7	7.5926e-05
	D	92195	N	32	0.00034709
	D	92195	V	29	0.000314551
	D	92195	Y	17	0.000184392
189	L	92195	Q	11	0.000119312
	L	92195	X	1	1.08466e-05
	L	92195	R	19	0.000206085
	L	92195	I	14	0.000151852
	L	92195	P	17	0.000184392
190	G	92195	A	2	2.16932e-05
	G	92195	C	13	0.000141005
	G	92195	E	1	1.08466e-05
	G	92195	D	14	0.000151852
	G	92195	S	8	8.67726e-05
	G	92195	R	2	2.16932e-05
	G	92195	V	24	0.000260318
191	G	92194	A	7	7.59268e-05
	G	92194	C	15	0.0001627
	G	92194	D	54	0.000585721
	G	92194	S	14	0.000151854
	G	92194	R	1	1.08467e-05
	G	92194	V	10	0.000108467
	G	92194	X	5	5.42335e-05
192	A	92195	E	95	0.00103042
	A	92195	G	2	2.16932e-05
	A	92195	P	2	2.16932e-05
	A	92195	S	19	0.000206085
	A	92195	T	22	0.000238625
	A	92195	V	81	0.000878573
	A	92195	X	4	4.33863e-05
193	G	92193	A	2	2.16936e-05
	G	92193	C	16	0.000173549
	G	92193	D	19	0.000206089
	G	92193	S	9	9.76213e-05
	G	92193	R	6	6.50809e-05
	G	92193	V	151	0.00163787
194	A	92193	E	8	8.67745e-05
	A	92193	G	1	1.08468e-05
	A	92193	P	3	3.25404e-05
	A	92193	S	32	0.000347098
	A	92193	T	54	0.000585728
	A	92193	V	13	0.000141009
	A	92193	X	1	1.08468e-05
195	L	92190	G	1	1.08472e-05
	L	92190	F	23	0.000249485
	L	92190	M	12	0.000130166
	L	92190	S	24	0.000260332
	L	92190	W	150	0.00162707
	L	92190	V	8	8.67773e-05
196	L	92185	F	15	0.000162716
	L	92185	I	7	7.59343e-05
	L	92185	H	13	0.000141021
	L	92185	P	708	0.00768021
	L	92185	R	13	0.000141021
	L	92185	V	5	5.42388e-05
	L	92185	X	1	1.08478e-05
197	P	92195	A	3	3.25397e-05
	P	92195	D	1	1.08466e-05
	P	92195	H	14	0.000151852
	P	92195	L	320	0.0034709
	P	92195	N	38	0.00041217
	P	92195	S	26	0.000282011
	P	92195	R	1	1.08466e-05
	P	92195	T	38	0.00041217
	P	92195	X	1	1.08466e-05
198	K	92186	E	23	0.000249496
	K	92186	M	16	0.000173562
	K	92186	N	15	0.000162715
	K	92186	Q	18	0.000195257
	K	92186	R	22	0.000238648
	K	92186	T	24	0.000260343
	K	92186	X	11	0.000119324
199	T	92194	I	21	0.000227781
	T	92194	P	15	0.0001627
	T	92194	S	29	0.000314554
	T	92194	A	33	0.000357941
	T	92194	N	10	0.000108467
200	I	92194	F	24	0.000260321
	I	92194	M	2	2.16934e-05
	I	92194	L	11	0.000119314
	I	92194	N	24	0.000260321
	I	92194	S	18	0.00019524
	I	92194	T	15	0.0001627
	I	92194	V	20	0.000216934
201	G	92194	A	2	2.16934e-05
	G	92194	C	1	1.08467e-05
	G	92194	E	27	0.000292861
	G	92194	K	1	1.08467e-05
	G	92194	R	40	0.000433868
	G	92194	W	59	0.000639955
	G	92194	V	29	0.000314554
202	V	92219	A	8	8.675e-05
	V	92219	D	7	7.59063e-05
	V	92219	G	4	4.3375e-05
	V	92219	F	10	0.000108438
	V	92219	I	30	0.000325313
	V	92219	L	2	2.16875e-05
	V	92219	X	5	5.42188e-05
203	N	92216	D	12	0.000130129
	N	92216	I	19	0.000206038
	N	92216	H	9	9.75969e-05
	N	92216	K	17	0.00018435
	N	92216	S	9	9.75969e-05
	N	92216	T	7	7.59087e-05
	N	92216	Y	20	0.000216882
	N	92216	X	2	2.16882e-05
204	Y	92181	C	32	0.000347143
	Y	92181	D	2	2.16964e-05
	Y	92181	F	20	0.000216964
	Y	92181	H	20	0.000216964
	Y	92181	N	7	7.59376e-05
	Y	92181	S	18	0.000195268
	Y	92181	R	1	1.08482e-05
	Y	92181	X	3	3.25447e-05
205	T	92194	A	16	0.000173547
	T	92194	I	19	0.000206087
	T	92194	K	10	0.000108467
	T	92194	P	21	0.000227781
	T	92194	S	17	0.000184394
	T	92194	R	1	1.08467e-05
206	Y	92172	C	13	0.000141041
	Y	92172	D	19	0.000206136
	Y	92172	F	16	0.000173589
	Y	92172	I	1	1.08493e-05
	Y	92172	H	20	0.000216986
	Y	92172	K	1	1.08493e-05
	Y	92172	N	12	0.000130191
	Y	92172	S	20	0.000216986
207	T	92178	A	34	0.000368852
	T	92178	I	12	0.000130183
	T	92178	K	6	6.50915e-05
	T	92178	N	12	0.000130183
	T	92178	P	22	0.000238669
	T	92178	S	20	0.000216972
208	E	92154	A	32	0.000347245
	E	92154	C	1	1.08514e-05
	E	92154	D	23	0.000249582
	E	92154	G	35	0.000379799
	E	92154	F	6	6.51084e-05
	E	92154	K	21	0.000227879
	E	92154	Q	2	2.17028e-05
	E	92154	V	14	0.00015192
	E	92154	Y	1	1.08514e-05
209	F	92162	C	12	0.000130206
	F	92162	I	22	0.00023871
	F	92162	L	58	0.000629327
	F	92162	S	21	0.00022786
	F	92162	V	2	2.17009e-05
	F	92162	Y	24	0.000260411
	F	92162	X	1	1.08505e-05
210	Q	92134	E	5	5.42688e-05
	Q	92134	H	19	0.000206221
	Q	92134	K	14	0.000151953
	Q	92134	L	14	0.000151953
	Q	92134	P	21	0.000227929
	Q	92134	S	6	6.51225e-05
	Q	92134	R	19	0.000206221
	Q	92134	X	4	4.3415e-05
211	A	92150	D	19	0.000206186
	A	92150	G	5	5.42594e-05
	A	92150	F	6	6.51112e-05
	A	92150	P	4	4.34075e-05
	A	92150	S	19	0.000206186
	A	92150	T	19	0.000206186
	A	92150	V	22	0.000238741
	A	92150	X	3	3.25556e-05
212	G	92138	A	4	4.34131e-05
	G	92138	C	17	0.000184506
	G	92138	E	1	1.08533e-05
	G	92138	D	27	0.000293039
	G	92138	S	19	0.000206212
	G	92138	R	2	2.17066e-05
	G	92138	V	25	0.000271332
	G	92138	X	1	1.08533e-05
213	R	92121	Q	27	0.000293093
	R	92121	P	3	3.25659e-05
	R	92121	G	5	5.42764e-05
	R	92121	W	39	0.000423356
	R	92121	L	12	0.000130263
214	V	92119	A	14	0.000151977
	V	92119	E	9	9.76997e-05
	V	92119	G	4	4.34221e-05
	V	92119	I	28	0.000303955
	V	92119	L	18	0.000195399
	V	92119	X	5	5.42776e-05
215	F	92113	C	3	3.25687e-05
	F	92113	I	23	0.000249693
	F	92113	L	46	0.000499387
	F	92113	S	11	0.000119419
	F	92113	V	15	0.000162843
	F	92113	Y	10	0.000108562
	F	92113	X	6	6.51374e-05
216	A	92111	D	48	0.00052111
	A	92111	G	2	2.17129e-05
	A	92111	P	9	9.77082e-05
	A	92111	S	22	0.000238842
	A	92111	T	20	0.000217129
	A	92111	V	19	0.000206273
217	T	92108	A	12	0.000130282
	T	92108	I	11	0.000119425
	T	92108	K	14	0.000151995
	T	92108	P	3	3.25705e-05
	T	92108	S	14	0.000151995
	T	92108	R	2	2.17136e-05
	T	92108	V	1	1.08568e-05
218	E	92089	A	38	0.000412644
	E	92089	D	41	0.000445221
	E	92089	G	22	0.000238899
	E	92089	I	1	1.08591e-05
	E	92089	K	18	0.000195463
	E	92089	N	1	1.08591e-05
	E	92089	Q	1	1.08591e-05
	E	92089	V	18	0.000195463
	E	92089	X	1	1.08591e-05
219	G	92095	A	3	3.25751e-05
	G	92095	C	21	0.000228025
	G	92095	D	37	0.000401759
	G	92095	S	19	0.000206309
	G	92095	R	4	4.34334e-05
	G	92095	V	17	0.000184592
	G	92095	X	1	1.08584e-05
220	F	92081	C	15	0.0001629
	F	92081	I	13	0.00014118
	F	92081	L	88	0.00095568
	F	92081	S	27	0.00029322
	F	92081	V	7	7.602e-05
	F	92081	Y	45	0.0004887
	F	92081	X	27	0.00029322
221	P	92045	A	3	3.25928e-05
	P	92045	H	25	0.000271606
	P	92045	L	23	0.000249878
	P	92045	S	24	0.000260742
	P	92045	R	2	2.17285e-05
	P	92045	T	56	0.000608398
222	G	92035	A	4	4.34617e-05
	G	92035	E	26	0.000282501
	G	92035	S	1	1.08654e-05
	G	92035	R	38	0.000412886
	G	92035	V	14	0.000152116
	G	92035	X	2	2.17309e-05
223	G	92016	A	4	4.34707e-05
	G	92016	Y	1	1.08677e-05
	G	92016	R	40	0.000434707
	G	92016	E	43	0.00046731
	G	92016	V	14	0.000152147
224	Q	92004	E	3	3.26073e-05
	Q	92004	H	26	0.000282596
	Q	92004	K	43	0.000467371
	Q	92004	L	12	0.000130429
	Q	92004	P	4	4.34764e-05
	Q	92004	R	22	0.00023912
	Q	92004	T	1	1.08691e-05
	Q	92004	X	2	2.17382e-05
225	G	92015	A	1	1.08678e-05
	G	92015	C	20	0.000217356
	G	92015	D	17	0.000184752
	G	92015	F	1	1.08678e-05
	G	92015	S	23	0.000249959
	G	92015	R	3	3.26034e-05
	G	92015	V	18	0.00019562
226	V	92003	A	8	8.69537e-05
	V	92003	D	11	0.000119561
	V	92003	G	33	0.000358684
	V	92003	F	6	6.52153e-05
	V	92003	I	27	0.000293469
	V	92003	L	6	6.52153e-05
	V	92003	Y	1	1.08692e-05
227	G	91981	A	7	7.61027e-05
	G	91981	E	20	0.000217436
	G	91981	S	1	1.08718e-05
	G	91981	R	33	0.00035877
	G	91981	V	11	0.00011959
	G	91981	X	11	0.00011959
228	D	91988	A	21	0.000228291
	D	91988	E	45	0.000489194
	D	91988	G	33	0.000358742
	D	91988	F	1	1.0871e-05
	D	91988	H	1	1.0871e-05
	D	91988	N	14	0.000152194
	D	91988	T	7	7.60969e-05
	D	91988	V	17	0.000184807
	D	91988	Y	5	5.43549e-05
229	L	91965	I	30	0.000326211
	L	91965	Q	27	0.00029359
	L	91965	P	30	0.000326211
	L	91965	R	19	0.0002066
	L	91965	V	8	8.69896e-05
	L	91965	X	13	0.000141358
230	N	91937	C	6	6.52621e-05
	N	91937	D	29	0.000315433
	N	91937	I	14	0.000152278
	N	91937	H	19	0.000206663
	N	91937	K	41	0.000445958
	N	91937	S	17	0.000184909
	N	91937	R	1	1.0877e-05
	N	91937	T	11	0.000119647
	N	91937	Y	13	0.000141401
231	D	91927	A	58	0.000630935
	D	91927	E	86	0.000935525
	D	91927	G	19	0.000206686
	D	91927	H	1	1.08782e-05
	D	91927	M	6	6.52692e-05
	D	91927	N	23	0.000250199
	D	91927	S	1	1.08782e-05
	D	91927	T	1	1.08782e-05
	D	91927	V	44	0.000478641
	D	91927	Y	15	0.000163173
232	P	91905	A	3	3.26424e-05
	P	91905	C	6	6.52848e-05
	P	91905	H	36	0.000391709
	P	91905	K	1	1.08808e-05
	P	91905	L	10	0.000108808
	P	91905	N	2	2.17616e-05
	P	91905	Q	1	1.08808e-05
	P	91905	S	14	0.000152331
	P	91905	R	8	8.70464e-05
	P	91905	T	26	0.000282901
233	T	91897	A	15	0.000163226
	T	91897	I	11	0.000119699
	T	91897	L	1	1.08817e-05
	T	91897	N	35	0.000380861
	T	91897	P	12	0.000130581
	T	91897	S	36	0.000391743
	T	91897	X	9	9.79357e-05
234	V	91875	A	18	0.000195918
	V	91875	C	1	1.08844e-05
	V	91875	D	6	6.53061e-05
	V	91875	G	33	0.000359184
	V	91875	F	6	6.53061e-05
	V	91875	I	17	0.000185034
	V	91875	L	2	2.17687e-05
	V	91875	S	1	1.08844e-05
	V	91875	Y	1	1.08844e-05
	V	91875	X	2	2.17687e-05
235	G	91871	A	2	2.17697e-05
	G	91871	C	28	0.000304775
	G	91871	D	11	0.000119733
	G	91871	F	1	1.08848e-05
	G	91871	I	1	1.08848e-05
	G	91871	P	4	4.35393e-05
	G	91871	S	17	0.000185042
	G	91871	R	2	2.17697e-05
	G	91871	V	28	0.000304775
	G	91871	X	2	2.17697e-05
236	G	91876	A	5	5.44212e-05
	G	91876	X	4	4.35369e-05
	G	91876	R	32	0.000348296
	G	91876	E	31	0.000337411
	G	91876	V	15	0.000163264
237	I	91872	G	1	1.08847e-05
	I	91872	F	11	0.000119732
	I	91872	M	96	0.00104493
	I	91872	L	9	9.79624e-05
	I	91872	N	13	0.000141501
	I	91872	S	13	0.000141501
	I	91872	T	16	0.000174155
	I	91872	V	16	0.000174155
238	L	91860	M	30	0.000326584
	L	91860	Q	15	0.000163292
	L	91860	P	30	0.000326584
	L	91860	S	1	1.08861e-05
	L	91860	R	3	3.26584e-05
	L	91860	V	4	4.35445e-05
239	T	91847	A	76	0.000827463
	T	91847	E	1	1.08877e-05
	T	91847	I	25	0.000272192
	T	91847	N	41	0.000446395
	T	91847	P	11	0.000119764
	T	91847	S	11	0.000119764
240	N	91841	A	1	1.08884e-05
	N	91841	E	1	1.08884e-05
	N	91841	D	20	0.000217768
	N	91841	I	48	0.000522642
	N	91841	H	29	0.000315763
	N	91841	K	61	0.000664191
	N	91841	P	4	4.35535e-05
	N	91841	S	51	0.000555308
	N	91841	R	1	1.08884e-05
	N	91841	T	76	0.000827517
	N	91841	V	1	1.08884e-05
	N	91841	Y	16	0.000174214
241	L	91810	F	1	1.08921e-05
	L	91810	I	94	0.00102385
	L	91810	H	5	5.44603e-05
	L	91810	K	4	4.35682e-05
	L	91810	Q	10	0.000108921
	L	91810	P	35	0.000381222
	L	91810	S	1	1.08921e-05
	L	91810	R	24	0.000261409
242	V	91792	A	25	0.000272355
	V	91792	E	20	0.000217884
	V	91792	D	2	2.17884e-05
	V	91792	G	287	0.00312663
	V	91792	H	1	1.08942e-05
	V	91792	M	6	6.53652e-05
	V	91792	L	11	0.000119836
	V	91792	Q	1	1.08942e-05
	V	91792	R	1	1.08942e-05
243	T	91771	A	16	0.000174347
	T	91771	E	1	1.08967e-05
	T	91771	D	4	4.35868e-05
	T	91771	I	28	0.000305107
	T	91771	K	1	1.08967e-05
	T	91771	N	135	0.00147105
	T	91771	P	2	2.17934e-05
	T	91771	S	13	0.000141657

## Sheet: Sheet4
sites	pos	base	seq_depth	mutation	mu_count	mu_percent
1	1	M	77503	I	35	0.000451595
	1	M	77503	K	7	9.03191e-05
	1	M	77503	L	26	0.000335471
	1	M	77503	R	2	2.58055e-05
	1	M	77503	T	10	0.000129027
	1	M	77503	V	12	0.000154833
2	2	A	77522	D	5	6.44978e-05
	2	A	77522	G	10	0.000128996
	2	A	77522	P	2	2.57991e-05
	2	A	77522	S	19	0.000245092
	2	A	77522	T	13	0.000167694
	2	A	77522	V	13	0.000167694
3	3	V	77522	A	17	0.000219293
	3	V	77522	C	9	0.000116096
	3	V	77522	D	9	0.000116096
	3	V	77522	G	13	0.000167694
	3	V	77522	F	8	0.000103197
	3	V	77522	I	14	0.000180594
	3	V	77522	L	1	1.28996e-05
4	4	N	77522	D	19	0.000245092
	4	N	77522	I	31	0.000399886
	4	N	77522	H	32	0.000412786
	4	N	77522	K	7	9.02969e-05
	4	N	77522	Q	4	5.15983e-05
	4	N	77522	S	14	0.000180594
	4	N	77522	T	333	0.00429555
	4	N	77522	Y	7	9.02969e-05
5	5	Q	77514	E	1	1.29009e-05
	5	Q	77514	H	16	0.000206414
	5	Q	77514	K	20	0.000258018
	5	Q	77514	L	14	0.000180613
	5	Q	77514	P	29	0.000374126
	5	Q	77514	R	15	0.000193513
6	6	F	77522	C	2	2.57991e-05
	6	F	77522	I	2	2.57991e-05
	6	F	77522	L	16	0.000206393
	6	F	77522	S	11	0.000141895
	6	F	77522	V	4	5.15983e-05
	6	F	77522	Y	4	5.15983e-05
	6	F	77522	X	2	2.57991e-05
7	7	D	77522	C	1	1.28996e-05
	7	D	77522	E	7	9.02969e-05
	7	D	77522	G	26	0.000335389
	7	D	77522	H	3	3.86987e-05
	7	D	77522	N	21	0.000270891
	7	D	77522	V	18	0.000232192
	7	D	77522	Y	5	6.44978e-05
8	8	R	77507	I	6	7.74124e-05
	8	R	77507	K	6	7.74124e-05
	8	R	77507	S	29	0.00037416
	8	R	77507	G	15	0.000193531
	8	R	77507	T	6	7.74124e-05
9	9	E	77521	A	7	9.02981e-05
	9	E	77521	D	6	7.73984e-05
	9	E	77521	G	11	0.000141897
	9	E	77521	K	6	7.73984e-05
	9	E	77521	Q	4	5.15989e-05
	9	E	77521	V	12	0.000154797
10	10	D	77522	A	18	0.000232192
	10	D	77522	E	13	0.000167694
	10	D	77522	G	11	0.000141895
	10	D	77522	H	1	1.28996e-05
	10	D	77522	N	7	9.02969e-05
	10	D	77522	V	12	0.000154795
	10	D	77522	Y	8	0.000103197
	10	D	77522	X	9	0.000116096
11	11	Y	77506	H	13	0.000167729
	11	Y	77506	C	6	7.74134e-05
	11	Y	77506	F	7	9.03156e-05
	11	Y	77506	D	1	1.29022e-05
	11	Y	77506	N	1	1.29022e-05
12	12	L	77521	M	7	9.02981e-05
	12	L	77521	Q	6	7.73984e-05
	12	L	77521	P	8	0.000103198
	12	L	77521	R	11	0.000141897
	12	L	77521	V	4	5.15989e-05
	12	L	77521	X	6	7.73984e-05
13	13	E	77519	A	328	0.00423122
	13	E	77519	D	6	7.74004e-05
	13	E	77519	G	31	0.000399902
	13	E	77519	K	7	9.03004e-05
	13	E	77519	Q	3	3.87002e-05
	13	E	77519	R	1	1.29001e-05
	13	E	77519	V	16	0.000206401
	13	E	77519	X	1	1.29001e-05
14	14	V	77522	A	24	0.00030959
	14	V	77522	E	5	6.44978e-05
	14	V	77522	G	13	0.000167694
	14	V	77522	M	10	0.000128996
	14	V	77522	L	8	0.000103197
	14	V	77522	X	4	5.15983e-05
15	15	A	77522	D	10	0.000128996
	15	A	77522	G	2	2.57991e-05
	15	A	77522	P	1	1.28996e-05
	15	A	77522	S	7	9.02969e-05
	15	A	77522	T	19	0.000245092
	15	A	77522	V	78	0.00100617
	15	A	77522	X	3	3.86987e-05
16	16	R	77522	G	3	3.86987e-05
	16	R	77522	L	4	5.15983e-05
	16	R	77522	Q	20	0.000257991
	16	R	77522	P	3	3.86987e-05
	16	R	77522	W	10	0.000128996
	16	R	77522	X	4	5.15983e-05
17	17	E	77521	A	4	5.15989e-05
	17	E	77521	D	24	0.000309594
	17	E	77521	G	16	0.000206396
	17	E	77521	K	8	0.000103198
	17	E	77521	Q	4	5.15989e-05
	17	E	77521	V	13	0.000167696
	17	E	77521	X	2	2.57995e-05
18	18	R	77522	Q	22	0.00028379
	18	R	77522	P	7	9.02969e-05
	18	R	77522	W	15	0.000193493
	18	R	77522	L	8	0.000103197
	18	R	77522	G	3	3.86987e-05
19	19	V	77522	A	10	0.000128996
	19	V	77522	D	13	0.000167694
	19	V	77522	G	7	9.02969e-05
	19	V	77522	F	10	0.000128996
	19	V	77522	I	9	0.000116096
	19	V	77522	L	1	1.28996e-05
	19	V	77522	X	1	1.28996e-05
20	20	T	77522	I	13	0.000167694
	20	T	77522	P	4	5.15983e-05
	20	T	77522	S	16	0.000206393
	20	T	77522	A	7	9.02969e-05
	20	T	77522	N	9	0.000116096
21	21	E	77500	A	2	2.58065e-05
	21	E	77500	D	26	0.000335484
	21	E	77500	G	19	0.000245161
	21	E	77500	K	34	0.00043871
	21	E	77500	Q	2	2.58065e-05
	21	E	77500	S	1	1.29032e-05
	21	E	77500	V	14	0.000180645
	21	E	77500	X	3	3.87097e-05
22	22	Q	77519	E	7	9.03004e-05
	22	Q	77519	H	11	0.000141901
	22	Q	77519	K	9	0.000116101
	22	Q	77519	L	6	7.74004e-05
	22	Q	77519	R	5	6.45003e-05
	22	Q	77519	X	1	1.29001e-05
23	23	F	77521	C	2	2.57995e-05
	23	F	77521	I	9	0.000116098
	23	F	77521	L	23	0.000296694
	23	F	77521	S	12	0.000154797
	23	F	77521	V	4	5.15989e-05
	23	F	77521	Y	7	9.02981e-05
	23	F	77521	X	1	1.28997e-05
24	24	K	77493	E	8	0.000103235
	24	K	77493	I	8	0.000103235
	24	K	77493	N	16	0.00020647
	24	K	77493	Q	25	0.00032261
	24	K	77493	R	11	0.000141948
	24	K	77493	T	7	9.03307e-05
	24	K	77493	X	2	2.58088e-05
25	25	E	77516	A	11	0.000141906
	25	E	77516	D	10	0.000129006
	25	E	77516	G	9	0.000116105
	25	E	77516	K	12	0.000154807
	25	E	77516	Q	1	1.29006e-05
	25	E	77516	V	13	0.000167707
26	26	K	77521	E	7	9.02981e-05
	26	K	77521	R	6	7.73984e-05
	26	K	77521	M	9	0.000116098
	26	K	77521	T	6	7.73984e-05
	26	K	77521	N	12	0.000154797
27	27	P	77522	A	2	2.57991e-05
	27	P	77522	L	26	0.000335389
	27	P	77522	Q	6	7.73974e-05
	27	P	77522	S	30	0.000386987
	27	P	77522	R	5	6.44978e-05
	27	P	77522	T	19	0.000245092
28	28	I	77522	F	14	0.000180594
	28	I	77522	M	2	2.57991e-05
	28	I	77522	L	7	9.02969e-05
	28	I	77522	N	12	0.000154795
	28	I	77522	S	4	5.15983e-05
	28	I	77522	T	11	0.000141895
	28	I	77522	V	12	0.000154795
29	29	F	77522	C	2	2.57991e-05
	29	F	77522	I	4	5.15983e-05
	29	F	77522	L	16	0.000206393
	29	F	77522	S	5	6.44978e-05
	29	F	77522	V	3	3.86987e-05
	29	F	77522	Y	5	6.44978e-05
	29	F	77522	X	9	0.000116096
30	30	D	77522	A	12	0.000154795
	30	D	77522	E	9	0.000116096
	30	D	77522	G	12	0.000154795
	30	D	77522	F	3	3.86987e-05
	30	D	77522	N	12	0.000154795
	30	D	77522	V	25	0.000322489
	30	D	77522	Y	80	0.00103197
31	31	R	77522	C	16	0.000206393
	31	R	77522	G	4	5.15983e-05
	31	R	77522	H	18	0.000232192
	31	R	77522	L	2	2.57991e-05
	31	R	77522	P	1	1.28996e-05
	31	R	77522	S	11	0.000141895
32	32	F	77522	C	3	3.86987e-05
	32	F	77522	I	4	5.15983e-05
	32	F	77522	L	33	0.000425686
	32	F	77522	S	11	0.000141895
	32	F	77522	V	3	3.86987e-05
	32	F	77522	Y	17	0.000219293
	32	F	77522	X	2	2.57991e-05
33	33	L	77508	M	12	0.000154823
	33	L	77508	Q	4	5.16076e-05
	33	L	77508	P	16	0.00020643
	33	L	77508	R	3	3.87057e-05
	33	L	77508	T	1	1.29019e-05
	33	L	77508	V	2	2.58038e-05
	33	L	77508	X	2	2.58038e-05
34	34	Q	77521	E	3	3.86992e-05
	34	Q	77521	H	8	0.000103198
	34	Q	77521	K	2	2.57995e-05
	34	Q	77521	L	23	0.000296694
	34	Q	77521	P	6	7.73984e-05
	34	Q	77521	R	12	0.000154797
	34	Q	77521	X	1	1.28997e-05
35	35	V	77522	A	18	0.000232192
	35	V	77522	E	8	0.000103197
	35	V	77522	G	4	5.15983e-05
	35	V	77522	F	1	1.28996e-05
	35	V	77522	M	7	9.02969e-05
	35	V	77522	L	3	3.86987e-05
	35	V	77522	X	4	5.15983e-05
36	36	L	77522	I	10	0.000128996
	36	L	77522	P	18	0.000232192
	36	L	77522	R	3	3.86987e-05
	36	L	77522	Q	3	3.86987e-05
	36	L	77522	V	3	3.86987e-05
37	37	L	77515	X	4	5.16029e-05
	37	L	77515	S	15	0.000193511
	37	L	77515	M	6	7.74044e-05
	37	L	77515	W	4	5.16029e-05
	37	L	77515	F	11	0.000141908
38	38	S	77522	A	3	3.86987e-05
	38	S	77522	C	1	1.28996e-05
	38	S	77522	F	13	0.000167694
	38	S	77522	P	11	0.000141895
	38	S	77522	T	13	0.000167694
	38	S	77522	Y	11	0.000141895
	38	S	77522	X	1	1.28996e-05
39	39	G	77522	A	1	1.28996e-05
	39	G	77522	C	5	6.44978e-05
	39	G	77522	D	11	0.000141895
	39	G	77522	N	1	1.28996e-05
	39	G	77522	S	12	0.000154795
	39	G	77522	R	3	3.86987e-05
	39	G	77522	V	6	7.73974e-05
	39	G	77522	X	7	9.02969e-05
40	40	K	77516	E	11	0.000141906
	40	K	77516	M	1	1.29006e-05
	40	K	77516	N	6	7.74034e-05
	40	K	77516	Q	7	9.03039e-05
	40	K	77516	R	13	0.000167707
	40	K	77516	T	3	3.87017e-05
	40	K	77516	X	7	9.03039e-05
41	41	F	77522	I	10	0.000128996
	41	F	77522	L	19	0.000245092
	41	F	77522	S	10	0.000128996
	41	F	77522	V	2	2.57991e-05
	41	F	77522	Y	5	6.44978e-05
	41	F	77522	X	2	2.57991e-05
42	42	D	77522	A	4	5.15983e-05
	42	D	77522	E	15	0.000193493
	42	D	77522	G	14	0.000180594
	42	D	77522	H	1	1.28996e-05
	42	D	77522	N	12	0.000154795
	42	D	77522	V	12	0.000154795
	42	D	77522	Y	7	9.02969e-05
43	43	I	77522	F	6	7.73974e-05
	43	I	77522	M	4	5.15983e-05
	43	I	77522	L	5	6.44978e-05
	43	I	77522	N	6	7.73974e-05
	43	I	77522	S	2	2.57991e-05
	43	I	77522	T	11	0.000141895
	43	I	77522	V	8	0.000103197
	43	I	77522	X	6	7.73974e-05
44	44	Q	77504	E	6	7.74154e-05
	44	Q	77504	H	6	7.74154e-05
	44	Q	77504	K	8	0.00010322
	44	Q	77504	L	7	9.03179e-05
	44	Q	77504	P	3	3.87077e-05
	44	Q	77504	R	19	0.000245149
	44	Q	77504	X	1	1.29026e-05
45	45	N	77522	D	9	0.000116096
	45	N	77522	I	6	7.73974e-05
	45	N	77522	H	8	0.000103197
	45	N	77522	K	5	6.44978e-05
	45	N	77522	S	10	0.000128996
	45	N	77522	T	1	1.28996e-05
	45	N	77522	Y	9	0.000116096
	45	N	77522	X	1	1.28996e-05
46	46	A	77522	E	6	7.73974e-05
	46	A	77522	G	2	2.57991e-05
	46	A	77522	P	1	1.28996e-05
	46	A	77522	S	8	0.000103197
	46	A	77522	T	17	0.000219293
	46	A	77522	V	48	0.000619179
47	47	L	77518	M	3	3.87007e-05
	47	L	77518	Q	6	7.74014e-05
	47	L	77518	P	7	9.03016e-05
	47	L	77518	R	4	5.16009e-05
	47	L	77518	V	2	2.58005e-05
	47	L	77518	X	4	5.16009e-05
48	48	E	77510	A	5	6.45078e-05
	48	E	77510	D	21	0.000270933
	48	E	77510	G	19	0.00024513
	48	E	77510	K	9	0.000116114
	48	E	77510	Q	1	1.29016e-05
	48	E	77510	V	14	0.000180622
	48	E	77510	X	2	2.58031e-05
49	49	D	77517	A	1	1.29004e-05
	49	D	77517	E	22	0.000283809
	49	D	77517	G	8	0.000103203
	49	D	77517	H	3	3.87012e-05
	49	D	77517	N	4	5.16016e-05
	49	D	77517	V	5	6.4502e-05
	49	D	77517	Y	2	2.58008e-05
50	50	L	77515	F	8	0.000103206
	50	L	77515	I	13	0.000167709
	50	L	77515	H	17	0.000219312
	50	L	77515	P	34	0.000438625
	50	L	77515	R	3	3.87022e-05
	50	L	77515	V	2	2.58015e-05
	50	L	77515	X	7	9.03051e-05
51	51	Q	77502	E	2	2.58058e-05
	51	Q	77502	H	13	0.000167738
	51	Q	77502	K	6	7.74174e-05
	51	Q	77502	L	8	0.000103223
	51	Q	77502	P	4	5.16116e-05
	51	Q	77502	R	25	0.000322572
52	52	T	77514	A	8	0.000103207
	52	T	77514	P	2	2.58018e-05
	52	T	77514	S	12	0.000154811
	52	T	77514	I	9	0.000116108
	52	T	77514	N	5	6.45045e-05
53	53	L	77513	F	7	9.03074e-05
	53	L	77513	I	2	2.58021e-05
	53	L	77513	H	6	7.74064e-05
	53	L	77513	P	27	0.000348329
	53	L	77513	R	1	1.29011e-05
	53	L	77513	V	2	2.58021e-05
	53	L	77513	X	3	3.87032e-05
54	54	R	77512	Q	14	0.000180617
	54	R	77512	P	2	2.58025e-05
	54	R	77512	W	24	0.000309629
	54	R	77512	G	1	1.29012e-05
	54	R	77512	L	3	3.87037e-05
55	55	S	77509	A	2	2.58035e-05
	55	S	77509	C	1	1.29017e-05
	55	S	77509	F	12	0.000154821
	55	S	77509	P	12	0.000154821
	55	S	77509	T	5	6.45086e-05
	55	S	77509	Y	2	2.58035e-05
	55	S	77509	X	1	1.29017e-05
56	56	L	77505	Q	3	3.87072e-05
	56	L	77505	P	13	0.000167731
	56	L	77505	R	2	2.58048e-05
	56	L	77505	M	2	2.58048e-05
	56	L	77505	F	1	1.29024e-05
57	57	D	77508	A	1	1.29019e-05
	57	D	77508	E	5	6.45095e-05
	57	D	77508	G	17	0.000219332
	57	D	77508	H	7	9.03133e-05
	57	D	77508	N	14	0.000180627
	57	D	77508	V	6	7.74114e-05
	57	D	77508	Y	12	0.000154823
	57	D	77508	X	1	1.29019e-05
58	58	T	77507	A	7	9.03144e-05
	58	T	77507	I	17	0.000219335
	58	T	77507	K	9	0.000116119
	58	T	77507	P	6	7.74124e-05
	58	T	77507	S	8	0.000103216
	58	T	77507	R	2	2.58041e-05
59	59	A	77505	D	29	0.000374169
	59	A	77505	G	1	1.29024e-05
	59	A	77505	S	7	9.03168e-05
	59	A	77505	T	24	0.000309657
	59	A	77505	V	37	0.000477389
	59	A	77505	X	6	7.74144e-05
60	60	T	77504	I	10	0.000129026
	60	T	77504	P	1	1.29026e-05
	60	T	77504	S	11	0.000141928
	60	T	77504	A	10	0.000129026
	60	T	77504	N	6	7.74154e-05
61	61	G	77505	A	4	5.16096e-05
	61	G	77505	E	22	0.000283853
	61	G	77505	R	18	0.000232243
	61	G	77505	W	10	0.000129024
	61	G	77505	V	19	0.000245145
	61	G	77505	X	1	1.29024e-05
62	62	K	77493	E	12	0.000154853
	62	K	77493	M	3	3.87132e-05
	62	K	77493	N	4	5.16176e-05
	62	K	77493	Q	1	1.29044e-05
	62	K	77493	R	16	0.00020647
	62	K	77493	T	1	1.29044e-05
	62	K	77493	X	6	7.74263e-05
63	63	Q	77500	H	11	0.000141935
	63	Q	77500	K	5	6.45161e-05
	63	Q	77500	L	4	5.16129e-05
	63	Q	77500	P	2	2.58065e-05
	63	Q	77500	R	14	0.000180645
	63	Q	77500	X	1	1.29032e-05
64	64	L	77501	M	18	0.000232255
	64	L	77501	Q	8	0.000103224
	64	L	77501	P	7	9.03214e-05
	64	L	77501	R	5	6.45153e-05
	64	L	77501	V	1	1.29031e-05
	64	L	77501	X	3	3.87092e-05
65	65	D	77500	A	2	2.58065e-05
	65	D	77500	E	8	0.000103226
	65	D	77500	G	13	0.000167742
	65	D	77500	H	3	3.87097e-05
	65	D	77500	N	17	0.000219355
	65	D	77500	V	13	0.000167742
	65	D	77500	Y	10	0.000129032
66	66	I	77496	F	6	7.74234e-05
	66	I	77496	M	8	0.000103231
	66	I	77496	L	2	2.58078e-05
	66	I	77496	N	7	9.03272e-05
	66	I	77496	S	2	2.58078e-05
	66	I	77496	T	4	5.16156e-05
	66	I	77496	V	7	9.03272e-05
	66	I	77496	X	7	9.03272e-05
67	67	I	77495	F	7	9.03284e-05
	67	I	77495	M	1	1.29041e-05
	67	I	77495	L	5	6.45203e-05
	67	I	77495	N	12	0.000154849
	67	I	77495	S	1	1.29041e-05
	67	I	77495	T	11	0.000141945
	67	I	77495	V	5	6.45203e-05
	67	I	77495	X	1	1.29041e-05
68	68	G	77487	X	1	1.29054e-05
	68	G	77487	R	19	0.000245202
	68	G	77487	E	9	0.000116149
	68	G	77487	V	4	5.16216e-05
69	69	D	77495	A	2	2.58081e-05
	69	D	77495	E	5	6.45203e-05
	69	D	77495	G	10	0.000129041
	69	D	77495	H	1	1.29041e-05
	69	D	77495	N	3	3.87122e-05
	69	D	77495	V	9	0.000116137
	69	D	77495	Y	5	6.45203e-05
70	70	I	77495	F	7	9.03284e-05
	70	I	77495	M	170	0.00219369
	70	I	77495	L	2	2.58081e-05
	70	I	77495	N	3	3.87122e-05
	70	I	77495	S	90	0.00116137
	70	I	77495	R	2	2.58081e-05
	70	I	77495	T	17	0.000219369
	70	I	77495	V	17	0.000219369
	70	I	77495	X	1	1.29041e-05
71	71	V	77495	A	11	0.000141945
	71	V	77495	E	12	0.000154849
	71	V	77495	G	24	0.000309697
	71	V	77495	I	7	9.03284e-05
	71	V	77495	L	8	0.000103232
	71	V	77495	X	6	7.74243e-05
72	72	G	77495	A	2	2.58081e-05
	72	G	77495	R	11	0.000141945
	72	G	77495	E	11	0.000141945
	72	G	77495	W	31	0.000400026
	72	G	77495	V	6	7.74243e-05
73	73	R	77463	Q	21	0.000271097
	73	R	77463	X	20	0.000258188
	73	R	77463	L	8	0.000103275
	73	R	77463	G	4	5.16376e-05
	73	R	77463	P	1	1.29094e-05
74	74	P	77494	A	3	3.87127e-05
	74	P	77494	L	14	0.000180659
	74	P	77494	Q	16	0.000206468
	74	P	77494	S	9	0.000116138
	74	P	77494	R	6	7.74253e-05
	74	P	77494	T	4	5.16169e-05
	74	P	77494	X	2	2.58084e-05
75	75	R	77493	C	26	0.000335514
	75	R	77493	G	2	2.58088e-05
	75	R	77493	H	22	0.000283897
	75	R	77493	L	13	0.000167757
	75	R	77493	S	4	5.16176e-05
	75	R	77493	X	1	1.29044e-05
76	76	G	77494	A	2	2.58084e-05
	76	G	77494	S	13	0.000167755
	76	G	77494	C	6	7.74253e-05
	76	G	77494	D	16	0.000206468
	76	G	77494	V	4	5.16169e-05
77	77	L	77492	Q	3	3.87137e-05
	77	L	77492	P	13	0.000167759
	77	L	77492	R	1	1.29046e-05
	77	L	77492	I	9	0.000116141
	77	L	77492	V	1	1.29046e-05
78	78	V	77489	A	20	0.000258101
	78	V	77489	M	8	0.00010324
	78	V	77489	E	18	0.000232291
	78	V	77489	L	5	6.45253e-05
	78	V	77489	G	3	3.87152e-05
79	79	Y	77477	C	10	0.000129071
	79	Y	77477	D	3	3.87212e-05
	79	Y	77477	F	9	0.000116164
	79	Y	77477	H	4	5.16282e-05
	79	Y	77477	N	9	0.000116164
	79	Y	77477	Q	1	1.29071e-05
	79	Y	77477	S	1	1.29071e-05
80	80	Q	77474	E	2	2.58151e-05
	80	Q	77474	H	19	0.000245244
	80	Q	77474	K	7	9.03529e-05
	80	Q	77474	L	9	0.000116168
	80	Q	77474	R	13	0.000167798
	80	Q	77474	X	4	5.16302e-05
81	81	D	77489	A	5	6.45253e-05
	81	D	77489	E	124	0.00160023
	81	D	77489	G	14	0.000180671
	81	D	77489	H	1	1.29051e-05
	81	D	77489	K	1	1.29051e-05
	81	D	77489	N	5	6.45253e-05
	81	D	77489	V	4	5.16202e-05
	81	D	77489	Y	6	7.74303e-05
82	82	I	77488	F	2	2.58104e-05
	82	I	77488	H	1	1.29052e-05
	82	I	77488	M	1018	0.0131375
	82	I	77488	L	2	2.58104e-05
	82	I	77488	N	19	0.000245199
	82	I	77488	S	13	0.000167768
	82	I	77488	T	6	7.74313e-05
	82	I	77488	V	7	9.03366e-05
	82	I	77488	X	19	0.000245199
83	83	F	77488	C	5	6.45261e-05
	83	F	77488	I	8	0.000103242
	83	F	77488	L	14	0.000180673
	83	F	77488	S	3	3.87157e-05
	83	F	77488	V	32	0.000412967
	83	F	77488	Y	9	0.000116147
84	84	N	77488	D	18	0.000232294
	84	N	77488	I	11	0.000141957
	84	N	77488	H	11	0.000141957
	84	N	77488	K	8	0.000103242
	84	N	77488	S	19	0.000245199
	84	N	77488	T	4	5.16209e-05
	84	N	77488	Y	12	0.000154863
	84	N	77488	X	1	1.29052e-05
85	85	Y	77440	C	11	0.000142045
	85	Y	77440	D	17	0.000219525
	85	Y	77440	F	3	3.87397e-05
	85	Y	77440	H	11	0.000142045
	85	Y	77440	N	17	0.000219525
	85	Y	77440	S	15	0.000193698
86	86	F	77483	C	104	0.00134223
	86	F	77483	G	1	1.29061e-05
	86	F	77483	I	2	2.58121e-05
	86	F	77483	L	31	0.000400088
	86	F	77483	S	15	0.000193591
	86	F	77483	V	27	0.000348464
	86	F	77483	Y	26	0.000335557
87	87	G	77476	R	16	0.000206516
	87	G	77476	E	7	9.03506e-05
	87	G	77476	D	12	0.000154887
	87	G	77476	V	5	6.45361e-05
88	88	F	77480	A	2	2.58131e-05
	88	F	77480	C	28	0.000361384
	88	F	77480	E	4	5.16262e-05
	88	F	77480	I	10	0.000129066
	88	F	77480	L	19	0.000245225
	88	F	77480	S	17	0.000219411
	88	F	77480	V	4	5.16262e-05
	88	F	77480	Y	4	5.16262e-05
89	89	A	0	D	0	0
90	11	G	75418	A	1	1.32594e-05
	11	G	75418	R	22	0.000291708
	11	G	75418	E	8	0.000106075
	11	G	75418	W	7	9.2816e-05
	11	G	75418	V	8	0.000106075
91	12	T	75433	A	10	0.000132568
	12	T	75433	I	2	2.65136e-05
	12	T	75433	K	6	7.95408e-05
	12	T	75433	M	18	0.000238622
	12	T	75433	N	5	6.6284e-05
	12	T	75433	P	16	0.000212109
	12	T	75433	S	3	3.97704e-05
	12	T	75433	R	1	1.32568e-05
92	13	E	75389	A	32	0.000424465
	13	E	75389	D	31	0.000411201
	13	E	75389	G	75	0.00099484
	13	E	75389	K	10	0.000132645
	13	E	75389	L	3	3.97936e-05
	13	E	75389	Q	3	3.97936e-05
	13	E	75389	W	2	2.65291e-05
	13	E	75389	V	36	0.000477523
93	14	R	75433	C	17	0.000225366
	14	R	75433	G	1	1.32568e-05
	14	R	75433	H	18	0.000238622
	14	R	75433	L	12	0.000159082
	14	R	75433	P	3	3.97704e-05
	14	R	75433	S	6	7.95408e-05
94	15	A	75433	E	13	0.000172338
	15	A	75433	D	1	1.32568e-05
	15	A	75433	G	1	1.32568e-05
	15	A	75433	I	1	1.32568e-05
	15	A	75433	P	2	2.65136e-05
	15	A	75433	S	12	0.000159082
	15	A	75433	T	48	0.000636326
	15	A	75433	V	33	0.000437474
	15	A	75433	X	1	1.32568e-05
95	16	G	75433	A	1	1.32568e-05
	16	G	75433	C	6	7.95408e-05
	16	G	75433	S	1	1.32568e-05
	16	G	75433	D	8	0.000106054
	16	G	75433	V	4	5.30272e-05
96	17	S	75433	A	6	7.95408e-05
	17	S	75433	C	2	2.65136e-05
	17	S	75433	F	2	2.65136e-05
	17	S	75433	P	15	0.000198852
	17	S	75433	T	13	0.000172338
	17	S	75433	Y	5	6.6284e-05
	17	S	75433	X	4	5.30272e-05
97	18	F	75433	C	10	0.000132568
	18	F	75433	I	6	7.95408e-05
	18	F	75433	L	34	0.000450731
	18	F	75433	S	5	6.6284e-05
	18	F	75433	V	9	0.000119311
	18	F	75433	Y	10	0.000132568
98	19	G	75415	X	2	2.65199e-05
	19	G	75415	R	20	0.000265199
	19	G	75415	E	16	0.000212159
	19	G	75415	L	1	1.326e-05
	19	G	75415	V	19	0.000251939
99	20	S	75433	C	11	0.000145825
	20	S	75433	G	19	0.000251879
	20	S	75433	I	17	0.000225366
	20	S	75433	N	6	7.95408e-05
	20	S	75433	R	48	0.000636326
	20	S	75433	T	1	1.32568e-05
	20	S	75433	X	1	1.32568e-05
100	21	L	75428	Q	12	0.000159092
	21	L	75428	P	19	0.000251896
	21	L	75428	R	14	0.000185607
	21	L	75428	M	10	0.000132577
	21	L	75428	V	3	3.9773e-05
101	22	S	75432	A	5	6.62849e-05
	22	S	75432	L	66	0.00087496
	22	S	75432	P	16	0.000212112
	22	S	75432	T	12	0.000159084
	22	S	75432	W	4	5.30279e-05
	22	S	75432	X	1	1.3257e-05
102	23	D	75433	A	5	6.6284e-05
	23	D	75433	E	22	0.00029165
	23	D	75433	G	31	0.000410961
	23	D	75433	H	3	3.97704e-05
	23	D	75433	N	18	0.000238622
	23	D	75433	V	6	7.95408e-05
	23	D	75433	Y	19	0.000251879
	23	D	75433	X	3	3.97704e-05
103	24	P	75433	A	7	9.27976e-05
	24	P	75433	H	13	0.000172338
	24	P	75433	L	13	0.000172338
	24	P	75433	S	14	0.000185595
	24	P	75433	R	4	5.30272e-05
	24	P	75433	T	15	0.000198852
104	25	T	75414	A	14	0.000185642
	25	T	75414	K	8	0.000106081
	25	T	75414	M	21	0.000278463
	25	T	75414	P	9	0.000119341
	25	T	75414	S	4	5.30405e-05
	25	T	75414	R	8	0.000106081
105	26	V	75131	A	14	0.000186341
	26	V	75131	D	8	0.000106481
	26	V	75131	G	14	0.000186341
	26	V	75131	F	18	0.000239582
	26	V	75131	I	16	0.000212961
	26	V	75131	L	3	3.99303e-05
	26	V	75131	S	1	1.33101e-05
	26	V	75131	R	6	7.98605e-05
	26	V	75131	X	1	1.33101e-05
106	27	G	75132	A	2	2.66198e-05
	27	G	75132	C	19	0.000252888
	27	G	75132	D	10	0.000133099
	27	G	75132	Q	1	1.33099e-05
	27	G	75132	S	16	0.000212959
	27	G	75132	R	3	3.99297e-05
	27	G	75132	V	11	0.000146409
107	28	A	75131	D	6	7.98605e-05
	28	A	75131	G	3	3.99303e-05
	28	A	75131	P	2	2.66202e-05
	28	A	75131	S	24	0.000319442
	28	A	75131	T	8	0.000106481
	28	A	75131	V	8	0.000106481
108	29	P	75259	A	3	3.98623e-05
	29	P	75259	M	5	6.64372e-05
	29	P	75259	L	13	0.000172737
	29	P	75259	Q	15	0.000199312
	29	P	75259	S	9	0.000119587
	29	P	75259	R	6	7.97247e-05
	29	P	75259	T	14	0.000186024
109	30	W	75253	C	13	0.000172751
	30	W	75253	G	2	2.6577e-05
	30	W	75253	L	4	5.3154e-05
	30	W	75253	S	3	3.98655e-05
	30	W	75253	R	18	0.000239193
	30	W	75253	V	5	6.64425e-05
	30	W	75253	Y	18	0.000239193
110	31	Y	75276	C	8	0.000106276
	31	Y	75276	D	2	2.65689e-05
	31	Y	75276	F	10	0.000132844
	31	Y	75276	H	5	6.64222e-05
	31	Y	75276	N	7	9.29911e-05
	31	Y	75276	S	5	6.64222e-05
111	32	S	75326	A	12	0.000159308
	32	S	75326	P	15	0.000199134
	32	S	75326	L	32	0.00042482
	32	S	75326	W	3	3.98269e-05
	32	S	75326	T	17	0.000225686
112	33	V	75422	A	10	0.000132587
	33	V	75422	D	2	2.65175e-05
	33	V	75422	G	11	0.000145846
	33	V	75422	F	13	0.000172364
	33	V	75422	I	13	0.000172364
	33	V	75422	L	2	2.65175e-05
	33	V	75422	X	1	1.32587e-05
113	34	G	75423	A	4	5.30342e-05
	34	G	75423	C	14	0.00018562
	34	G	75423	D	25	0.000331464
	34	G	75423	S	21	0.00027843
	34	G	75423	R	3	3.97757e-05
	34	G	75423	V	14	0.00018562
114	35	A	75423	D	14	0.00018562
	35	A	75423	G	2	2.65171e-05
	35	A	75423	P	2	2.65171e-05
	35	A	75423	S	14	0.00018562
	35	A	75423	T	52	0.000689445
	35	A	75423	V	13	0.000172361
115	36	P	75424	A	2	2.65168e-05
	36	P	75424	L	8	0.000106067
	36	P	75424	Q	21	0.000278426
	36	P	75424	S	13	0.000172359
	36	P	75424	R	3	3.97751e-05
	36	P	75424	T	17	0.000225392
	36	P	75424	X	1	1.32584e-05
116	37	T	75430	I	13	0.000172345
	37	T	75430	A	12	0.000159088
	37	T	75430	S	9	0.000119316
	37	T	75430	P	2	2.65146e-05
	37	T	75430	N	12	0.000159088
117	38	G	75432	A	3	3.97709e-05
	38	G	75432	C	4	5.30279e-05
	38	G	75432	D	10	0.00013257
	38	G	75432	N	1	1.3257e-05
	38	G	75432	S	17	0.000225369
	38	G	75432	V	14	0.000185598
	38	G	75432	X	1	1.3257e-05
118	39	N	75432	D	9	0.000119313
	39	N	75432	I	3	3.97709e-05
	39	N	75432	H	5	6.62849e-05
	39	N	75432	K	8	0.000106056
	39	N	75432	S	7	9.27988e-05
	39	N	75432	R	1	1.3257e-05
	39	N	75432	T	4	5.30279e-05
	39	N	75432	Y	3	3.97709e-05
	39	N	75432	X	2	2.65139e-05
119	40	A	75432	D	21	0.000278396
	40	A	75432	G	4	5.30279e-05
	40	A	75432	P	4	5.30279e-05
	40	A	75432	S	11	0.000145827
	40	A	75432	T	25	0.000331424
	40	A	75432	V	24	0.000318167
	40	A	75432	X	2	2.65139e-05
120	41	R	75421	I	5	6.62945e-05
	41	R	75421	K	17	0.000225401
	41	R	75421	S	19	0.000251919
	41	R	75421	G	12	0.000159107
	41	R	75421	T	3	3.97767e-05
121	42	E	75421	A	22	0.000291696
	42	E	75421	D	8	0.000106071
	42	E	75421	G	20	0.000265178
	42	E	75421	K	4	5.30356e-05
	42	E	75421	L	1	1.32589e-05
	42	E	75421	S	1	1.32589e-05
	42	E	75421	V	19	0.000251919
122	43	P	75431	A	2	2.65143e-05
	43	P	75431	L	24	0.000318172
	43	P	75431	Q	20	0.000265143
	43	P	75431	S	63	0.0008352
	43	P	75431	T	26	0.000344686
	43	P	75431	X	1	1.32571e-05
123	44	S	75430	C	11	0.000145831
	44	S	75430	G	25	0.000331433
	44	S	75430	I	13	0.000172345
	44	S	75430	N	4	5.30293e-05
	44	S	75430	R	25	0.000331433
	44	S	75430	T	3	3.9772e-05
	44	S	75430	X	1	1.32573e-05
124	45	D	75431	A	5	6.62857e-05
	45	D	75431	E	4	5.30286e-05
	45	D	75431	G	17	0.000225372
	45	D	75431	H	2	2.65143e-05
	45	D	75431	N	18	0.000238629
	45	D	75431	V	13	0.000172343
	45	D	75431	Y	8	0.000106057
125	46	E	75427	A	5	6.62893e-05
	46	E	75427	D	15	0.000198868
	46	E	75427	G	14	0.00018561
	46	E	75427	K	20	0.000265157
	46	E	75427	Q	2	2.65157e-05
	46	E	75427	T	1	1.32579e-05
	46	E	75427	V	13	0.000172352
126	47	E	75422	A	11	0.000145846
	47	E	75422	D	8	0.00010607
	47	E	75422	G	70	0.000928111
	47	E	75422	K	231	0.00306277
	47	E	75422	Q	3	3.97762e-05
	47	E	75422	V	9	0.000119329
127	48	Y	75394	H	10	0.000132637
	48	Y	75394	C	7	9.28456e-05
	48	Y	75394	F	4	5.30546e-05
	48	Y	75394	D	12	0.000159164
	48	Y	75394	N	10	0.000132637
128	49	R	75430	Q	55	0.000729153
	49	R	75430	W	27	0.000357948
	49	R	75430	L	30	0.00039772
	49	R	75430	G	3	3.9772e-05
	49	R	75430	P	11	0.000145831
129	50	M	75430	I	19	0.000251889
	50	M	75430	K	9	0.000119316
	50	M	75430	L	16	0.000212117
	50	M	75430	R	11	0.000145831
	50	M	75430	T	10	0.000132573
	50	M	75430	V	17	0.000225375
130	51	I	75430	A	1	1.32573e-05
	51	I	75430	C	1	1.32573e-05
	51	I	75430	F	47	0.000623094
	51	I	75430	H	1	1.32573e-05
	51	I	75430	M	3	3.9772e-05
	51	I	75430	L	26	0.00034469
	51	I	75430	N	25	0.000331433
	51	I	75430	S	25	0.000331433
	51	I	75430	T	16	0.000212117
	51	I	75430	V	10	0.000132573
131	52	L	75427	M	27	0.000357962
	52	L	75427	Q	8	0.000106063
	52	L	75427	P	31	0.000410993
	52	L	75427	R	7	9.2805e-05
	52	L	75427	V	2	2.65157e-05
	52	L	75427	X	1	1.32579e-05
132	53	K	75416	E	16	0.000212157
	53	K	75416	I	14	0.000185637
	53	K	75416	N	5	6.62989e-05
	53	K	75416	Q	6	7.95587e-05
	53	K	75416	R	15	0.000198897
	53	K	75416	T	14	0.000185637
133	54	A	75427	E	23	0.000304931
	54	A	75427	G	1	1.32579e-05
	54	A	75427	P	2	2.65157e-05
	54	A	75427	S	7	9.2805e-05
	54	A	75427	T	13	0.000172352
	54	A	75427	V	10	0.000132579
	54	A	75427	X	5	6.62893e-05
134	55	K	75420	E	12	0.000159109
	55	K	75420	M	4	5.30363e-05
	55	K	75420	N	12	0.000159109
	55	K	75420	Q	2	2.65182e-05
	55	K	75420	R	10	0.000132591
	55	K	75420	T	5	6.62954e-05
135	56	I	75424	F	10	0.000132584
	56	I	75424	M	3	3.97751e-05
	56	I	75424	L	12	0.000159101
	56	I	75424	N	25	0.000331459
	56	I	75424	S	16	0.000212134
	56	I	75424	T	10	0.000132584
	56	I	75424	V	13	0.000172359
136	57	I	75384	F	13	0.00017245
	57	I	75384	H	1	1.32654e-05
	57	I	75384	K	1	1.32654e-05
	57	I	75384	L	10	0.000132654
	57	I	75384	N	13	0.00017245
	57	I	75384	S	11	0.00014592
	57	I	75384	T	25	0.000331635
	57	I	75384	V	14	0.000185716
	57	I	75384	X	1	1.32654e-05
137	58	K	75419	E	18	0.000238667
	58	K	75419	I	1	1.32593e-05
	58	K	75419	M	8	0.000106074
	58	K	75419	N	9	0.000119333
	58	K	75419	Q	6	7.95555e-05
	58	K	75419	R	10	0.000132593
	58	K	75419	T	2	2.65185e-05
	58	K	75419	X	2	2.65185e-05
138	59	N	75423	D	13	0.000172361
	59	N	75423	I	4	5.30342e-05
	59	N	75423	H	4	5.30342e-05
	59	N	75423	K	17	0.000225395
	59	N	75423	S	14	0.00018562
	59	N	75423	T	8	0.000106068
	59	N	75423	Y	11	0.000145844
139	60	R	75408	I	6	7.95672e-05
	60	R	75408	S	10	0.000132612
	60	R	75408	K	12	0.000159134
	60	R	75408	T	3	3.97836e-05
	60	R	75408	G	9	0.000119351
140	61	T	75421	A	18	0.00023866
	61	T	75421	I	7	9.28123e-05
	61	T	75421	K	6	7.95534e-05
	61	T	75421	P	26	0.000344732
	61	T	75421	S	9	0.00011933
	61	T	75421	R	1	1.32589e-05
	61	T	75421	X	3	3.97767e-05
141	62	N	75421	D	13	0.000172366
	62	N	75421	I	19	0.000251919
	62	N	75421	H	7	9.28123e-05
	62	N	75421	K	11	0.000145848
	62	N	75421	S	37	0.00049058
	62	N	75421	T	18	0.00023866
	62	N	75421	Y	4	5.30356e-05
142	63	S	75409	A	67	0.000888488
	63	S	75409	G	1	1.3261e-05
	63	S	75409	L	761	0.0100916
	63	S	75409	P	19	0.000251959
	63	S	75409	T	18	0.000238698
	63	S	75409	X	1	1.3261e-05
143	64	T	75417	A	13	0.000172375
	64	T	75417	I	12	0.000159115
	64	T	75417	K	2	2.65192e-05
	64	T	75417	N	10	0.000132596
	64	T	75417	P	14	0.000185635
	64	T	75417	S	13	0.000172375
	64	T	75417	X	5	6.6298e-05
144	65	P	75415	Q	14	0.000185639
	65	P	75415	S	16	0.000212159
	65	P	75415	T	22	0.000291719
	65	P	75415	L	12	0.00015912
145	66	E	75410	A	8	0.000106087
	66	E	75410	D	11	0.000145869
	66	E	75410	G	44	0.000583477
	66	E	75410	K	28	0.000371304
	66	E	75410	N	1	1.32608e-05
	66	E	75410	Q	2	2.65217e-05
	66	E	75410	R	5	6.63042e-05
	66	E	75410	V	15	0.000198913
146	67	Q	75401	E	4	5.30497e-05
	67	Q	75401	H	11	0.000145887
	67	Q	75401	K	29	0.00038461
	67	Q	75401	L	11	0.000145887
	67	Q	75401	P	10	0.000132624
	67	Q	75401	R	17	0.000225461
147	68	V	75412	A	11	0.000145865
	68	V	75412	E	1	1.32605e-05
	68	V	75412	D	11	0.000145865
	68	V	75412	G	7	9.28234e-05
	68	V	75412	F	12	0.000159126
	68	V	75412	I	12	0.000159126
	68	V	75412	L	1	1.32605e-05
	68	V	75412	X	5	6.63024e-05
148	69	I	75408	F	3	3.97836e-05
	69	I	75408	M	3	3.97836e-05
	69	I	75408	L	1	1.32612e-05
	69	I	75408	N	11	0.000145873
	69	I	75408	S	2	2.65224e-05
	69	I	75408	R	1	1.32612e-05
	69	I	75408	T	6	7.95672e-05
	69	I	75408	V	8	0.00010609
	69	I	75408	X	3	3.97836e-05
149	70	E	75404	A	2	2.65238e-05
	70	E	75404	D	20	0.000265238
	70	E	75404	G	8	0.000106095
	70	E	75404	K	23	0.000305024
	70	E	75404	Q	3	3.97857e-05
	70	E	75404	V	15	0.000198928
150	71	A	75407	D	20	0.000265227
	71	A	75407	G	1	1.32614e-05
	71	A	75407	P	2	2.65227e-05
	71	A	75407	S	1	1.32614e-05
	71	A	75407	T	12	0.000159136
	71	A	75407	V	960	0.0127309
	71	A	75407	Y	1	1.32614e-05
	71	A	75407	X	7	9.28296e-05
151	72	Y	75382	C	35	0.000464302
	72	Y	75382	D	5	6.63288e-05
	72	Y	75382	F	5	6.63288e-05
	72	Y	75382	H	15	0.000198986
	72	Y	75382	N	3	3.97973e-05
	72	Y	75382	S	1	1.32658e-05
	72	Y	75382	X	1	1.32658e-05
152	73	K	75401	E	16	0.000212199
	73	K	75401	I	9	0.000119362
	73	K	75401	N	29	0.00038461
	73	K	75401	Q	8	0.000106099
	73	K	75401	R	12	0.000159149
	73	K	75401	T	20	0.000265248
153	74	F	75405	C	17	0.000225449
	74	F	75405	I	7	9.2832e-05
	74	F	75405	L	79	0.00104768
	74	F	75405	S	11	0.000145879
	74	F	75405	V	12	0.000159141
	74	F	75405	Y	6	7.95703e-05
154	75	V	75405	A	6	7.95703e-05
	75	V	75405	E	13	0.000172402
	75	V	75405	G	2	2.65234e-05
	75	V	75405	I	8	0.000106094
	75	V	75405	L	5	6.63086e-05
	75	V	75405	R	1	1.32617e-05
	75	V	75405	Y	8	0.000106094
155	76	F	75405	C	8	0.000106094
	76	F	75405	I	17	0.000225449
	76	F	75405	L	6038	0.0800743
	76	F	75405	N	1	1.32617e-05
	76	F	75405	S	31	0.000411113
	76	F	75405	R	1	1.32617e-05
	76	F	75405	V	30	0.000397852
	76	F	75405	Y	14	0.000185664
156	77	G	0	A	0	0
157	9	V	92190	A	23	0.000249485
	9	V	92190	I	10	0.000108472
	9	V	92190	D	6	6.5083e-05
	9	V	92190	G	9	9.76245e-05
	9	V	92190	F	44	0.000477275
158	10	P	92193	A	6	6.50809e-05
	10	P	92193	G	2	2.16936e-05
	10	P	92193	H	19	0.000206089
	10	P	92193	L	14	0.000151855
	10	P	92193	S	57	0.000618268
	10	P	92193	R	2	2.16936e-05
	10	P	92193	T	29	0.000314558
	10	P	92193	V	1	1.08468e-05
159	11	E	92177	A	26	0.000282066
	11	E	92177	D	36	0.000390553
	11	E	92177	G	19	0.000206125
	11	E	92177	K	29	0.000314612
	11	E	92177	S	3	3.25461e-05
	11	E	92177	V	15	0.00016273
160	12	V	92194	A	49	0.000531488
	12	V	92194	E	13	0.000141007
	12	V	92194	G	8	8.67735e-05
	12	V	92194	I	14	0.000151854
	12	V	92194	L	52	0.000564028
	12	V	92194	S	1	1.08467e-05
161	13	F	92194	C	13	0.000141007
	13	F	92194	I	6	6.50802e-05
	13	F	92194	L	40	0.000433868
	13	F	92194	S	24	0.000260321
	13	F	92194	V	5	5.42335e-05
	13	F	92194	Y	17	0.000184394
162	14	L	92194	I	12	0.00013016
	14	L	92194	Q	9	9.76202e-05
	14	L	92194	P	18	0.00019524
	14	L	92194	R	2	2.16934e-05
	14	L	92194	V	3	3.25401e-05
	14	L	92194	X	3	3.25401e-05
163	15	E	92137	A	58	0.000629497
	15	E	92137	D	12	0.000130241
	15	E	92137	G	19	0.000206215
	15	E	92137	K	9	9.76806e-05
	15	E	92137	S	1	1.08534e-05
	15	E	92137	V	45	0.000488403
	15	E	92137	X	1	1.08534e-05
164	16	E	92191	A	16	0.000173553
	16	E	92191	D	16	0.000173553
	16	E	92191	G	25	0.000271176
	16	E	92191	K	10	0.00010847
	16	E	92191	Q	1	1.0847e-05
	16	E	92191	V	30	0.000325411
	16	E	92191	Y	1	1.0847e-05
	16	E	92191	X	1	1.0847e-05
165	17	Y	92171	C	14	0.000151892
	17	Y	92171	D	3	3.25482e-05
	17	Y	92171	F	2	2.16988e-05
	17	Y	92171	H	11	0.000119343
	17	Y	92171	N	9	9.76446e-05
	17	Y	92171	S	4	4.33976e-05
166	18	A	92194	D	17	0.000184394
	18	A	92194	G	3	3.25401e-05
	18	A	92194	P	2	2.16934e-05
	18	A	92194	S	21	0.000227781
	18	A	92194	T	18	0.00019524
	18	A	92194	V	38	0.000412174
167	19	P	92193	A	6	6.50809e-05
	19	P	92193	E	1	1.08468e-05
	19	P	92193	H	18	0.000195243
	19	P	92193	L	41	0.000444719
	19	P	92193	S	28	0.000303711
	19	P	92193	R	1	1.08468e-05
	19	P	92193	T	37	0.000401332
168	20	A	92193	D	10	0.000108468
	20	A	92193	G	7	7.59277e-05
	20	A	92193	P	1	1.08468e-05
	20	A	92193	S	19	0.000206089
	20	A	92193	T	16	0.000173549
	20	A	92193	V	23	0.000249477
	20	A	92193	X	7	7.59277e-05
169	21	A	92194	D	5	5.42335e-05
	21	A	92194	G	2	2.16934e-05
	21	A	92194	F	1	1.08467e-05
	21	A	92194	P	2	2.16934e-05
	21	A	92194	S	11	0.000119314
	21	A	92194	T	40	0.000433868
	21	A	92194	V	7	7.59268e-05
170	22	V	92193	A	31	0.000336251
	22	V	92193	D	16	0.000173549
	22	V	92193	G	3	3.25404e-05
	22	V	92193	F	16	0.000173549
	22	V	92193	I	9	9.76213e-05
	22	V	92193	L	1	1.08468e-05
	22	V	92193	X	2	2.16936e-05
171	23	R	92194	C	36	0.000390481
	23	R	92194	G	1	1.08467e-05
	23	R	92194	H	36	0.000390481
	23	R	92194	L	61	0.000661648
	23	R	92194	P	2	2.16934e-05
	23	R	92194	S	18	0.00019524
172	24	I	92194	F	12	0.00013016
	24	I	92194	M	3	3.25401e-05
	24	I	92194	L	56	0.000607415
	24	I	92194	N	25	0.000271167
	24	I	92194	S	28	0.000303707
	24	I	92194	T	15	0.0001627
	24	I	92194	V	9	9.76202e-05
	24	I	92194	X	1	1.08467e-05
173	25	G	92194	A	2	2.16934e-05
	25	G	92194	C	21	0.000227781
	25	G	92194	D	63	0.000683342
	25	G	92194	S	30	0.000325401
	25	G	92194	R	4	4.33868e-05
	25	G	92194	V	57	0.000618261
174	26	I	92195	F	13	0.000141005
	26	I	92195	M	1	1.08466e-05
	26	I	92195	L	11	0.000119312
	26	I	92195	N	5	5.42329e-05
	26	I	92195	S	6	6.50795e-05
	26	I	92195	T	10	0.000108466
	26	I	92195	V	13	0.000141005
175	27	G	92195	A	1	1.08466e-05
	27	G	92195	C	7	7.5926e-05
	27	G	92195	D	19	0.000206085
	27	G	92195	S	16	0.000173545
	27	G	92195	R	5	5.42329e-05
	27	G	92195	V	6	6.50795e-05
	27	G	92195	X	1	1.08466e-05
176	28	K	92192	E	12	0.000130163
	28	K	92192	M	11	0.000119316
	28	K	92192	N	19	0.000206092
	28	K	92192	Q	9	9.76224e-05
	28	K	92192	R	8	8.67754e-05
	28	K	92192	T	6	6.50816e-05
	28	K	92192	X	14	0.000151857
177	29	I	92193	F	17	0.000184396
	29	I	92193	M	15	0.000162702
	29	I	92193	L	11	0.000119315
	29	I	92193	N	7	7.59277e-05
	29	I	92193	S	12	0.000130162
	29	I	92193	T	23	0.000249477
	29	I	92193	V	20	0.000216936
178	30	L	92194	I	5	5.42335e-05
	30	L	92194	Q	8	8.67735e-05
	30	L	92194	P	13	0.000141007
	30	L	92194	R	10	0.000108467
	30	L	92194	V	2	2.16934e-05
	30	L	92194	X	9	9.76202e-05
179	31	T	92195	A	11	0.000119312
	31	T	92195	K	6	6.50795e-05
	31	T	92195	M	26	0.000282011
	31	T	92195	P	6	6.50795e-05
	31	T	92195	S	7	7.5926e-05
	31	T	92195	R	6	6.50795e-05
180	32	N	92195	D	6	6.50795e-05
	32	N	92195	I	4	4.33863e-05
	32	N	92195	H	2	2.16932e-05
	32	N	92195	K	21	0.000227778
	32	N	92195	S	22	0.000238625
	32	N	92195	T	6	6.50795e-05
	32	N	92195	Y	19	0.000206085
181	33	V	92195	I	20	0.000216932
	33	V	92195	A	37	0.000401323
	33	V	92195	E	11	0.000119312
	33	V	92195	L	10	0.000108466
	33	V	92195	G	7	7.5926e-05
182	34	E	92156	A	20	0.000217023
	34	E	92156	D	27	0.000292981
	34	E	92156	G	40	0.000434047
	34	E	92156	K	17	0.00018447
	34	E	92156	Q	5	5.42558e-05
	34	E	92156	V	18	0.000195321
183	35	R	92195	C	25	0.000271164
	35	R	92195	G	2	2.16932e-05
	35	R	92195	H	30	0.000325397
	35	R	92195	L	20	0.000216932
	35	R	92195	P	5	5.42329e-05
	35	R	92195	S	13	0.000141005
184	36	S	92195	C	9	9.76192e-05
	36	S	92195	G	16	0.000173545
	36	S	92195	I	18	0.000195238
	36	S	92195	N	14	0.000151852
	36	S	92195	R	40	0.000433863
	36	S	92195	T	1	1.08466e-05
	36	S	92195	X	2	2.16932e-05
185	37	L	92192	F	208	0.00225616
	37	L	92192	I	15	0.000162704
	37	L	92192	H	9	9.76224e-05
	37	L	92192	P	23	0.000249479
	37	L	92192	R	15	0.000162704
	37	L	92192	V	1	1.08469e-05
186	38	L	92195	I	7	7.5926e-05
	38	L	92195	P	8	8.67726e-05
	38	L	92195	R	8	8.67726e-05
	38	L	92195	Q	9	9.76192e-05
	38	L	92195	V	4	4.33863e-05
187	39	F	92195	C	11	0.000119312
	39	F	92195	I	8	8.67726e-05
	39	F	92195	L	52	0.000564022
	39	F	92195	S	59	0.000639948
	39	F	92195	V	5	5.42329e-05
	39	F	92195	Y	13	0.000141005
	39	F	92195	X	1	1.08466e-05
188	40	D	92195	A	10	0.000108466
	40	D	92195	E	29	0.000314551
	40	D	92195	G	33	0.000357937
	40	D	92195	H	7	7.5926e-05
	40	D	92195	N	32	0.00034709
	40	D	92195	V	29	0.000314551
	40	D	92195	Y	17	0.000184392
189	41	L	92195	Q	11	0.000119312
	41	L	92195	X	1	1.08466e-05
	41	L	92195	R	19	0.000206085
	41	L	92195	I	14	0.000151852
	41	L	92195	P	17	0.000184392
190	42	G	92195	A	2	2.16932e-05
	42	G	92195	C	13	0.000141005
	42	G	92195	E	1	1.08466e-05
	42	G	92195	D	14	0.000151852
	42	G	92195	S	8	8.67726e-05
	42	G	92195	R	2	2.16932e-05
	42	G	92195	V	24	0.000260318
191	43	G	92194	A	7	7.59268e-05
	43	G	92194	C	15	0.0001627
	43	G	92194	D	54	0.000585721
	43	G	92194	S	14	0.000151854
	43	G	92194	R	1	1.08467e-05
	43	G	92194	V	10	0.000108467
	43	G	92194	X	5	5.42335e-05
192	44	A	92195	E	95	0.00103042
	44	A	92195	G	2	2.16932e-05
	44	A	92195	P	2	2.16932e-05
	44	A	92195	S	19	0.000206085
	44	A	92195	T	22	0.000238625
	44	A	92195	V	81	0.000878573
	44	A	92195	X	4	4.33863e-05
193	45	G	92193	A	2	2.16936e-05
	45	G	92193	C	16	0.000173549
	45	G	92193	D	19	0.000206089
	45	G	92193	S	9	9.76213e-05
	45	G	92193	R	6	6.50809e-05
	45	G	92193	V	151	0.00163787
194	46	A	92193	E	8	8.67745e-05
	46	A	92193	G	1	1.08468e-05
	46	A	92193	P	3	3.25404e-05
	46	A	92193	S	32	0.000347098
	46	A	92193	T	54	0.000585728
	46	A	92193	V	13	0.000141009
	46	A	92193	X	1	1.08468e-05
195	47	L	92190	G	1	1.08472e-05
	47	L	92190	F	23	0.000249485
	47	L	92190	M	12	0.000130166
	47	L	92190	S	24	0.000260332
	47	L	92190	W	150	0.00162707
	47	L	92190	V	8	8.67773e-05
196	48	L	92185	F	15	0.000162716
	48	L	92185	I	7	7.59343e-05
	48	L	92185	H	13	0.000141021
	48	L	92185	P	708	0.00768021
	48	L	92185	R	13	0.000141021
	48	L	92185	V	5	5.42388e-05
	48	L	92185	X	1	1.08478e-05
197	49	P	92195	A	3	3.25397e-05
	49	P	92195	D	1	1.08466e-05
	49	P	92195	H	14	0.000151852
	49	P	92195	L	320	0.0034709
	49	P	92195	N	38	0.00041217
	49	P	92195	S	26	0.000282011
	49	P	92195	R	1	1.08466e-05
	49	P	92195	T	38	0.00041217
	49	P	92195	X	1	1.08466e-05
198	50	K	92186	E	23	0.000249496
	50	K	92186	M	16	0.000173562
	50	K	92186	N	15	0.000162715
	50	K	92186	Q	18	0.000195257
	50	K	92186	R	22	0.000238648
	50	K	92186	T	24	0.000260343
	50	K	92186	X	11	0.000119324
199	51	T	92194	I	21	0.000227781
	51	T	92194	P	15	0.0001627
	51	T	92194	S	29	0.000314554
	51	T	92194	A	33	0.000357941
	51	T	92194	N	10	0.000108467
200	52	I	92194	F	24	0.000260321
	52	I	92194	M	2	2.16934e-05
	52	I	92194	L	11	0.000119314
	52	I	92194	N	24	0.000260321
	52	I	92194	S	18	0.00019524
	52	I	92194	T	15	0.0001627
	52	I	92194	V	20	0.000216934
201	53	G	92194	A	2	2.16934e-05
	53	G	92194	C	1	1.08467e-05
	53	G	92194	E	27	0.000292861
	53	G	92194	K	1	1.08467e-05
	53	G	92194	R	40	0.000433868
	53	G	92194	W	59	0.000639955
	53	G	92194	V	29	0.000314554
202	54	V	92219	A	8	8.675e-05
	54	V	92219	D	7	7.59063e-05
	54	V	92219	G	4	4.3375e-05
	54	V	92219	F	10	0.000108438
	54	V	92219	I	30	0.000325313
	54	V	92219	L	2	2.16875e-05
	54	V	92219	X	5	5.42188e-05
203	55	N	92216	D	12	0.000130129
	55	N	92216	I	19	0.000206038
	55	N	92216	H	9	9.75969e-05
	55	N	92216	K	17	0.00018435
	55	N	92216	S	9	9.75969e-05
	55	N	92216	T	7	7.59087e-05
	55	N	92216	Y	20	0.000216882
	55	N	92216	X	2	2.16882e-05
204	56	Y	92181	C	32	0.000347143
	56	Y	92181	D	2	2.16964e-05
	56	Y	92181	F	20	0.000216964
	56	Y	92181	H	20	0.000216964
	56	Y	92181	N	7	7.59376e-05
	56	Y	92181	S	18	0.000195268
	56	Y	92181	R	1	1.08482e-05
	56	Y	92181	X	3	3.25447e-05
205	57	T	92194	A	16	0.000173547
	57	T	92194	I	19	0.000206087
	57	T	92194	K	10	0.000108467
	57	T	92194	P	21	0.000227781
	57	T	92194	S	17	0.000184394
	57	T	92194	R	1	1.08467e-05
206	58	Y	92172	C	13	0.000141041
	58	Y	92172	D	19	0.000206136
	58	Y	92172	F	16	0.000173589
	58	Y	92172	I	1	1.08493e-05
	58	Y	92172	H	20	0.000216986
	58	Y	92172	K	1	1.08493e-05
	58	Y	92172	N	12	0.000130191
	58	Y	92172	S	20	0.000216986
207	59	T	92178	A	34	0.000368852
	59	T	92178	I	12	0.000130183
	59	T	92178	K	6	6.50915e-05
	59	T	92178	N	12	0.000130183
	59	T	92178	P	22	0.000238669
	59	T	92178	S	20	0.000216972
208	60	E	92154	A	32	0.000347245
	60	E	92154	C	1	1.08514e-05
	60	E	92154	D	23	0.000249582
	60	E	92154	G	35	0.000379799
	60	E	92154	F	6	6.51084e-05
	60	E	92154	K	21	0.000227879
	60	E	92154	Q	2	2.17028e-05
	60	E	92154	V	14	0.00015192
	60	E	92154	Y	1	1.08514e-05
209	61	F	92162	C	12	0.000130206
	61	F	92162	I	22	0.00023871
	61	F	92162	L	58	0.000629327
	61	F	92162	S	21	0.00022786
	61	F	92162	V	2	2.17009e-05
	61	F	92162	Y	24	0.000260411
	61	F	92162	X	1	1.08505e-05
210	62	Q	92134	E	5	5.42688e-05
	62	Q	92134	H	19	0.000206221
	62	Q	92134	K	14	0.000151953
	62	Q	92134	L	14	0.000151953
	62	Q	92134	P	21	0.000227929
	62	Q	92134	S	6	6.51225e-05
	62	Q	92134	R	19	0.000206221
	62	Q	92134	X	4	4.3415e-05
211	63	A	92150	D	19	0.000206186
	63	A	92150	G	5	5.42594e-05
	63	A	92150	F	6	6.51112e-05
	63	A	92150	P	4	4.34075e-05
	63	A	92150	S	19	0.000206186
	63	A	92150	T	19	0.000206186
	63	A	92150	V	22	0.000238741
	63	A	92150	X	3	3.25556e-05
212	64	G	92138	A	4	4.34131e-05
	64	G	92138	C	17	0.000184506
	64	G	92138	E	1	1.08533e-05
	64	G	92138	D	27	0.000293039
	64	G	92138	S	19	0.000206212
	64	G	92138	R	2	2.17066e-05
	64	G	92138	V	25	0.000271332
	64	G	92138	X	1	1.08533e-05
213	65	R	92121	Q	27	0.000293093
	65	R	92121	P	3	3.25659e-05
	65	R	92121	G	5	5.42764e-05
	65	R	92121	W	39	0.000423356
	65	R	92121	L	12	0.000130263
214	66	V	92119	A	14	0.000151977
	66	V	92119	E	9	9.76997e-05
	66	V	92119	G	4	4.34221e-05
	66	V	92119	I	28	0.000303955
	66	V	92119	L	18	0.000195399
	66	V	92119	X	5	5.42776e-05
215	67	F	92113	C	3	3.25687e-05
	67	F	92113	I	23	0.000249693
	67	F	92113	L	46	0.000499387
	67	F	92113	S	11	0.000119419
	67	F	92113	V	15	0.000162843
	67	F	92113	Y	10	0.000108562
	67	F	92113	X	6	6.51374e-05
216	68	A	92111	D	48	0.00052111
	68	A	92111	G	2	2.17129e-05
	68	A	92111	P	9	9.77082e-05
	68	A	92111	S	22	0.000238842
	68	A	92111	T	20	0.000217129
	68	A	92111	V	19	0.000206273
217	69	T	92108	A	12	0.000130282
	69	T	92108	I	11	0.000119425
	69	T	92108	K	14	0.000151995
	69	T	92108	P	3	3.25705e-05
	69	T	92108	S	14	0.000151995
	69	T	92108	R	2	2.17136e-05
	69	T	92108	V	1	1.08568e-05
218	70	E	92089	A	38	0.000412644
	70	E	92089	D	41	0.000445221
	70	E	92089	G	22	0.000238899
	70	E	92089	I	1	1.08591e-05
	70	E	92089	K	18	0.000195463
	70	E	92089	N	1	1.08591e-05
	70	E	92089	Q	1	1.08591e-05
	70	E	92089	V	18	0.000195463
	70	E	92089	X	1	1.08591e-05
219	71	G	92095	A	3	3.25751e-05
	71	G	92095	C	21	0.000228025
	71	G	92095	D	37	0.000401759
	71	G	92095	S	19	0.000206309
	71	G	92095	R	4	4.34334e-05
	71	G	92095	V	17	0.000184592
	71	G	92095	X	1	1.08584e-05
220	72	F	92081	C	15	0.0001629
	72	F	92081	I	13	0.00014118
	72	F	92081	L	88	0.00095568
	72	F	92081	S	27	0.00029322
	72	F	92081	V	7	7.602e-05
	72	F	92081	Y	45	0.0004887
	72	F	92081	X	27	0.00029322
221	73	P	92045	A	3	3.25928e-05
	73	P	92045	H	25	0.000271606
	73	P	92045	L	23	0.000249878
	73	P	92045	S	24	0.000260742
	73	P	92045	R	2	2.17285e-05
	73	P	92045	T	56	0.000608398
222	74	G	92035	A	4	4.34617e-05
	74	G	92035	E	26	0.000282501
	74	G	92035	S	1	1.08654e-05
	74	G	92035	R	38	0.000412886
	74	G	92035	V	14	0.000152116
	74	G	92035	X	2	2.17309e-05
223	75	G	92016	A	4	4.34707e-05
	75	G	92016	Y	1	1.08677e-05
	75	G	92016	R	40	0.000434707
	75	G	92016	E	43	0.00046731
	75	G	92016	V	14	0.000152147
224	76	Q	92004	E	3	3.26073e-05
	76	Q	92004	H	26	0.000282596
	76	Q	92004	K	43	0.000467371
	76	Q	92004	L	12	0.000130429
	76	Q	92004	P	4	4.34764e-05
	76	Q	92004	R	22	0.00023912
	76	Q	92004	T	1	1.08691e-05
	76	Q	92004	X	2	2.17382e-05
225	77	G	92015	A	1	1.08678e-05
	77	G	92015	C	20	0.000217356
	77	G	92015	D	17	0.000184752
	77	G	92015	F	1	1.08678e-05
	77	G	92015	S	23	0.000249959
	77	G	92015	R	3	3.26034e-05
	77	G	92015	V	18	0.00019562
226	78	V	92003	A	8	8.69537e-05
	78	V	92003	D	11	0.000119561
	78	V	92003	G	33	0.000358684
	78	V	92003	F	6	6.52153e-05
	78	V	92003	I	27	0.000293469
	78	V	92003	L	6	6.52153e-05
	78	V	92003	Y	1	1.08692e-05
227	79	G	91981	A	7	7.61027e-05
	79	G	91981	E	20	0.000217436
	79	G	91981	S	1	1.08718e-05
	79	G	91981	R	33	0.00035877
	79	G	91981	V	11	0.00011959
	79	G	91981	X	11	0.00011959
228	80	D	91988	A	21	0.000228291
	80	D	91988	E	45	0.000489194
	80	D	91988	G	33	0.000358742
	80	D	91988	F	1	1.0871e-05
	80	D	91988	H	1	1.0871e-05
	80	D	91988	N	14	0.000152194
	80	D	91988	T	7	7.60969e-05
	80	D	91988	V	17	0.000184807
	80	D	91988	Y	5	5.43549e-05
229	81	L	91965	I	30	0.000326211
	81	L	91965	Q	27	0.00029359
	81	L	91965	P	30	0.000326211
	81	L	91965	R	19	0.0002066
	81	L	91965	V	8	8.69896e-05
	81	L	91965	X	13	0.000141358
230	82	N	91937	C	6	6.52621e-05
	82	N	91937	D	29	0.000315433
	82	N	91937	I	14	0.000152278
	82	N	91937	H	19	0.000206663
	82	N	91937	K	41	0.000445958
	82	N	91937	S	17	0.000184909
	82	N	91937	R	1	1.0877e-05
	82	N	91937	T	11	0.000119647
	82	N	91937	Y	13	0.000141401
231	83	D	91927	A	58	0.000630935
	83	D	91927	E	86	0.000935525
	83	D	91927	G	19	0.000206686
	83	D	91927	H	1	1.08782e-05
	83	D	91927	M	6	6.52692e-05
	83	D	91927	N	23	0.000250199
	83	D	91927	S	1	1.08782e-05
	83	D	91927	T	1	1.08782e-05
	83	D	91927	V	44	0.000478641
	83	D	91927	Y	15	0.000163173
232	84	P	91905	A	3	3.26424e-05
	84	P	91905	C	6	6.52848e-05
	84	P	91905	H	36	0.000391709
	84	P	91905	K	1	1.08808e-05
	84	P	91905	L	10	0.000108808
	84	P	91905	N	2	2.17616e-05
	84	P	91905	Q	1	1.08808e-05
	84	P	91905	S	14	0.000152331
	84	P	91905	R	8	8.70464e-05
	84	P	91905	T	26	0.000282901
233	85	T	91897	A	15	0.000163226
	85	T	91897	I	11	0.000119699
	85	T	91897	L	1	1.08817e-05
	85	T	91897	N	35	0.000380861
	85	T	91897	P	12	0.000130581
	85	T	91897	S	36	0.000391743
	85	T	91897	X	9	9.79357e-05
234	86	V	91875	A	18	0.000195918
	86	V	91875	C	1	1.08844e-05
	86	V	91875	D	6	6.53061e-05
	86	V	91875	G	33	0.000359184
	86	V	91875	F	6	6.53061e-05
	86	V	91875	I	17	0.000185034
	86	V	91875	L	2	2.17687e-05
	86	V	91875	S	1	1.08844e-05
	86	V	91875	Y	1	1.08844e-05
	86	V	91875	X	2	2.17687e-05
235	87	G	91871	A	2	2.17697e-05
	87	G	91871	C	28	0.000304775
	87	G	91871	D	11	0.000119733
	87	G	91871	F	1	1.08848e-05
	87	G	91871	I	1	1.08848e-05
	87	G	91871	P	4	4.35393e-05
	87	G	91871	S	17	0.000185042
	87	G	91871	R	2	2.17697e-05
	87	G	91871	V	28	0.000304775
	87	G	91871	X	2	2.17697e-05
236	88	G	91876	A	5	5.44212e-05
	88	G	91876	X	4	4.35369e-05
	88	G	91876	R	32	0.000348296
	88	G	91876	E	31	0.000337411
	88	G	91876	V	15	0.000163264
237	89	I	91872	G	1	1.08847e-05
	89	I	91872	F	11	0.000119732
	89	I	91872	M	96	0.00104493
	89	I	91872	L	9	9.79624e-05
	89	I	91872	N	13	0.000141501
	89	I	91872	S	13	0.000141501
	89	I	91872	T	16	0.000174155
	89	I	91872	V	16	0.000174155
238	90	L	91860	M	30	0.000326584
	90	L	91860	Q	15	0.000163292
	90	L	91860	P	30	0.000326584
	90	L	91860	S	1	1.08861e-05
	90	L	91860	R	3	3.26584e-05
	90	L	91860	V	4	4.35445e-05
239	91	T	91847	A	76	0.000827463
	91	T	91847	E	1	1.08877e-05
	91	T	91847	I	25	0.000272192
	91	T	91847	N	41	0.000446395
	91	T	91847	P	11	0.000119764
	91	T	91847	S	11	0.000119764
240	92	N	91841	A	1	1.08884e-05
	92	N	91841	E	1	1.08884e-05
	92	N	91841	D	20	0.000217768
	92	N	91841	I	48	0.000522642
	92	N	91841	H	29	0.000315763
	92	N	91841	K	61	0.000664191
	92	N	91841	P	4	4.35535e-05
	92	N	91841	S	51	0.000555308
	92	N	91841	R	1	1.08884e-05
	92	N	91841	T	76	0.000827517
	92	N	91841	V	1	1.08884e-05
	92	N	91841	Y	16	0.000174214
241	93	L	91810	F	1	1.08921e-05
	93	L	91810	I	94	0.00102385
	93	L	91810	H	5	5.44603e-05
	93	L	91810	K	4	4.35682e-05
	93	L	91810	Q	10	0.000108921
	93	L	91810	P	35	0.000381222
	93	L	91810	S	1	1.08921e-05
	93	L	91810	R	24	0.000261409
242	94	V	91792	A	25	0.000272355
	94	V	91792	E	20	0.000217884
	94	V	91792	D	2	2.17884e-05
	94	V	91792	G	287	0.00312663
	94	V	91792	H	1	1.08942e-05
	94	V	91792	M	6	6.53652e-05
	94	V	91792	L	11	0.000119836
	94	V	91792	Q	1	1.08942e-05
	94	V	91792	R	1	1.08942e-05
243	95	T	91771	A	16	0.000174347
	95	T	91771	E	1	1.08967e-05
	95	T	91771	D	4	4.35868e-05
	95	T	91771	I	28	0.000305107
	95	T	91771	K	1	1.08967e-05
	95	T	91771	N	135	0.00147105
	95	T	91771	P	2	2.17934e-05
	95	T	91771	S	13	0.000141657
