# Supplementary material for: Variants of a putative baseplate wedge protein extend the host range of Pseudomonas phage K8
Source: Microbiome. 2023 Jan 31;11:18. doi: 10.1186/s40168-022-01459-w (PMC9887876; doi:10.1186/s40168-022-01459-w)
Supplement: Supplementary file 2 — Additional file 1: Supplementary Table S1. Bacteria, plasmids, and phages used in this study. Supplementary Table S2. Primers used in this study. Supplementary Table S3. Molar mass of GP075 and its derivatives. Supplementary Table S4. Possible protein interactions identified by the bacterial two-hybrid system a. Supplementary Table S5. Mutations of the gp075 gene of the 41 isolated K8 mutants a. Supplementary Figure S1. Protein structure modelling by using the online server SWISS-MODEL. The amino acid sequences of the wild-type protein GP075 and its two variants GP075m and GP075-D7 were uploaded for structural template searching and model building. The upper panels showed the brief descriptions of the secondary structure parameters of each protein. The bottom panels displayed the 3D structure images of the indicated proteins. Supplementary Figure S2. SDS-PAGE of the purified viral proteins. GP076: 670 amino acids. GP075: 243 amino acids. GP075m: GP075 with one amino acid substitution T239A. GP075-D7: GP075 with one copy of the 7-aa duplication (APWYSVG). GP075-D14: GP075 with two identical copies of the 7-aa duplication. GP075-D21: GP075 with three identical copies of the 7-aa duplication. M: Premixed Protein Marker (Low) from Takara. Supplementary Figure S3. Native-PAGE of the purified viral proteins. GP075: 243 amino acids. GP075m: GP075 with one amino acid substitution T239A. The protein samples for electrophoresis were treated before loading as follows: 1 and 5, the protein samples were mixed with 2×loading buffer (without SDS); 2 and 6, the protein samples were mixed with 2×loading buffer (without SDS) and incubated at 100°C for 10 min. 3 and 7: the protein samples were mixed with 2×loading buffer (containing 4% SDS). 4 and 8: the protein samples were mixed with 2×loading buffer (containing 4% SDS) and incubated at 100°C for 10 min. M: Premixed Protein Marker (Low) from Takara. Supplementary Figure S4. Thermostability of the K8 mutants. a. Amino acids sequences [file 40168_2022_1459_MOESM1_ESM.zip › Supplementary Dataset 3 Homologs of GP075.xlsx]

## Sheet: summery 
	GP075 homologs
	Phage: 478	478
	Proteobacteria: 11	11
	a-Proteobacteria: 17	17
	b-Proteobacteria: 152	152
	d-Proteobacteria: 8	8
	e-Proteobacteria: 13	13
	g-Proteobacteria: 1011	1011
	Firmicutes: 22	22
	Actinobacteria: 1	1
	Bacteroidota: 6	6
	Patescibacteria group: 1	1
	Balneolaeota: 1	1
	Candidatus Peregrinibacteria: 1	1
	Candidatus Hydrogenedentes: 1	1
	Chloroflexi (GNS bacteria): 1	1
	Archaeon: 1	1
	Mucoromycota (fungi): 1	1
	Arthropoda (arthropods): 1	1
		1727

## Sheet: homologs of nr database
Description(Sequences with E-value BETTER than threshold)	Scientific Name	Max Score	Total Score	Query Cover	E value	Per. ident	Acc. Len	Accession
hypothetical protein PJG4_083 [Pseudomonas phage JG004]	Pseudomonas phage JG004	470	470	1	1e-166	100	243	YP_007002457.1				设置e值为0.001，选择PSI-BLAST，进行搜索，共1460条同源序列
hypothetical protein BN405_2-10_Ab1_orf_70 [Pseudomonas phage vB_PaeM_C2-10_Ab1]	Pseudomonas phage vB_PaeM_C2-10_Ab1	469	469	1	2e-166	99.59	243	YP_007236891.1
hypothetical protein [Pseudomonas phage PaGz-1]	Pseudomonas phage PaGz-1	469	469	1	2e-166	99.59	243	QAX98136.1
hypothetical protein Y35_GM000100 [Pseudomonas phage YS35]	Pseudomonas phage YS35	469	469	1	4e-166	99.18	243	ATI16073.1
TPA: DUF2612 domain-containing protein [Pseudomonas aeruginosa]	Pseudomonas aeruginosa	468	468	1	4e-166	99.18	243	HCI1709162.1
hypothetical protein [Pseudomonas phage vB_PaeM_C2-10_Ab08]	Pseudomonas phage vB_PaeM_C2-10_Ab08	462	462	1	2e-163	96.8	250	CEF89388.1
hypothetical protein GY14_17585 [Delftia tsuruhatensis]	Delftia tsuruhatensis	459	459	1	2e-162	94.55	257	KEH08714.1
DUF2612 phage-associated domain-containing protein [Pseudomonas phage EM]	Pseudomonas phage EM	458	458	1	6e-162	95.88	243	UPW35887.1
hypothetical protein PAK_P100024 [Pseudomonas phage PAK_P1]	Pseudomonas phage PAK_P1	457	457	1	9e-162	96.71	243	YP_004327218.1
DUF2612 domain-containing protein [Pseudomonas fluorescens]	Pseudomonas fluorescens	341	341	1	9e-116	69.55	243	WP_057961114.1
hypothetical protein CNR37_00172 [Pseudomonas phage ventosus]	Pseudomonas phage ventosus	324	324	1	4e-109	65.02	243	ATW58379.1
hypothetical protein PPSC2_25 [Pseudomonas phage PPSC2]	Pseudomonas phage PPSC2	321	321	0.98	8e-108	67.08	244	ATN92788.1
tail protein [Pseudomonas phage M5.1]	Pseudomonas phage M5.1	320	320	0.99	1e-107	67.22	244	UAV89680.1
hypothetical protein phiPsa267_085 [Pseudomonas phage phiPsa267]	Pseudomonas phage phiPsa267	318	318	0.99	1e-106	67.63	244	QNN99886.1
hypothetical protein PJKIFABJ_00106 [Pseudomonas phage PE09]	Pseudomonas phage PE09	317	317	0.99	2e-106	67.22	244	QHZ60042.1
hypothetical protein CF96_gp140 [Pseudomonas phage phiPsa374]	Pseudomonas phage phiPsa374	317	317	0.99	5e-106	67.22	244	YP_009009379.1
hypothetical protein [Pseudomonas phage Kremar]	Pseudomonas phage Kremar	315	315	0.99	1e-105	66.8	244	UOL48499.1
hypothetical protein VCM_00092 [Pseudomonas phage VCM]	Pseudomonas phage VCM	313	313	0.99	1e-104	66.8	244	YP_009222690.1
hypothetical protein uav_093 [Pseudomonas phage UAVern]	Pseudomonas phage UAVern	312	312	1	2e-104	65.84	243	QYW06624.1
hypothetical protein PHB09_056 [Pseudomonas phage PHB09]	Pseudomonas phage PHB09	308	308	0.99	2e-102	66.8	244	UAV84552.1
hypothetical protein BH774_gp126 [Pseudomonas phage vB_PsyM_KIL1]	Pseudomonas phage vB_PsyM_KIL1	305	305	0.99	2e-101	65.98	244	YP_009276005.1
hypothetical protein FDI83_gp133 [Pseudomonas phage vB_PsyM_KIL4]	Pseudomonas phage vB_PsyM_KIL4	304	304	0.99	6e-101	65.56	244	YP_009616757.1
hypothetical protein vB_PsyM_KIL2_0082 [Pseudomonas phage vB_PsyM_KIL2]	Pseudomonas phage vB_PsyM_KIL2	299	299	0.99	3e-99	64.73	244	AMR57482.1
putative tail component [Pseudomonas phage phiK7A1]	Pseudomonas phage phiK7A1	296	296	0.99	9e-98	64.2	246	QNR53875.1
hypothetical protein PAK_P30024 [Pseudomonas phage PAK_P3]	Pseudomonas phage PAK_P3	283	283	0.98	1e-92	56.8	254	YP_008857659.1
hypothetical protein VC54_gp131 [Pseudomonas phage vB_PaeM_PAO1_Ab03]	Pseudomonas phage vB_PaeM_PAO1_Ab03	283	283	0.98	2e-92	56.8	254	YP_009124476.1
DUF2612 domain-containing protein [Pseudomonas aeruginosa]	Pseudomonas aeruginosa	281	281	0.98	5e-92	56.8	254	WP_016038327.1
hypothetical protein GY15_17015 [Delftia sp. 670]	Delftia sp. 670	236	236	0.52	4e-76	100	127	KEH13048.1
hypothetical protein GY15_16085 [Delftia sp. 670]	Delftia sp. 670	235	235	0.5	1e-75	95.08	122	KEH12913.1
hypothetical protein Tp178MES00d2C33159851_103 [Prokaryotic dsDNA virus sp.]	Prokaryotic dsDNA virus sp.	197	197	0.94	7e-59	48.07	264	QDP50313.1
DUF2612 domain-containing protein [Chitinophagaceae bacterium]	Chitinophagaceae bacterium	186	186	0.93	7e-54	43.16	297	RYY51371.1
TPA: Protein of unknown function (DUF2612) [Myoviridae sp.]	Myoviridae sp.	176	176	0.86	2e-50	44.95	264	DAH57089.1
protein of unknown function DUF2612 [Myoviridae sp. ctThM1]	Myoviridae sp. ctThM1	172	172	0.94	4e-49	42.31	264	QGH72571.1
DUF2612 domain-containing protein [Gammaproteobacteria bacterium]	Gammaproteobacteria bacterium	166	166	0.92	2e-45	42.11	347	MCK9530509.1
hypothetical protein [Methylophaga sp.]	Methylophaga sp.	157	157	0.91	2e-41	39.04	411	MAX51273.1
DUF2612 domain-containing protein [Patescibacteria group bacterium]	Patescibacteria group bacterium	148	148	0.93	6e-40	38.2	240	MCH8821323.1
hypothetical protein GOVbin8609_21 [Prokaryotic dsDNA virus sp.]	Prokaryotic dsDNA virus sp.	140	140	0.97	5e-37	35.02	234	QDP55889.1
hypothetical protein GOVbin1096_58 [Prokaryotic dsDNA virus sp.]	Prokaryotic dsDNA virus sp.	120	120	0.74	3e-27	36.61	484	QDP60430.1
hypothetical protein [Idiomarinaceae bacterium]	Idiomarinaceae bacterium	108	108	0.86	2e-24	33.94	243	MBG23766.1
DUF2612 domain-containing protein [Haemophilus influenzae]	Haemophilus influenzae	105	105	0.7	7e-24	37.14	204	WP_118799962.1
hypothetical protein [Myoviridae sp.]	Myoviridae sp.	104	104	0.94	3e-23	31.3	228	UOF76986.1
DUF2612 domain-containing protein [Haemophilus influenzae]	Haemophilus influenzae	100	100	0.67	8e-22	38.18	195	MBF1221549.1
DUF2612 domain-containing protein [Bacteroidales bacterium]	Bacteroidales bacterium	100	100	0.7	1e-21	34.1	206	MBQ0112888.1
DUF2612 domain-containing protein [Rodentibacter rarus]	Rodentibacter rarus	97.8	97.8	0.7	8e-21	37.36	205	WP_077500618.1
DUF2612 domain-containing protein [Avibacterium paragallinarum]	Avibacterium paragallinarum	96.7	96.7	0.68	2e-20	33.73	204	WP_017805938.1
DUF2612 domain-containing protein [Haemophilus influenzae]	Haemophilus influenzae	96.3	96.3	0.7	3e-20	36.57	204	WP_011272525.1
DUF2612 domain-containing protein [Haemophilus influenzae]	Haemophilus influenzae	96.3	96.3	0.7	3e-20	36.57	204	WP_048951740.1
DUF2612 domain-containing protein [Haemophilus influenzae]	Haemophilus influenzae	96.3	96.3	0.7	3e-20	36.57	204	WP_118804763.1
DUF2612 domain-containing protein [Haemophilus influenzae]	Haemophilus influenzae	95.9	95.9	0.7	5e-20	36.57	204	WP_149998770.1
DUF2612 domain-containing protein [Haemophilus]	Haemophilus	95.9	95.9	0.7	5e-20	36.57	208	WP_006995038.1
DUF2612 domain-containing protein [Haemophilus influenzae]	Haemophilus influenzae	95.9	95.9	0.7	5e-20	36.57	208	WP_116938494.1
DUF2612 domain-containing protein [Haemophilus influenzae]	Haemophilus influenzae	95.9	95.9	0.7	5e-20	36.57	204	WP_118807174.1
DUF2612 domain-containing protein [Haemophilus influenzae]	Haemophilus influenzae	95.5	95.5	0.7	6e-20	36.57	204	WP_005692550.1
DUF2612 domain-containing protein [Haemophilus influenzae]	Haemophilus influenzae	95.5	95.5	0.7	6e-20	36.57	204	WP_012054979.1
DUF2612 domain-containing protein [Haemophilus influenzae]	Haemophilus influenzae	95.5	95.5	0.7	6e-20	36.57	208	WP_044332548.1
DUF2612 domain-containing protein [Haemophilus influenzae]	Haemophilus influenzae	95.5	95.5	0.7	7e-20	36.57	208	WP_061723152.1
DUF2612 domain-containing protein [Avibacterium paragallinarum]	Avibacterium paragallinarum	95.5	95.5	0.68	7e-20	33.73	204	WP_130238839.1
DUF2612 domain-containing protein [Haemophilus influenzae]	Haemophilus influenzae	95.1	95.1	0.7	1e-19	36.57	204	WP_085024726.1
DUF2612 domain-containing protein [Avibacterium paragallinarum]	Avibacterium paragallinarum	94.7	94.7	0.68	1e-19	33.14	204	WP_194743106.1
DUF2612 domain-containing protein [Avibacterium paragallinarum]	Avibacterium paragallinarum	94.7	94.7	0.68	1e-19	33.73	204	WP_046099088.1
DUF2612 domain-containing protein [Avibacterium paragallinarum]	Avibacterium paragallinarum	94.7	94.7	0.68	1e-19	33.14	204	WP_194757760.1
DUF2612 domain-containing protein [Haemophilus influenzae]	Haemophilus influenzae	94.7	94.7	0.7	1e-19	36.57	208	WP_005688910.1
hypothetical protein CGSHi22121_01007 [Haemophilus influenzae 22.1-21]	Haemophilus influenzae 22.1-21	95.5	95.5	0.7	1e-19	36.57	234	EDJ87774.1
DUF2612 domain-containing protein [Haemophilus influenzae]	Haemophilus influenzae	94.7	94.7	0.7	1e-19	36	204	WP_105875724.1
DUF2612 domain-containing protein [Gallibacterium anatis]	Gallibacterium anatis	94.7	94.7	0.68	1e-19	33.14	204	WP_094873082.1
DUF2612 domain-containing protein [Gallibacterium anatis]	Gallibacterium anatis	94	94	0.68	2e-19	33.14	204	WP_094933385.1
DUF2612 domain-containing protein [Mannheimia bovis]	Mannheimia bovis	93.6	93.6	0.72	3e-19	38.86	196	WP_188156225.1
DUF2612 domain-containing protein [Gallibacterium anatis]	Gallibacterium anatis	93.6	93.6	0.68	3e-19	33.14	204	WP_039164417.1
hypothetical protein [Firmicutes bacterium]	Firmicutes bacterium	93.6	93.6	0.87	5e-19	29.63	217	MBP2638990.1
DUF2612 domain-containing protein [Rodentibacter trehalosifermentans]	Rodentibacter trehalosifermentans	92.8	92.8	0.7	8e-19	36.21	205	WP_077420667.1
DUF2612 domain-containing protein [Haemophilus haemolyticus]	Haemophilus haemolyticus	92.4	92.4	0.7	8e-19	36	204	WP_005643320.1
DUF2612 domain-containing protein [Gammaproteobacteria bacterium]	Gammaproteobacteria bacterium	93.2	93.2	0.9	9e-19	28.96	229	MBU0601141.1
DUF2612 domain-containing protein [Avibacterium paragallinarum]	Avibacterium paragallinarum	92.4	92.4	0.68	1e-18	33.14	204	WP_130231116.1
DUF2612 domain-containing protein [Gallibacterium salpingitidis]	Gallibacterium salpingitidis	91.7	91.7	0.7	2e-18	31.61	204	WP_066108421.1
DUF2612 domain-containing protein [Gallibacterium anatis]	Gallibacterium anatis	91.7	91.7	0.68	2e-18	32.54	204	WP_039169369.1
DUF2612 domain-containing protein [Rodentibacter ratti]	Rodentibacter ratti	91.7	91.7	0.74	2e-18	34.07	204	WP_077553498.1
DUF2612 domain-containing protein [Pasteurella caecimuris]	Pasteurella caecimuris	91.7	91.7	0.74	2e-18	34.07	204	WP_257793560.1
DUF2612 domain-containing protein [Haemophilus influenzae]	Haemophilus influenzae	89.7	89.7	0.64	3e-18	37.11	164	WP_106388833.1
DUF2612 domain-containing protein [Bdellovibrionales bacterium]	Bdellovibrionales bacterium	90.5	90.5	0.95	4e-18	29.31	191	MBK8202416.1
TPA: Protein of unknown function (DUF2612) [Myoviridae sp.]	Myoviridae sp.	90.5	90.5	0.69	5e-18	34.12	200	DAS24510.1
TPA: Protein of unknown function (DUF2612) [Myoviridae sp.]	Myoviridae sp.	90.5	90.5	0.69	6e-18	33.53	220	DAJ01931.1
DUF2612 domain-containing protein [[Pasteurella] aerogenes]	[Pasteurella] aerogenes	89.7	89.7	0.64	8e-18	37.82	196	UWZ92366.1
putative tail component [Acinetobacter phage vB_AbaM_Acibel004]	Acinetobacter phage vB_AbaM_Acibel004	90.5	90.5	0.68	5e-17	32.74	336	YP_009103683.1
DUF2612 domain-containing protein [Anaerovibrio lipolyticus]	Anaerovibrio lipolyticus	89	89	0.72	9e-17	33.7	284	WP_080325633.1
TPA: Protein of unknown function (DUF2612) [Myoviridae sp.]	Myoviridae sp.	86.3	86.3	0.69	1e-16	32.94	190	DAI56060.1
TPA: Protein of unknown function (DUF2612) [Myoviridae sp.]	Myoviridae sp.	86.7	86.7	0.69	2e-16	34.3	211	DAY45578.1
DUF2612 domain-containing protein [[Haemophilus] felis]	[Haemophilus] felis	85.9	85.9	0.66	2e-16	33.95	192	NBI40148.1
TPA: Protein of unknown function (DUF2612) [Podoviridae sp.]	Podoviridae sp.	86.7	86.7	0.69	2e-16	32.94	220	DAI09554.1
DUF2612 domain-containing protein [Rodentibacter heylii]	Rodentibacter heylii	86.3	86.3	0.68	2e-16	33.53	204	WP_256893652.1
hypothetical protein B0186_04315 [Canicola haemoglobinophilus]	Canicola haemoglobinophilus	84.7	84.7	0.48	2e-16	36.13	159	OOS01305.1
TPA: Protein of unknown function (DUF2612) [Myoviridae sp.]	Myoviridae sp.	85.9	85.9	0.69	3e-16	34.3	211	DAN50171.1
DUF2612 domain-containing protein [Actinobacillus pleuropneumoniae]	Actinobacillus pleuropneumoniae	85.5	85.5	0.81	4e-16	31.71	202	WP_005606323.1
DUF2612 domain-containing protein [Candidatus Pacearchaeota archaeon]	Candidatus Pacearchaeota archaeon	84.7	84.7	0.56	7e-16	33.33	205	MCK5614309.1
DUF2612 domain-containing protein [[Haemophilus] felis]	[Haemophilus] felis	84.3	84.3	0.66	8e-16	33.33	192	NBI12485.1
DUF2612 domain-containing protein [Methyloversatilis sp.]	Methyloversatilis sp.	85.1	85.1	0.75	9e-16	30.98	229	MCP4636588.1
baseplate wedge protein [Edwardsiella phage vB_EtaM_ET-ABTNL-9]	Edwardsiella phage vB_EtaM_ET-ABTNL-9	85.1	85.1	0.6	1e-15	33.33	249	QFP93505.1
hypothetical protein BJD49_gp136 [Acinetobacter phage vB_AbaM_phiAbaA1]	Acinetobacter phage vB_AbaM_phiAbaA1	87.4	87.4	0.62	1e-15	37.01	493	YP_009304794.1
DUF2612 domain-containing protein [Sinobacteraceae bacterium]	Sinobacteraceae bacterium	84.3	84.3	0.72	2e-15	28.25	229	TXG97759.1
DUF2612 domain-containing protein [Achromobacter aegrifaciens]	Achromobacter aegrifaciens	84.3	84.3	0.69	2e-15	33.53	221	WP_175163368.1
hypothetical protein TAC_0063 [Acinetobacter phage TAC1]	Acinetobacter phage TAC1	87.4	87.4	0.62	2e-15	37.01	491	AZF88451.1
DUF2612 domain-containing protein [Achromobacter sp. SD115]	Achromobacter sp. SD115	84	84	0.69	2e-15	34.12	221	WP_207466362.1
putative baseplate protein [Acinetobacter phage Liucustia]	Acinetobacter phage Liucustia	86.3	86.3	0.62	2e-15	37.01	366	QQV88750.1
hypothetical protein FKOIJHOC_00164 [Acinetobacter phage Ab_121]	Acinetobacter phage Ab_121	86.3	86.3	0.62	2e-15	37.01	366	QMP19112.1
DUF2612 domain-containing protein [Methyloversatilis discipulorum]	Methyloversatilis discipulorum	84	84	0.75	2e-15	30.43	229	MBT9516691.1
TPA: Protein of unknown function (DUF2612) [Myoviridae sp.]	Myoviridae sp.	84	84	0.74	2e-15	33.33	222	DAM54933.1
hypothetical protein HOU35_gp127 [Acinetobacter phage vB_AbaM_B09_Aci05]	Acinetobacter phage vB_AbaM_B09_Aci05	86.3	86.3	0.62	2e-15	37.01	366	YP_009813904.1
hypothetical protein HOU29_gp130 [Acinetobacter phage vB_AbaM_B09_Aci01-1]	Acinetobacter phage vB_AbaM_B09_Aci01-1	85.9	85.9	0.62	2e-15	37.01	366	YP_009813110.1
TPA: Protein of unknown function (DUF2612) [Myoviridae sp.]	Myoviridae sp.	83.6	83.6	0.69	3e-15	34.3	211	DAV94385.1
DUF2612 domain-containing protein [Rufibacter sediminis]	Rufibacter sediminis	84	84	0.95	3e-15	31.06	229	WP_186638711.1
DUF2612 domain-containing protein [Stenotrophomonas maltophilia]	Stenotrophomonas maltophilia	84	84	0.69	3e-15	29.59	232	WP_249844401.1
DUF2612 domain-containing protein [Achromobacter xylosoxidans]	Achromobacter xylosoxidans	83.6	83.6	0.69	3e-15	32.94	221	WP_013392745.1
DUF2612 domain-containing protein [Achromobacter anxifer]	Achromobacter anxifer	83.6	83.6	0.69	3e-15	34.12	221	WP_175207232.1
DUF2612 domain-containing protein [Achromobacter sp. MY14]	Achromobacter sp. MY14	83.6	83.6	0.69	3e-15	32.94	220	WP_230693983.1
DUF2612 domain-containing protein [[Haemophilus] felis]	[Haemophilus] felis	82.4	82.4	0.62	4e-15	35.06	199	NBI43472.1
TPA: Protein of unknown function (DUF2612) [Siphoviridae sp.]	Siphoviridae sp.	82.8	82.8	0.87	5e-15	32.44	223	DAX54367.1
baseplate wedge protein [Acinetobacter phage Phab24]	Acinetobacter phage Phab24	82.4	82.4	0.6	6e-15	32.89	207	QXM18614.1
hypothetical protein vBAbaMD22_40 [Acinetobacter phage vB_AbaM_D22]	Acinetobacter phage vB_AbaM_D22	85.1	85.1	0.62	6e-15	37.01	366	QIW91553.1
TPA: Protein of unknown function (DUF2612) [Myoviridae sp.]	Myoviridae sp.	82.8	82.8	0.74	7e-15	32.79	222	DAL85964.1
DUF2612 domain-containing protein [Canicola haemoglobinophilus]	Canicola haemoglobinophilus	81.6	81.6	0.59	7e-15	33.78	191	WP_115073122.1
DUF2612 domain-containing protein [Canicola haemoglobinophilus]	Canicola haemoglobinophilus	80.5	80.5	0.45	8e-15	36.36	148	WP_235817175.1
baseplate wedge protein [Acinetobacter phage BS46]	Acinetobacter phage BS46	82	82	0.6	8e-15	32.89	207	QEP53224.1
DUF2612 domain-containing protein [Histophilus somni]	Histophilus somni	81.6	81.6	0.59	9e-15	33.78	191	WP_249961077.1
TPA: Protein of unknown function (DUF2612) [Siphoviridae sp.]	Siphoviridae sp.	82	82	0.87	1e-14	31.82	223	DAK26301.1
DUF2612 domain-containing protein [Achromobacter denitrificans]	Achromobacter denitrificans	82	82	0.69	1e-14	32.94	221	WP_059269818.1
TPA: Protein of unknown function (DUF2612) [Myoviridae sp.]	Myoviridae sp.	82	82	0.69	1e-14	33.33	222	DAI17690.1
TPA: Protein of unknown function (DUF2612) [Siphoviridae sp.]	Siphoviridae sp.	82	82	0.87	1e-14	31.82	223	DAX33069.1
DUF2612 domain-containing protein [Cupriavidus gilardii]	Cupriavidus gilardii	81.6	81.6	0.69	1e-14	33.52	220	WP_149319222.1
DUF2612 domain-containing protein [Achromobacter xylosoxidans]	Achromobacter xylosoxidans	81.6	81.6	0.69	1e-14	32.94	221	WP_061071819.1
DUF2612 domain-containing protein [Achromobacter xylosoxidans]	Achromobacter xylosoxidans	81.6	81.6	0.69	1e-14	32.35	221	WP_020926979.1
TPA: Protein of unknown function (DUF2612) [Myoviridae sp.]	Myoviridae sp.	81.6	81.6	0.87	1e-14	31.82	223	DAK04103.1
DUF2612 domain-containing protein [Rodentibacter ratti]	Rodentibacter ratti	80.9	80.9	0.48	2e-14	37.82	191	WP_077476541.1
DUF2612 domain-containing protein [Pasteurella multocida]	Pasteurella multocida	80.9	80.9	0.45	2e-14	37.27	192	WP_126373122.1
DUF2612 domain-containing protein [Pasteurella multocida]	Pasteurella multocida	80.9	80.9	0.45	2e-14	37.27	192	WP_096742906.1
DUF2612 domain-containing protein [Cupriavidus respiraculi]	Cupriavidus respiraculi	81.3	81.3	0.69	2e-14	34.09	220	WP_224041347.1
DUF2612 domain-containing protein [Achromobacter xylosoxidans]	Achromobacter xylosoxidans	81.3	81.3	0.69	2e-14	30.59	221	WP_054446234.1
DUF2612 domain-containing protein [Achromobacter xylosoxidans]	Achromobacter xylosoxidans	81.3	81.3	0.69	2e-14	32.94	221	WP_238911986.1
DUF2612 domain-containing protein [Pasteurella canis]	Pasteurella canis	80.5	80.5	0.45	2e-14	37.27	192	WP_228400459.1
DUF2612 domain-containing protein [Pasteurella multocida]	Pasteurella multocida	80.5	80.5	0.45	2e-14	37.27	192	WP_165544723.1
DUF2612 domain-containing protein [Pasteurella multocida]	Pasteurella multocida	80.5	80.5	0.45	2e-14	37.27	192	WP_195187221.1
DUF2612 domain-containing protein [Cupriavidus respiraculi]	Cupriavidus respiraculi	81.3	81.3	0.69	2e-14	34.09	220	WP_222201277.1
DUF2612 domain-containing protein [Pasteurella canis]	Pasteurella canis	80.5	80.5	0.45	2e-14	37.27	192	WP_191134811.1
DUF2612 domain-containing protein [Achromobacter ruhlandii]	Achromobacter ruhlandii	81.3	81.3	0.69	2e-14	32.94	221	WP_175203842.1
DUF2612 domain-containing protein [Candidatus Symbiopectobacterium sp. Dall1.0]	Candidatus Symbiopectobacterium sp. Dall1.0	81.3	81.3	0.69	2e-14	31.18	231	MBG6243070.1
hypothetical protein BGK37_12315 [Pasteurella multocida]	Pasteurella multocida	80.5	80.5	0.45	2e-14	37.27	192	ODS43185.1
TPA: Protein of unknown function (DUF2612) [Myoviridae sp.]	Myoviridae sp.	81.3	81.3	0.68	2e-14	31.14	220	DAH57619.1
DUF2612 domain-containing protein [Sodalis glossinidius]	Sodalis glossinidius	81.3	81.3	0.67	2e-14	31.93	226	WP_166506493.1
DUF2612 domain-containing protein [Pasteurella multocida]	Pasteurella multocida	80.5	80.5	0.45	3e-14	37.27	192	WP_249984631.1
DUF2612 domain-containing protein [Cupriavidus sp. DB3]	Cupriavidus sp. DB3	80.9	80.9	0.69	3e-14	32.95	220	WP_226108948.1
DUF2612 domain-containing protein [Achromobacter ruhlandii]	Achromobacter ruhlandii	80.9	80.9	0.69	3e-14	31.82	221	WP_238923766.1
DUF2612 domain-containing protein [Achromobacter insuavis]	Achromobacter insuavis	80.9	80.9	0.69	3e-14	32.94	221	WP_241074809.1
DUF2612 domain-containing protein [Achromobacter insuavis]	Achromobacter insuavis	80.9	80.9	0.69	3e-14	32.94	221	WP_238888685.1
DUF2612 domain-containing protein [Pasteurella multocida]	Pasteurella multocida	80.1	80.1	0.45	3e-14	36.36	192	WP_250269129.1
DUF2612 domain-containing protein [Achromobacter xylosoxidans]	Achromobacter xylosoxidans	80.5	80.5	0.69	4e-14	32.35	221	WP_241117006.1
DUF2612 domain-containing protein [Stenotrophomonas maltophilia]	Stenotrophomonas maltophilia	80.9	80.9	0.69	4e-14	28.99	232	WP_053517539.1
DUF2612 domain-containing protein [Pasteurella multocida]	Pasteurella multocida	79.7	79.7	0.45	4e-14	37.27	192	WP_223132090.1
DUF2612 domain-containing protein [Achromobacter xylosoxidans]	Achromobacter xylosoxidans	80.1	80.1	0.69	5e-14	32.35	221	WP_150100153.1
TPA: Protein of unknown function (DUF2612) [Myoviridae sp.]	Myoviridae sp.	80.1	80.1	0.45	5e-14	37.27	219	DAW70878.1
DUF2612 domain-containing protein [Achromobacter pulmonis]	Achromobacter pulmonis	80.1	80.1	0.69	5e-14	32.94	221	WP_236756865.1
DUF2612 domain-containing protein [Achromobacter xylosoxidans]	Achromobacter xylosoxidans	80.1	80.1	0.69	5e-14	32.35	221	WP_054506641.1
DUF2612 domain-containing protein [Pasteurella multocida]	Pasteurella multocida	79.7	79.7	0.45	5e-14	37.27	192	WP_096742975.1
DUF2612 domain-containing protein [Achromobacter sp.]	Achromobacter sp.	80.1	80.1	0.69	5e-14	32.35	221	MBQ2647928.1
DUF2612 domain-containing protein [Achromobacter xylosoxidans]	Achromobacter xylosoxidans	80.1	80.1	0.69	5e-14	32.35	221	WP_240294390.1
DUF2612 domain-containing protein [Stenotrophomonas maltophilia]	Stenotrophomonas maltophilia	80.5	80.5	0.69	5e-14	28.99	232	WP_111185578.1
DUF2612 domain-containing protein [Canicola haemoglobinophilus]	Canicola haemoglobinophilus	79.3	79.3	0.59	5e-14	31.79	191	MBN6711153.1
TPA: Protein of unknown function (DUF2612) [Myoviridae sp.]	Myoviridae sp.	80.1	80.1	0.69	6e-14	32.35	221	DAG78648.1
Protein of uncharacterised function (DUF2612) [Acinetobacter phage MD-2021a]	Acinetobacter phage MD-2021a	79.7	79.7	0.6	6e-14	33.33	207	CAH1066880.1
DUF2612 domain-containing protein [Cupriavidus gilardii]	Cupriavidus gilardii	80.1	80.1	0.69	6e-14	33.52	220	WP_238510226.1
baseplate wedge protein [Acinetobacter phage vB_AbaM_B9]	Acinetobacter phage vB_AbaM_B9	79.7	79.7	0.6	7e-14	33.33	207	AWD93227.1
DUF2612 domain-containing protein [Achromobacter ruhlandii]	Achromobacter ruhlandii	79.7	79.7	0.69	7e-14	32.35	221	WP_100509148.1
DUF2612 domain-containing protein [Cupriavidus gilardii]	Cupriavidus gilardii	79.7	79.7	0.69	7e-14	33.52	220	WP_252252699.1
DUF2612 domain-containing protein [Achromobacter arsenitoxydans]	Achromobacter arsenitoxydans	79.7	79.7	0.69	8e-14	32.35	220	WP_008164666.1
DUF2612 domain-containing protein [Cupriavidus gilardii]	Cupriavidus gilardii	79.7	79.7	0.69	8e-14	33.52	220	WP_208578639.1
DUF2612 domain-containing protein [Pasteurella multocida]	Pasteurella multocida	79	79	0.45	8e-14	36.36	192	WP_241952091.1
DUF2612 domain-containing protein [Achromobacter ruhlandii]	Achromobacter ruhlandii	79.7	79.7	0.69	9e-14	32.35	221	WP_063584411.1
DUF2612 domain-containing protein [Achromobacter insuavis]	Achromobacter insuavis	79.7	79.7	0.69	9e-14	32.35	221	WP_006395917.1
DUF2612 domain-containing protein [Achromobacter ruhlandii]	Achromobacter ruhlandii	79.3	79.3	0.69	1e-13	32.35	221	WP_175146752.1
TPA: DUF2612 domain-containing protein [Salmonella enterica]	Salmonella enterica	79	79	0.6	1e-13	33.33	207	HCH9337394.1
DUF2612 domain-containing protein [Achromobacter veterisilvae]	Achromobacter veterisilvae	79.3	79.3	0.69	1e-13	32.35	220	WP_129241262.1
hypothetical protein DRH08_07860 [Deltaproteobacteria bacterium]	Deltaproteobacteria bacterium	79.7	79.7	0.9	1e-13	32.61	240	RLB65535.1
DUF2612 domain-containing protein [Bordetella petrii]	Bordetella petrii	79.3	79.3	0.95	2e-13	31.78	251	WP_012248009.1
DUF2612 domain-containing protein [Cupriavidus respiraculi]	Cupriavidus respiraculi	79	79	0.69	2e-13	32.54	220	WP_224041656.1
DUF2612 domain-containing protein [Achromobacter xylosoxidans]	Achromobacter xylosoxidans	78.6	78.6	0.69	2e-13	32.54	221	WP_201011620.1
DUF2612 domain-containing protein [Aggregatibacter actinomycetemcomitans]	Aggregatibacter actinomycetemcomitans	77.4	77.4	0.45	2e-13	37.27	171	WP_233117449.1
TPA: Protein of unknown function (DUF2612) [Myoviridae sp.]	Myoviridae sp.	78.6	78.6	0.45	2e-13	37.27	219	DAO73971.1
DUF2612 domain-containing protein [Achromobacter xylosoxidans]	Achromobacter xylosoxidans	78.6	78.6	0.69	2e-13	31.18	221	WP_241060636.1
DUF2612 domain-containing protein [Aggregatibacter actinomycetemcomitans]	Aggregatibacter actinomycetemcomitans	77.8	77.8	0.45	2e-13	37.27	191	WP_060828847.1
DUF2612 domain-containing protein [Cupriavidus necator]	Cupriavidus necator	78.6	78.6	0.67	2e-13	32.74	221	WP_058697118.1
baseplate protein [Acinetobacter phage TaPaz]	Acinetobacter phage TaPaz	78.2	78.2	0.6	2e-13	32.68	207	QVW53854.1
TPA: Protein of unknown function (DUF2612) [Myoviridae sp.]	Myoviridae sp.	78.2	78.2	0.65	3e-13	34.16	221	DAK39200.1
DUF2612 domain-containing protein [Aggregatibacter actinomycetemcomitans]	Aggregatibacter actinomycetemcomitans	77.4	77.4	0.45	3e-13	37.27	191	WP_233119250.1
DUF2612 domain-containing protein [Achromobacter insuavis]	Achromobacter insuavis	78.2	78.2	0.69	3e-13	30.68	221	WP_241068300.1
DUF2612 domain-containing protein [Achromobacter xylosoxidans]	Achromobacter xylosoxidans	78.2	78.2	0.69	3e-13	31.76	221	WP_026385298.1
DUF2612 domain-containing protein [Achromobacter dolens]	Achromobacter dolens	78.2	78.2	0.69	3e-13	31.76	221	WP_175189145.1
DUF2612 domain-containing protein [Pseudomonas sp. CFBP 13719]	Pseudomonas sp. CFBP 13719	78.2	78.2	0.73	3e-13	28.73	219	WP_192149885.1
DUF2612 domain-containing protein [Achromobacter xylosoxidans]	Achromobacter xylosoxidans	78.2	78.2	0.69	3e-13	32.94	221	WP_104010757.1
DUF2612 domain-containing protein [Aggregatibacter actinomycetemcomitans]	Aggregatibacter actinomycetemcomitans	77.4	77.4	0.45	4e-13	37.27	191	WP_233112697.1
DUF2612 domain-containing protein [Aggregatibacter actinomycetemcomitans]	Aggregatibacter actinomycetemcomitans	77	77	0.45	4e-13	37.27	189	WP_233134106.1
DUF2612 domain-containing protein [Veillonella caviae]	Veillonella caviae	77.8	77.8	0.67	4e-13	34.94	211	MCI6406961.1
DUF2612 domain-containing protein [Pseudomonas sp. WS 5407]	Pseudomonas sp. WS 5407	77.8	77.8	0.72	4e-13	30.34	219	WP_169918718.1
DUF2612 domain-containing protein [Aggregatibacter actinomycetemcomitans]	Aggregatibacter actinomycetemcomitans	77	77	0.45	4e-13	37.27	191	WP_148324430.1
DUF2612 domain-containing protein [Pseudomonas sp. Leaf129]	Pseudomonas sp. Leaf129	77.8	77.8	0.73	4e-13	28.73	219	WP_082484348.1
DUF2612 domain-containing protein [Aggregatibacter actinomycetemcomitans]	Aggregatibacter actinomycetemcomitans	77	77	0.45	4e-13	37.27	191	WP_257812157.1
DUF2612 domain-containing protein [Aggregatibacter actinomycetemcomitans]	Aggregatibacter actinomycetemcomitans	77	77	0.45	4e-13	37.27	193	WP_015971262.1
DUF2612 domain-containing protein [Aggregatibacter actinomycetemcomitans]	Aggregatibacter actinomycetemcomitans	77	77	0.45	4e-13	37.27	195	WP_061866583.1
DUF2612 domain-containing protein [Aggregatibacter actinomycetemcomitans]	Aggregatibacter actinomycetemcomitans	77	77	0.45	5e-13	36.36	191	WP_258248081.1
hypothetical protein ASF66_01100 [Pseudomonas sp. Leaf129]	Pseudomonas sp. Leaf129	77.4	77.4	0.72	5e-13	29.05	217	KQQ62982.1
TPA: DUF2612 domain-containing protein [Achromobacter sp.]	Achromobacter sp.	77.4	77.4	0.69	5e-13	31.95	220	HCW20976.1
DUF2612 domain-containing protein [Pseudomonas umsongensis]	Pseudomonas umsongensis	77.4	77.4	0.72	6e-13	29.05	219	WP_168757791.1
baseplate wedge protein [Vibrio phage vB_VhaM_VH-8]	Vibrio phage vB_VhaM_VH-8	77.8	77.8	0.59	6e-13	32.65	241	QGH73825.1
DUF2612 domain-containing protein [Aggregatibacter actinomycetemcomitans]	Aggregatibacter actinomycetemcomitans	76.6	76.6	0.45	6e-13	37.27	193	WP_233113718.1
TPA: DUF2612 domain-containing protein [Achromobacter sp.]	Achromobacter sp.	77	77	0.69	7e-13	30.59	221	HCQ47557.1
DUF2612 domain-containing protein [Achromobacter sp. UMC46]	Achromobacter sp. UMC46	77	77	0.69	8e-13	31.95	220	WP_183012764.1
DUF2612 domain-containing protein [Aggregatibacter kilianii]	Aggregatibacter kilianii	76.3	76.3	0.45	8e-13	37.27	191	WP_109078484.1
DUF2612 domain-containing protein [Achromobacter sp. Bel]	Achromobacter sp. Bel	77	77	0.69	8e-13	31.18	221	WP_169272258.1
DUF2612 domain-containing protein [Achromobacter insolitus]	Achromobacter insolitus	77	77	0.69	9e-13	31.95	221	WP_164794352.1
DUF2612 domain-containing protein [Achromobacter sp. MYb9]	Achromobacter sp. MYb9	76.6	76.6	0.69	1e-12	30	221	WP_105557429.1
DUF2612 domain-containing protein [Aggregatibacter actinomycetemcomitans]	Aggregatibacter actinomycetemcomitans	75.9	75.9	0.45	1e-12	36.36	191	WP_205765234.1
TPA: Protein of unknown function (DUF2612) [Myoviridae sp.]	Myoviridae sp.	76.3	76.3	0.73	1e-12	28.09	223	DAN99507.1
DUF2612 domain-containing protein [Pasteurellaceae]	Pasteurellaceae	75.5	75.5	0.45	1e-12	36.04	191	WP_059366238.1
DUF2612 domain-containing protein [Aggregatibacter actinomycetemcomitans]	Aggregatibacter actinomycetemcomitans	75.5	75.5	0.45	1e-12	36.36	191	WP_233141692.1
DUF2612 domain-containing protein [Pseudomonas sp. NBRC 111144]	Pseudomonas sp. NBRC 111144	76.3	76.3	0.73	1e-12	27.22	219	WP_082414599.1
TPA: Protein of unknown function (DUF2612) [Myoviridae sp.]	Myoviridae sp.	76.3	76.3	0.73	2e-12	28.09	223	DAR29133.1
TPA: Protein of unknown function (DUF2612) [Myoviridae sp.]	Myoviridae sp.	75.5	75.5	0.53	2e-12	36.64	191	DAO53987.1
TPA: DUF2612 domain-containing protein [Gammaproteobacteria bacterium]	Gammaproteobacteria bacterium	75.9	75.9	0.89	2e-12	28.38	216	HBA34843.1
DUF2612 domain-containing protein [Achromobacter sp. ES-001]	Achromobacter sp. ES-001	75.9	75.9	0.69	2e-12	30.59	221	WP_219990625.1
DUF2612 domain-containing protein [Bordetella petrii]	Bordetella petrii	76.6	76.6	0.69	2e-12	31.36	254	WP_028353429.1
DUF2612 domain-containing protein [Acinetobacter sp. 826659]	Acinetobacter sp. 826659	75.5	75.5	0.61	2e-12	29.61	196	WP_033848474.1
TPA: Protein of unknown function (DUF2612) [Myoviridae sp.]	Myoviridae sp.	75.1	75.1	0.51	2e-12	32.62	191	DAK08781.1
DUF2612 domain-containing protein [unclassified Achromobacter]	unclassified Achromobacter	75.9	75.9	0.69	2e-12	30.59	221	WP_046805974.1
TPA: Protein of unknown function (DUF2612) [Myoviridae sp.]	Myoviridae sp.	75.1	75.1	0.53	2e-12	36.64	191	DAE46381.1
DUF2612 domain-containing protein [Achromobacter sp. JUb104]	Achromobacter sp. JUb104	75.9	75.9	0.69	2e-12	31.95	221	WP_259245885.1
DUF2612 domain-containing protein [Achromobacter]	Achromobacter	75.5	75.5	0.69	2e-12	30	221	WP_054432392.1
DUF2612 domain-containing protein [Bordetella genomosp. 2]	Bordetella genomosp. 2	76.3	76.3	0.69	2e-12	31.36	254	WP_094806378.1
TPA: Protein of unknown function (DUF2612) [Myoviridae sp.]	Myoviridae sp.	75.1	75.1	0.51	2e-12	32.62	191	DAP76545.1
TPA: Protein of unknown function (DUF2612) [Myoviridae sp.]	Myoviridae sp.	75.1	75.1	0.45	3e-12	37.27	191	DAN33691.1
DUF2612 domain-containing protein [Achromobacter xylosoxidans]	Achromobacter xylosoxidans	75.5	75.5	0.69	3e-12	30	221	WP_054508225.1
DUF2612 domain-containing protein [Achromobacter sp. 2789STDY5608628]	Achromobacter sp. 2789STDY5608628	75.5	75.5	0.69	3e-12	30	221	WP_054461057.1
DUF2612 domain-containing protein [Achromobacter]	Achromobacter	75.5	75.5	0.69	3e-12	30	221	WP_054518877.1
DUF2612 domain-containing protein [Achromobacter]	Achromobacter	75.5	75.5	0.69	3e-12	31.36	221	WP_127185260.1
DUF2612 domain-containing protein [Achromobacter anxifer]	Achromobacter anxifer	75.5	75.5	0.69	3e-12	31.18	221	WP_258129249.1
DUF2612 domain-containing protein [Achromobacter marplatensis]	Achromobacter marplatensis	75.5	75.5	0.69	3e-12	31.36	221	WP_088589194.1
DUF2612 domain-containing protein [Bordetella hinzii]	Bordetella hinzii	75.5	75.5	0.69	3e-12	30.77	221	WP_029580458.1
DUF2612 domain-containing protein [Achromobacter xylosoxidans]	Achromobacter xylosoxidans	75.5	75.5	0.69	3e-12	30	221	WP_054516851.1
DUF2612 domain-containing protein [Achromobacter ruhlandii]	Achromobacter ruhlandii	75.5	75.5	0.69	3e-12	30	221	WP_054418214.1
DUF2612 domain-containing protein [Achromobacter spanius]	Achromobacter spanius	75.5	75.5	0.69	3e-12	31.36	221	WP_050449815.1
DUF2612 domain-containing protein [Pseudomonas juntendi]	Pseudomonas juntendi	75.1	75.1	0.73	3e-12	28.33	219	WP_197879369.1
TPA: Protein of unknown function (DUF2612) [Myoviridae sp.]	Myoviridae sp.	74.7	74.7	0.45	3e-12	37.27	191	DAI51744.1
DUF2612 domain-containing protein [Achromobacter marplatensis]	Achromobacter marplatensis	75.1	75.1	0.69	3e-12	31.36	221	WP_006224052.1
TPA: DUF2612 domain-containing protein [Listeria monocytogenes]	Listeria monocytogenes	74.7	74.7	0.67	3e-12	27.98	204	HCA4015455.1
DUF2612 domain-containing protein [Pseudomonas sp. Eb3]	Pseudomonas sp. Eb3	75.1	75.1	0.73	4e-12	28.33	219	WP_255751517.1
DUF2612 domain-containing protein [Bordetella hinzii]	Bordetella hinzii	75.1	75.1	0.69	4e-12	30.77	221	WP_032962428.1
DUF2612 domain-containing protein [Achromobacter spanius]	Achromobacter spanius	75.1	75.1	0.69	4e-12	30	221	WP_104144023.1
DUF2612 domain-containing protein [Acinetobacter pittii]	Acinetobacter pittii	74.7	74.7	0.61	4e-12	29.61	196	WP_202745193.1
DUF2612 domain-containing protein [Bordetella hinzii]	Bordetella hinzii	75.1	75.1	0.69	4e-12	30.77	221	WP_142178100.1
TPA: Protein of unknown function (DUF2612) [Myoviridae sp.]	Myoviridae sp.	74.3	74.3	0.45	4e-12	35.45	191	DAW81231.1
TPA: Protein of unknown function (DUF2612) [Myoviridae sp.]	Myoviridae sp.	74.3	74.3	0.51	4e-12	32.62	191	DAS28585.1
DUF2612 domain-containing protein [Aliarcobacter cryaerophilus]	Aliarcobacter cryaerophilus	75.5	75.5	0.95	4e-12	26.25	239	WP_066222531.1
DUF2612 domain-containing protein [Prevotella sp.]	Prevotella sp.	75.1	75.1	0.65	4e-12	32.7	218	MBQ1758685.1
DUF2612 domain-containing protein [Achromobacter pulmonis]	Achromobacter pulmonis	75.1	75.1	0.69	4e-12	29.41	221	WP_175134198.1
DUF2612 domain-containing protein [Acinetobacter sp. LMB-5]	Acinetobacter sp. LMB-5	74.3	74.3	0.61	4e-12	29.61	196	WP_060466247.1
TPA: Protein of unknown function (DUF2612) [Myoviridae sp. ctVKV3]	Myoviridae sp. ctVKV3	74.3	74.3	0.45	4e-12	37.27	191	DAF48081.1
DUF2612 domain-containing protein [Acinetobacter]	Acinetobacter	74.3	74.3	0.61	5e-12	29.61	196	WP_133481783.1
TPA: Protein of unknown function (DUF2612) [Myoviridae sp.]	Myoviridae sp.	74.3	74.3	0.45	5e-12	37.27	191	DAY22340.1
DUF2612 domain-containing protein [Acinetobacter oleivorans]	Acinetobacter oleivorans	74.3	74.3	0.61	5e-12	30.67	197	WP_151822193.1
DUF2612 domain-containing protein [Pseudomonas sp. NFACC02]	Pseudomonas sp. NFACC02	74.7	74.7	0.72	5e-12	29.21	219	WP_092404185.1
DUF2612 domain-containing protein [Aggregatibacter actinomycetemcomitans]	Aggregatibacter actinomycetemcomitans	73.9	73.9	0.45	5e-12	35.45	189	WP_205774102.1
DUF2612 domain-containing protein [Achromobacter piechaudii]	Achromobacter piechaudii	74.7	74.7	0.69	6e-12	30.18	221	WP_050729802.1
TPA: Protein of unknown function (DUF2612) [Myoviridae sp. ctKZW4]	Myoviridae sp. ctKZW4	73.9	73.9	0.45	6e-12	35.45	190	DAD91857.1
hypothetical protein [Pasteurellaceae bacterium Macca]	Pasteurellaceae bacterium Macca	73.9	73.9	0.55	6e-12	34.06	191	MCK3654209.1
DUF2612 domain-containing protein [Achromobacter xylosoxidans]	Achromobacter xylosoxidans	74.7	74.7	0.69	6e-12	31.18	221	WP_238876876.1
TPA: DUF2612 domain-containing protein [Achromobacter sp.]	Achromobacter sp.	74.7	74.7	0.69	6e-12	29.41	221	HCW16553.1
DUF2612 domain-containing protein [Acinetobacter sp. ANC 3862]	Acinetobacter sp. ANC 3862	74.7	74.7	0.89	6e-12	29.28	226	WP_005215192.1
TPA: Protein of unknown function (DUF2612) [Myoviridae sp.]	Myoviridae sp.	73.9	73.9	0.45	7e-12	36.36	191	DAQ14601.1
putative tail component [Acinetobacter phage YMC13/03/R2096]	Acinetobacter phage YMC13/03/R2096	74.3	74.3	0.6	7e-12	32.67	208	YP_009146793.1
TPA: Protein of unknown function (DUF2612) [Myoviridae sp.]	Myoviridae sp.	74.3	74.3	0.7	7e-12	31.21	223	DAV86202.1
DUF2612 domain-containing protein [Pseudomonas sp. NBRC 111127]	Pseudomonas sp. NBRC 111127	74.3	74.3	0.73	7e-12	27.78	219	WP_082416242.1
TPA: Protein of unknown function (DUF2612) [Myoviridae sp.]	Myoviridae sp.	73.9	73.9	0.45	7e-12	36.36	191	DAY29980.1
DUF2612 domain-containing protein [Aggregatibacter phage S1249]	Aggregatibacter phage S1249	73.6	73.6	0.45	7e-12	35.45	191	YP_003344785.1
DUF2612 domain-containing protein [Actinobacillus lignieresii]	Actinobacillus lignieresii	73.9	73.9	0.75	7e-12	32.07	202	WP_126374690.1
hypothetical protein [Acinetobacter phage vB_AbaM_P1]	Acinetobacter phage vB_AbaM_P1	76.6	76.6	0.62	8e-12	37.91	525	UJE34678.1
baseplate wedge protein [Acinetobacter phage Mithridates]	Acinetobacter phage Mithridates	73.9	73.9	0.6	8e-12	32.67	208	QVG63975.1
DUF2612 domain-containing protein [Acinetobacter calcoaceticus]	Acinetobacter calcoaceticus	73.9	73.9	0.61	8e-12	29.61	196	WP_198080349.1
DUF2612 domain-containing protein [Achromobacter spanius]	Achromobacter spanius	74.3	74.3	0.69	8e-12	31.36	221	WP_100856760.1
TPA: Protein of unknown function (DUF2612) [Myoviridae sp.]	Myoviridae sp.	73.6	73.6	0.45	9e-12	37.27	191	DAR11575.1
hypothetical protein PSYG_00068 [Psychrobacter phage pOW20-A]	Psychrobacter phage pOW20-A	74.7	74.7	0.97	9e-12	26.75	248	YP_007673379.1
TPA: Protein of unknown function (DUF2612) [Myoviridae sp.]	Myoviridae sp.	73.6	73.6	0.45	9e-12	37.27	191	DAW79719.1
DUF2612 domain-containing protein [Pseudomonas putida]	Pseudomonas putida	73.9	73.9	0.73	9e-12	28.33	219	WP_024718213.1
TPA: Protein of unknown function (DUF2612) [Myoviridae sp.]	Myoviridae sp.	73.6	73.6	0.45	9e-12	35.45	191	DAY66277.1
DUF2612 domain-containing protein [Pseudomonas]	Pseudomonas	73.9	73.9	0.73	1e-11	27.78	219	WP_173889944.1
DUF2612 domain-containing protein [Pseudomonas putida]	Pseudomonas putida	73.9	73.9	0.73	1e-11	28.33	219	WP_080889246.1
DUF2612 domain-containing protein [Aggregatibacter actinomycetemcomitans]	Aggregatibacter actinomycetemcomitans	73.2	73.2	0.45	1e-11	35.45	191	WP_205770329.1
TPA: Protein of unknown function (DUF2612) [Myoviridae sp.]	Myoviridae sp.	73.2	73.2	0.45	1e-11	35.45	191	DAU22215.1
DUF2612 domain-containing protein [Haemophilus paraphrohaemolyticus]	Haemophilus paraphrohaemolyticus	73.2	73.2	0.45	1e-11	35.45	191	MBS6673457.1
DUF2612 domain-containing protein [Arcobacter lacus]	Arcobacter lacus	73.9	73.9	0.95	1e-11	25.63	238	WP_261217282.1
TPA: Protein of unknown function (DUF2612) [Myoviridae sp.]	Myoviridae sp.	72.8	72.8	0.53	1e-11	33.59	191	DAY10781.1
DUF2612 domain-containing protein [Pseudomonas juntendi]	Pseudomonas juntendi	73.6	73.6	0.73	1e-11	27.78	219	WP_212623475.1
TPA: Protein of unknown function (DUF2612) [Myoviridae sp.]	Myoviridae sp.	72.8	72.8	0.45	1e-11	35.45	191	DAY41459.1
DUF2612 domain-containing protein [Achromobacter ruhlandii]	Achromobacter ruhlandii	73.6	73.6	0.69	1e-11	30	221	WP_169535721.1
DUF2612 domain-containing protein [Aliarcobacter butzleri]	Aliarcobacter butzleri	73.9	73.9	0.95	2e-11	25.94	238	WP_260936060.1
TPA: Protein of unknown function (DUF2612) [Myoviridae sp.]	Myoviridae sp.	72.8	72.8	0.45	2e-11	35.45	191	DAK93569.1
TPA: Protein of unknown function (DUF2612) [Myoviridae sp.]	Myoviridae sp.	72.8	72.8	0.45	2e-11	34.55	191	DAW07738.1
DUF2612 domain-containing protein [Pseudomonas]	Pseudomonas	73.2	73.2	0.73	2e-11	27.78	219	WP_081264813.1
DUF2612 domain-containing protein [Pseudomonas putida]	Pseudomonas putida	73.2	73.2	0.73	2e-11	27.78	219	WP_115293823.1
DUF2612 domain-containing protein [Pseudomonas juntendi]	Pseudomonas juntendi	73.2	73.2	0.73	2e-11	27.78	219	WP_182333858.1
DUF2612 domain-containing protein [Aggregatibacter actinomycetemcomitans]	Aggregatibacter actinomycetemcomitans	75.1	75.1	0.45	2e-11	36.36	421	WP_233118703.1
hypothetical protein A3K88_02660 [Pseudomonas putida]	Pseudomonas putida	73.2	73.2	0.72	2e-11	28.09	217	OAK63051.1
TPA: Protein of unknown function (DUF2612) [Siphoviridae sp.]	Siphoviridae sp.	73.2	73.2	0.7	2e-11	28.25	223	DAI77817.1
DUF2612 domain-containing protein [Acinetobacter rathckeae]	Acinetobacter rathckeae	72.8	72.8	0.56	2e-11	29.2	196	WP_195773386.1
DUF2612 domain-containing protein [Pseudomonas protegens]	Pseudomonas protegens	73.2	73.2	0.73	2e-11	27.78	219	WP_210668964.1
hypothetical protein [Bacteriophage sp.]	Bacteriophage sp.	73.2	73.2	0.58	2e-11	32.87	217	QHJ83303.1
DUF2612 domain-containing protein [Pseudomonas putida]	Pseudomonas putida	73.2	73.2	0.73	2e-11	27.78	219	WP_024717943.1
DUF2612 domain-containing protein [Pseudomonas putida]	Pseudomonas putida	73.2	73.2	0.73	2e-11	27.78	219	WP_185279367.1
DUF2612 domain-containing protein [Pseudomonas]	Pseudomonas	72.8	72.8	0.72	2e-11	28.09	217	WP_237144754.1
DUF2612 domain-containing protein [Pseudomonas putida]	Pseudomonas putida	73.2	73.2	0.73	2e-11	27.78	219	WP_014859769.1
DUF2612 domain-containing protein [Pseudomonas juntendi]	Pseudomonas juntendi	73.2	73.2	0.73	2e-11	27.78	219	WP_182337032.1
DUF2612 domain-containing protein [Aliarcobacter butzleri]	Aliarcobacter butzleri	73.2	73.2	0.95	2e-11	25.52	238	WP_130530295.1
TPA: Protein of unknown function (DUF2612) [Myoviridae sp.]	Myoviridae sp.	72.4	72.4	0.51	2e-11	31.91	191	DAR50125.1
DUF2612 domain-containing protein [Parasutterella excrementihominis]	Parasutterella excrementihominis	72.8	72.8	0.7	2e-11	31.21	223	WP_155164991.1
DUF2612 domain-containing protein [Gammaproteobacteria bacterium]	Gammaproteobacteria bacterium	72.8	72.8	0.6	3e-11	34.9	216	NIR31660.1
DUF2612 domain-containing protein [Acinetobacter oleivorans]	Acinetobacter oleivorans	72.4	72.4	0.61	3e-11	29.8	196	MBO9530554.1
TPA: Protein of unknown function (DUF2612) [Myoviridae sp.]	Myoviridae sp.	72	72	0.45	3e-11	35.45	191	DAS37699.1
DUF2612 domain-containing protein [Pseudomonas juntendi]	Pseudomonas juntendi	72.8	72.8	0.73	3e-11	27.78	219	WP_161892495.1
DUF2612 domain-containing protein [Phascolarctobacterium faecium]	Phascolarctobacterium faecium	72.8	72.8	0.86	3e-11	30.05	228	WP_256294497.1
DUF2612 domain-containing protein [Avibacterium paragallinarum]	Avibacterium paragallinarum	72	72	0.59	3e-11	31.76	192	WP_046097796.1
DUF2612 domain-containing protein [Avibacterium paragallinarum]	Avibacterium paragallinarum	72	72	0.59	3e-11	31.76	192	WP_035688815.1
DUF2612 domain-containing protein [Acinetobacter baumannii]	Acinetobacter baumannii	72	72	0.61	4e-11	29.61	196	WP_109290761.1
DUF2612 domain-containing protein [Acinetobacter nectaris]	Acinetobacter nectaris	72	72	0.56	4e-11	29.2	196	WP_023272279.1
DUF2612 domain-containing protein [Phascolarctobacterium faecium]	Phascolarctobacterium faecium	72.4	72.4	0.86	4e-11	30.05	228	WP_244377410.1
DUF2612 domain-containing protein [Aliarcobacter butzleri]	Aliarcobacter butzleri	72.8	72.8	0.95	4e-11	25.52	238	WP_237965536.1
DUF2612 domain-containing protein [Aliarcobacter butzleri]	Aliarcobacter butzleri	72.8	72.8	0.95	4e-11	25.63	238	WP_157351277.1
DUF2612 domain-containing protein [Pseudomonas putida]	Pseudomonas putida	72.4	72.4	0.72	4e-11	28.09	219	WP_114942224.1
TPA: Protein of unknown function (DUF2612) [Siphoviridae sp.]	Siphoviridae sp.	71.6	71.6	0.45	4e-11	36.36	191	DAI43882.1
TPA: Protein of unknown function (DUF2612) [Myoviridae sp.]	Myoviridae sp.	72.4	72.4	0.7	4e-11	30.64	223	DAR82372.1
DUF2612 domain-containing protein [Haemophilus influenzae]	Haemophilus influenzae	71.6	71.6	0.45	4e-11	37.27	191	WP_005654643.1
TPA: Protein of unknown function (DUF2612) [Myoviridae sp.]	Myoviridae sp.	72.4	72.4	0.69	5e-11	30.77	235	DAY67398.1
DUF2612 domain-containing protein [Acinetobacter sp. CIP 56.2]	Acinetobacter sp. CIP 56.2	71.6	71.6	0.53	5e-11	32.06	196	WP_004805855.1
hypothetical protein [Aeromonas phage ZPAH14]	Aeromonas phage ZPAH14	72	72	0.69	5e-11	27.33	216	UOT58051.1
DUF2612 domain-containing protein [Achromobacter pestifer]	Achromobacter pestifer	72	72	0.69	5e-11	29.59	221	WP_175173895.1
DUF2612 domain-containing protein [Achromobacter kerstersii]	Achromobacter kerstersii	72	72	0.69	5e-11	32.94	221	WP_175172112.1
DUF2612 domain-containing protein [Arcobacter lacus]	Arcobacter lacus	72.4	72.4	0.95	6e-11	25.21	238	WP_108527596.1
TPA: Protein of unknown function (DUF2612) [Siphoviridae sp.]	Siphoviridae sp.	72	72	0.7	6e-11	30.64	223	DAO16399.1
DUF2612 domain-containing protein [Pseudomonas putida]	Pseudomonas putida	72	72	0.73	6e-11	27.78	219	UPU94090.1
DUF2612 domain-containing protein [Pseudomonas putida]	Pseudomonas putida	71.6	71.6	0.73	6e-11	27.22	219	WP_197884581.1
DUF2612 domain-containing protein [Achromobacter kerstersii]	Achromobacter kerstersii	71.6	71.6	0.69	6e-11	32.94	221	WP_054426726.1
DUF2612 domain-containing protein [Pseudomonas sp. NBRC 111127]	Pseudomonas sp. NBRC 111127	71.6	71.6	0.73	6e-11	27.22	219	WP_082416141.1
DUF2612 domain-containing protein [Haemophilus parainfluenzae]	Haemophilus parainfluenzae	71.2	71.2	0.56	7e-11	32.39	193	WP_197543313.1
DUF2612 domain-containing protein [Haemophilus influenzae]	Haemophilus influenzae	71.2	71.2	0.45	7e-11	37.27	191	WP_112087521.1
DUF2612 domain-containing protein [Haemophilus influenzae]	Haemophilus influenzae	71.2	71.2	0.45	7e-11	37.27	191	WP_105886916.1
TPA: Protein of unknown function (DUF2612) [Myoviridae sp.]	Myoviridae sp.	70.9	70.9	0.45	8e-11	36.36	191	DAM74057.1
TPA: Protein of unknown function (DUF2612) [Myoviridae sp.]	Myoviridae sp.	70.9	70.9	0.56	8e-11	32.39	193	DAI90032.1
TPA: Protein of unknown function (DUF2612) [Myoviridae sp.]	Myoviridae sp.	71.6	71.6	0.81	8e-11	30.15	228	DAL54553.1
hypothetical protein HMPREF9946_03156 [Acetobacteraceae bacterium AT-5844]	Acetobacteraceae bacterium AT-5844	71.6	71.6	0.9	9e-11	26.7	225	EHL99394.1
DUF2612 domain-containing protein [Acinetobacter nosocomialis]	Acinetobacter nosocomialis	70.9	70.9	0.57	9e-11	30.5	188	WP_245201825.1
TPA: Protein of unknown function (DUF2612) [Myoviridae sp.]	Myoviridae sp.	71.2	71.2	0.69	1e-10	30.59	228	DAL03233.1
TPA: Protein of unknown function (DUF2612) [Myoviridae sp.]	Myoviridae sp.	70.5	70.5	0.45	1e-10	34.55	191	DAS95348.1
DUF2612 domain-containing protein [Acinetobacter nosocomialis]	Acinetobacter nosocomialis	70.5	70.5	0.57	1e-10	30.5	197	MBP1470628.1
baseplate protein [Acinetobacter phage AM24]	Acinetobacter phage AM24	70.9	70.9	0.6	1e-10	31.33	208	APD20277.1
DUF2612 domain-containing protein [Acinetobacter nosocomialis]	Acinetobacter nosocomialis	70.5	70.5	0.57	1e-10	30.5	197	WP_253860843.1
TPA: Protein of unknown function (DUF2612) [Myoviridae sp.]	Myoviridae sp.	70.5	70.5	0.56	1e-10	31.69	191	DAN62351.1
TPA: Protein of unknown function (DUF2612) [Myoviridae sp.]	Myoviridae sp.	70.5	70.5	0.56	1e-10	32.39	191	DAS79988.1
TPA: Protein of unknown function (DUF2612) [Siphoviridae sp.]	Siphoviridae sp.	70.9	70.9	0.7	1e-10	27.68	223	DAZ09311.1
DUF2612 domain-containing protein [Rodentibacter mrazii]	Rodentibacter mrazii	70.5	70.5	0.45	1e-10	34.23	191	WP_077493365.1
TPA: Protein of unknown function (DUF2612) [Myoviridae sp.]	Myoviridae sp.	70.5	70.5	0.45	1e-10	36.36	191	DAW37303.1
DUF2612 domain-containing protein [Avibacterium paragallinarum]	Avibacterium paragallinarum	70.1	70.1	0.48	1e-10	32.77	192	WP_130238995.1
TPA: Protein of unknown function (DUF2612) [Myoviridae sp.]	Myoviridae sp.	70.9	70.9	0.81	1e-10	30.15	228	DAG38492.1
DUF2612 domain-containing protein [Aliarcobacter butzleri]	Aliarcobacter butzleri	71.2	71.2	0.95	1e-10	25.52	238	WP_237937831.1
DUF2612 domain-containing protein [Pseudomonas sp. LP_4_YM]	Pseudomonas sp. LP_4_YM	70.9	70.9	0.73	2e-10	27.78	219	WP_132578846.1
DUF2612 domain-containing protein [Acinetobacter pittii]	Acinetobacter pittii	70.1	70.1	0.62	2e-10	30.07	196	WP_206224339.1
DUF2612 domain-containing protein [Jiella sp. R10]	Jiella sp. R10	70.9	70.9	0.69	2e-10	32.56	229	WP_158873555.1
DUF2612 domain-containing protein [Aliarcobacter butzleri]	Aliarcobacter butzleri	70.9	70.9	0.95	2e-10	24.79	238	WP_260912738.1
TPA: Protein of unknown function (DUF2612) [Siphoviridae sp.]	Siphoviridae sp.	69.7	69.7	0.56	2e-10	31.69	191	DAO75646.1
hypothetical protein [Aeromonas phage BUCT696]	Aeromonas phage BUCT696	70.5	70.5	0.66	2e-10	29.27	215	UKH48826.1
Tail protein [Psychrobacter phage D'Alembert]	Psychrobacter phage D'Alembert	70.9	70.9	0.42	2e-10	38.1	242	CAH1193290.1
TPA: Protein of unknown function (DUF2612) [Myoviridae sp.]	Myoviridae sp.	70.5	70.5	0.81	2e-10	29.15	228	DAY55903.1
DUF2612 domain-containing protein [Phascolarctobacterium sp.]	Phascolarctobacterium sp.	70.5	70.5	0.69	2e-10	31.58	229	MBR2140279.1
DUF2612 domain-containing protein [Pseudomonas putida group]	Pseudomonas putida group	70.1	70.1	0.73	2e-10	26.67	219	WP_173880309.1
TPA: Protein of unknown function (DUF2612) [Myoviridae sp.]	Myoviridae sp.	69.7	69.7	0.56	2e-10	32.39	193	DAT07540.1
DUF2612 domain-containing protein [Acidaminococcaceae bacterium]	Acidaminococcaceae bacterium	70.5	70.5	0.81	2e-10	29.15	228	MBS1360708.1
DUF2612 domain-containing protein [Desulfovibrionaceae bacterium]	Desulfovibrionaceae bacterium	70.5	70.5	0.6	2e-10	33.78	232	MCL1939527.1
DUF2612 domain-containing protein [Acinetobacter nosocomialis]	Acinetobacter nosocomialis	69.7	69.7	0.57	2e-10	29.08	197	MBR7679957.1
TPA: Protein of unknown function (DUF2612) [Myoviridae sp.]	Myoviridae sp.	69.7	69.7	0.56	2e-10	31.69	191	DAN20033.1
TPA: hypothetical protein [Pelotomaculum sp.]	Pelotomaculum sp.	69.7	69.7	0.92	3e-10	27.39	194	HBC94310.1
DUF2612 domain-containing protein [Haemophilus influenzae]	Haemophilus influenzae	69.7	69.7	0.45	3e-10	35.45	191	WP_233775416.1
TPA: DUF2612 domain-containing protein [Acinetobacter baumannii]	Acinetobacter baumannii	69.7	69.7	0.61	3e-10	30	197	HAV7084222.1
TPA: Protein of unknown function (DUF2612) [Myoviridae sp.]	Myoviridae sp.	70.1	70.1	0.81	3e-10	29.65	228	DAX29394.1
DUF2612 domain-containing protein [Pseudomonas fluorescens]	Pseudomonas fluorescens	70.1	70.1	0.72	3e-10	26.97	219	WP_053254965.1
DUF2612 domain-containing protein [Streptococcus alactolyticus]	Streptococcus alactolyticus	66.6	66.6	0.29	3e-10	42.25	76	WP_204985012.1
TPA: Protein of unknown function (DUF2612) [Myoviridae sp.]	Myoviridae sp.	69.3	69.3	0.45	3e-10	35.45	191	DAJ78954.1
TPA: Protein of unknown function (DUF2612) [Siphoviridae sp.]	Siphoviridae sp.	70.1	70.1	0.68	3e-10	31.21	223	DAT21509.1
TPA: Protein of unknown function (DUF2612) [Myoviridae sp.]	Myoviridae sp.	70.1	70.1	0.69	3e-10	30	228	DAY82616.1
DUF2612 domain-containing protein [Haemophilus sp. CCUG 60358]	Haemophilus sp. CCUG 60358	69.3	69.3	0.48	3e-10	33.61	191	WP_065243917.1
DUF2612 domain-containing protein [Pseudomonas fulva]	Pseudomonas fulva	70.1	70.1	0.73	3e-10	27.78	219	WP_167340327.1
DUF2612 domain-containing protein [Haemophilus haemolyticus]	Haemophilus haemolyticus	69.3	69.3	0.45	3e-10	37.27	191	WP_140580349.1
DUF2612 domain-containing protein [Eikenella corrodens]	Eikenella corrodens	69.7	69.7	0.68	3e-10	31.21	223	WP_153717196.1
TPA: Protein of unknown function (DUF2612) [Myoviridae sp.]	Myoviridae sp.	69.7	69.7	0.7	3e-10	29.48	223	DAW04040.1
DUF2612 domain-containing protein [Pseudomonas veronii]	Pseudomonas veronii	69.7	69.7	0.72	4e-10	27.37	222	WP_198717185.1
DUF2612 domain-containing protein [Pseudomonas fluorescens]	Pseudomonas fluorescens	69.3	69.3	0.72	4e-10	26.97	219	WP_198832500.1
DUF2612 domain-containing protein [Haemophilus haemolyticus]	Haemophilus haemolyticus	68.9	68.9	0.45	4e-10	35.45	191	WP_179228033.1
DUF2612 domain-containing protein [Haemophilus haemolyticus]	Haemophilus haemolyticus	68.9	68.9	0.45	4e-10	35.45	191	MBS6000319.1
DUF2612 domain-containing protein [Haemophilus influenzae]	Haemophilus influenzae	68.9	68.9	0.48	5e-10	32.77	191	WP_118812416.1
DUF2612 domain-containing protein [Pseudomonas monteilii]	Pseudomonas monteilii	69.3	69.3	0.73	5e-10	27.78	219	WP_081016583.1
TPA: Protein of unknown function (DUF2612) [Myoviridae sp.]	Myoviridae sp.	69.3	69.3	0.69	6e-10	29.41	228	DAM98264.1
DUF2612 domain-containing protein [Haemophilus influenzae]	Haemophilus influenzae	68.6	68.6	0.48	6e-10	33.61	191	WP_005684190.1
DUF2612 domain-containing protein [Haemophilus haemolyticus]	Haemophilus haemolyticus	68.6	68.6	0.66	6e-10	29.81	191	WP_115179388.1
TPA: Protein of unknown function (DUF2612) [Siphoviridae sp.]	Siphoviridae sp.	69.3	69.3	0.62	6e-10	31.61	223	DAR91404.1
DUF2612 domain-containing protein [Haemophilus aegyptius]	Haemophilus aegyptius	68.6	68.6	0.45	6e-10	35.45	191	WP_065250963.1
DUF2612 domain-containing protein [Haemophilus influenzae]	Haemophilus influenzae	68.6	68.6	0.45	6e-10	35.45	191	WP_111691716.1
DUF2612 domain-containing protein [Haemophilus haemolyticus]	Haemophilus haemolyticus	68.6	68.6	0.66	6e-10	29.81	191	WP_118785693.1
TPA: Protein of unknown function (DUF2612) [Myoviridae sp.]	Myoviridae sp.	68.6	68.6	0.45	7e-10	35.45	191	DAF02585.1
TPA: Protein of unknown function (DUF2612) [Myoviridae sp.]	Myoviridae sp.	68.6	68.6	0.45	7e-10	35.45	191	DAR18282.1
DUF2612 domain-containing protein [Haemophilus influenzae]	Haemophilus influenzae	68.6	68.6	0.45	7e-10	35.45	191	WP_116938965.1
DUF2612 domain-containing protein [Haemophilus seminalis]	Haemophilus seminalis	68.6	68.6	0.45	7e-10	35.45	191	WP_139989275.1
DUF2612 domain-containing protein [Haemophilus influenzae]	Haemophilus influenzae	68.6	68.6	0.45	7e-10	35.45	191	WP_112082232.1
TPA: Protein of unknown function (DUF2612) [Myoviridae sp.]	Myoviridae sp.	68.6	68.6	0.45	7e-10	35.45	191	DAN57055.1
TPA: Protein of unknown function (DUF2612) [Myoviridae sp.]	Myoviridae sp.	68.6	68.6	0.45	7e-10	35.45	191	DAN67748.1
DUF2612 domain-containing protein [Haemophilus influenzae]	Haemophilus influenzae	68.6	68.6	0.45	7e-10	35.45	191	WP_118807128.1
TPA: Protein of unknown function (DUF2612) [Siphoviridae sp.]	Siphoviridae sp.	68.9	68.9	0.68	7e-10	31.21	223	DAX86128.1
DUF2612 domain-containing protein [Haemophilus]	Haemophilus	68.2	68.2	0.45	7e-10	35.45	191	WP_006996360.1
DUF2612 domain-containing protein [Haemophilus haemolyticus]	Haemophilus haemolyticus	68.2	68.2	0.45	7e-10	35.45	191	MBS6047385.1
DUF2612 domain-containing protein [Haemophilus influenzae]	Haemophilus influenzae	68.2	68.2	0.45	7e-10	35.45	191	MCK8951282.1
TPA: Protein of unknown function (DUF2612) [Myoviridae sp.]	Myoviridae sp.	68.9	68.9	0.69	7e-10	29.41	228	DAY47987.1
TPA: Protein of unknown function (DUF2612) [Myoviridae sp.]	Myoviridae sp.	68.2	68.2	0.45	7e-10	35.45	191	DAS14871.1
DUF2612 domain-containing protein [Eikenella sp. NML03-A-027]	Eikenella sp. NML03-A-027	68.9	68.9	0.62	8e-10	33.33	223	WP_067525303.1
DUF2612 domain-containing protein [Haemophilus influenzae]	Haemophilus influenzae	68.2	68.2	0.45	8e-10	35.45	191	WP_118870987.1
DUF2612 domain-containing protein [Aeriscardovia sp.]	Aeriscardovia sp.	68.6	68.6	0.65	8e-10	34.59	219	MBR2555940.1
DUF2612 domain-containing protein [Pseudomonas sp. GL-B-16]	Pseudomonas sp. GL-B-16	68.6	68.6	0.72	9e-10	28.09	219	WP_223535267.1
TPA: Protein of unknown function (DUF2612) [Myoviridae sp. ctbwh6]	Myoviridae sp. ctbwh6	68.6	68.6	0.69	9e-10	30	227	DAD69539.1
DUF2612 domain-containing protein [Prevotella sp.]	Prevotella sp.	68.6	68.6	0.7	9e-10	28.25	228	MBR2880825.1
DUF2612 domain-containing protein [Pseudomonas putida]	Pseudomonas putida	68.6	68.6	0.73	1e-09	28.26	219	WP_196185367.1
DUF2612 domain-containing protein [Haemophilus influenzae]	Haemophilus influenzae	67.8	67.8	0.45	1e-09	34.55	191	WP_015702271.1
DUF2612 domain-containing protein [Haemophilus influenzae]	Haemophilus influenzae	67.8	67.8	0.45	1e-09	35.45	191	WP_112130674.1
TPA: Protein of unknown function (DUF2612) [Myoviridae sp.]	Myoviridae sp.	68.6	68.6	0.69	1e-09	29.59	228	DAY54019.1
DUF2612 domain-containing protein [Pseudomonas sp. A25(2017)]	Pseudomonas sp. A25(2017)	68.2	68.2	0.72	1e-09	26.26	219	WP_077506549.1
TPA: Protein of unknown function (DUF2612) [Myoviridae sp.]	Myoviridae sp.	68.2	68.2	0.81	1e-09	29.15	228	DAL24928.1
TPA: Protein of unknown function (DUF2612) [Myoviridae sp.]	Myoviridae sp.	68.2	68.2	0.69	1e-09	29.41	228	DAQ89427.1
DUF2612 domain-containing protein [Haemophilus sp. C1]	Haemophilus sp. C1	67.4	67.4	0.45	1e-09	35.45	191	WP_053465037.1
DUF2612 domain-containing protein [Pseudomonas rhodesiae]	Pseudomonas rhodesiae	67.8	67.8	0.72	2e-09	26.97	219	WP_169902392.1
DUF2612 domain-containing protein [Pseudomonas brassicacearum]	Pseudomonas brassicacearum	67.8	67.8	0.72	2e-09	26.4	219	WP_123350975.1
DUF2612 domain-containing protein [Pseudomonas lactis]	Pseudomonas lactis	67.8	67.8	0.73	2e-09	25.56	219	WP_082628866.1
DUF2612 domain-containing protein [Acinetobacter seifertii]	Acinetobacter seifertii	67	67	0.57	2e-09	29.08	197	WP_068934226.1
DUF2612 domain-containing protein [Haemophilus influenzae]	Haemophilus influenzae	67	67	0.45	2e-09	34.55	191	MCK9005529.1
DUF2612 domain-containing protein [Pantoea alhagi]	Pantoea alhagi	67.4	67.4	0.51	3e-09	36.51	240	WP_085071370.1
DUF2612 domain-containing protein [Phaeodactylibacter sp.]	Phaeodactylibacter sp.	67	67	0.62	3e-09	34.42	207	NRA49467.1
hypothetical protein B382_25502 [Pseudomonas stutzeri B1SMN1]	Pseudomonas stutzeri B1SMN1	67	67	0.63	3e-09	30.97	215	EPL59593.1
Protein of unknown function (DUF2612) [Bacteriophage sp.]	Bacteriophage sp.	67	67	0.69	4e-09	29.41	228	UWD67752.1
DUF2612 domain-containing protein [Pseudomonas sp. Y24-6]	Pseudomonas sp. Y24-6	67	67	0.72	4e-09	27.93	219	WP_225570670.1
TPA: hypothetical protein [Deltaproteobacteria bacterium]	Deltaproteobacteria bacterium	66.6	66.6	0.93	4e-09	25.55	198	HCU24361.1
DUF2612 domain-containing protein [Haemophilus influenzae]	Haemophilus influenzae	66.2	66.2	0.45	4e-09	34.55	191	WP_103757492.1
DUF2612 domain-containing protein [Acinetobacter seifertii]	Acinetobacter seifertii	66.2	66.2	0.58	4e-09	29.17	197	QNY28182.1
Protein of unknown function (DUF2612) [Bacteriophage sp.]	Bacteriophage sp.	67	67	0.69	4e-09	29.41	230	UVX71381.1
DUF2612 domain-containing protein [Pseudomonas veronii]	Pseudomonas veronii	66.6	66.6	0.72	5e-09	26.4	219	WP_177033537.1
DUF2612 domain-containing protein [Burkholderia cepacia]	Burkholderia cepacia	67	67	0.86	5e-09	28.57	238	WP_060343491.1
DUF2612 domain-containing protein [Stenotrophomonas maltophilia]	Stenotrophomonas maltophilia	66.6	66.6	0.69	5e-09	29.76	220	WP_171955577.1
DUF2612 domain-containing protein [Haemophilus influenzae]	Haemophilus influenzae	65.1	65.1	0.46	6e-09	31.86	151	WP_241967497.1
protein of unknown function (DUF2612) [Bacteriophage sp.]	Bacteriophage sp.	66.6	66.6	0.69	6e-09	29.41	228	UVX59753.1
TPA: Protein of unknown function (DUF2612) [Myoviridae sp.]	Myoviridae sp.	66.6	66.6	0.81	6e-09	28.64	228	DAV19914.1
TPA: Protein of unknown function (DUF2612) [Myoviridae sp.]	Myoviridae sp.	66.2	66.2	0.69	7e-09	28.82	228	DAV30089.1
DUF2612 domain-containing protein [Salmonella enterica]	Salmonella enterica	66.6	66.6	0.51	7e-09	36.51	240	EBP1798256.1
DUF2612 domain-containing protein [Pseudomonas tohonis]	Pseudomonas tohonis	65.9	65.9	0.78	7e-09	27.75	212	WP_173172347.1
TPA: DUF2612 domain-containing protein [Pseudomonas lactis]	Pseudomonas lactis	66.2	66.2	0.72	7e-09	26.4	219	HJH19055.1
DUF2612 domain-containing protein [Scandinavium goeteborgense]	Scandinavium goeteborgense	65.5	65.5	0.76	7e-09	28.42	191	WP_259000353.1
TPA: Protein of unknown function (DUF2612) [Myoviridae sp.]	Myoviridae sp.	65.5	65.5	0.45	8e-09	32.73	191	DAP91165.1
TPA: Protein of unknown function DUF2612 [Myoviridae sp. ctVDo27]	Myoviridae sp. ctVDo27	65.5	65.5	0.45	8e-09	32.73	191	DAD69385.1
hypothetical protein DRJ03_03190 [Chloroflexi bacterium]	Chloroflexi bacterium	65.5	65.5	0.64	9e-09	28.66	206	RLC88265.1
TPA: Protein of unknown function (DUF2612) [Myoviridae sp.]	Myoviridae sp.	65.5	65.5	0.66	9e-09	27.95	191	DAR99340.1
DUF2612 domain-containing protein [Pseudomonas sp. MF6751]	Pseudomonas sp. MF6751	65.9	65.9	0.72	9e-09	25.28	219	WP_200648279.1
DUF2612 domain-containing protein [Lonepinella koalarum]	Lonepinella koalarum	65.1	65.1	0.55	1e-08	28.15	191	WP_132302407.1
TPA: DUF2612 domain-containing protein [Candidatus Aphodousia faecalis]	Candidatus Aphodousia faecalis	65.5	65.5	0.73	1e-08	27.07	220	HIR20868.1
TPA: Protein of unknown function (DUF2612) [Myoviridae sp.]	Myoviridae sp.	65.9	65.9	0.69	1e-08	29.41	228	DAP78630.1
DUF2612 domain-containing protein [Yersinia enterocolitica]	Yersinia enterocolitica	65.9	65.9	0.75	1e-08	32.49	240	WP_050131666.1
DUF2612 domain-containing protein [Pseudomonas jessenii]	Pseudomonas jessenii	65.5	65.5	0.72	1e-08	25.14	219	WP_110657235.1
DUF2612 domain-containing protein [Yersinia frederiksenii]	Yersinia frederiksenii	65.9	65.9	0.76	1e-08	30.3	240	WP_050129733.1
DUF2612 domain-containing protein [Gammaproteobacteria bacterium]	Gammaproteobacteria bacterium	65.5	65.5	0.6	1e-08	31.33	223	MBU0792308.1
DUF2612 domain-containing protein [Acinetobacter bereziniae]	Acinetobacter bereziniae	65.1	65.1	0.93	2e-08	25.97	227	WP_151823843.1
TPA: Protein of unknown function (DUF2612) [Myoviridae sp.]	Myoviridae sp.	65.1	65.1	0.73	2e-08	27.07	236	DAV73172.1
DUF2612 domain-containing protein [Acinetobacter genomosp. 33YU]	Acinetobacter genomosp. 33YU	64.3	64.3	0.51	2e-08	30.16	197	WP_077164661.1
DUF2612 domain-containing protein [Burkholderia arboris]	Burkholderia arboris	65.1	65.1	0.81	2e-08	27.94	238	WP_256085977.1
DUF2612 domain-containing protein [Enterobacter cancerogenus]	Enterobacter cancerogenus	64.3	64.3	0.62	2e-08	29.75	191	WP_137272007.1
DUF2612 domain-containing protein [Yersinia enterocolitica]	Yersinia enterocolitica	65.1	65.1	0.36	2e-08	42.7	240	WP_050148781.1
DUF2612 domain-containing protein [Luteibacter sp. UNC138MFCol5.1]	Luteibacter sp. UNC138MFCol5.1	64.7	64.7	0.86	2e-08	26.19	217	WP_090177354.1
DUF2612 domain-containing protein [Pseudomonas]	Pseudomonas	64.3	64.3	0.78	2e-08	27.84	212	WP_111261899.1
DUF2612 domain-containing protein [Acinetobacter nosocomialis]	Acinetobacter nosocomialis	64.3	64.3	0.58	3e-08	27.78	197	WP_114193929.1
DUF2612 domain-containing protein [Pseudomonas tohonis]	Pseudomonas tohonis	64.3	64.3	0.78	3e-08	27.84	212	WP_236233089.1
DUF2612 domain-containing protein [Pseudomonas synxantha]	Pseudomonas synxantha	64.7	64.7	0.72	3e-08	25.84	219	WP_198719830.1
DUF2612 domain-containing protein [Acinetobacter nosocomialis]	Acinetobacter nosocomialis	63.9	63.9	0.58	3e-08	27.78	197	WP_044422999.1
DUF2612 domain-containing protein [Yersinia alsatica]	Yersinia alsatica	64.7	64.7	0.36	3e-08	42.7	240	WP_145537290.1
DUF2612 domain-containing protein [Providencia stuartii]	Providencia stuartii	64.3	64.3	0.92	3e-08	29.52	218	WP_171830799.1
DUF2612 domain-containing protein [Acinetobacter johnsonii]	Acinetobacter johnsonii	63.9	63.9	0.5	3e-08	30.33	197	WP_131230277.1
DUF2612 domain-containing protein [Providencia]	Providencia	64.3	64.3	0.92	3e-08	29.52	218	WP_104873564.1
DUF2612 domain-containing protein [Mycoavidus cysteinexigens]	Mycoavidus cysteinexigens	64.3	64.3	0.82	3e-08	28.22	217	WP_045361562.1
DUF2612 domain-containing protein [Acinetobacter calcoaceticus]	Acinetobacter calcoaceticus	63.9	63.9	0.55	3e-08	29.93	197	WP_016138374.1
DUF2612 domain-containing protein [Providencia stuartii]	Providencia stuartii	64.3	64.3	0.92	3e-08	29.52	218	WP_088499208.1
DUF2612 domain-containing protein [Mycoavidus cysteinexigens]	Mycoavidus cysteinexigens	64.3	64.3	0.82	3e-08	28.22	217	WP_045363249.1
DUF2612 domain-containing protein [Providencia stuartii]	Providencia stuartii	64.3	64.3	0.92	3e-08	29.52	218	WP_164456881.1
DUF2612 domain-containing protein [Pseudomonas fluorescens]	Pseudomonas fluorescens	64.3	64.3	0.72	3e-08	26.37	219	WP_052439818.1
TPA: Protein of unknown function (DUF2612) [Bacteriophage sp.]	Bacteriophage sp.	63.5	63.5	0.45	3e-08	32.73	191	DAM99438.1
DUF2612 domain-containing protein [Acinetobacter nosocomialis]	Acinetobacter nosocomialis	63.9	63.9	0.55	4e-08	29.2	197	WP_233759455.1
TPA: Protein of unknown function (DUF2612) [Myoviridae sp.]	Myoviridae sp.	64.3	64.3	0.69	4e-08	28.82	228	DAU89062.1
DUF2612 domain-containing protein [Providencia]	Providencia	63.9	63.9	0.92	4e-08	29.52	218	WP_102780464.1
TPA: Protein of unknown function (DUF2612) [Myoviridae sp.]	Myoviridae sp.	63.9	63.9	0.69	4e-08	28.99	228	DAL83895.1
DUF2612 domain-containing protein [Burkholderia]	Burkholderia	64.3	64.3	0.81	4e-08	27.94	238	WP_089439933.1
hypothetical protein DI631_14760 [Acinetobacter johnsonii]	Acinetobacter johnsonii	63.5	63.5	0.5	5e-08	31.15	197	PZO87807.1
DUF2612 domain-containing protein [Burkholderia cepacia]	Burkholderia cepacia	63.9	63.9	0.91	5e-08	28.76	238	WP_194131373.1
DUF2612 domain-containing protein [Providencia stuartii]	Providencia stuartii	63.9	63.9	0.92	5e-08	29.52	218	WP_040133269.1
DUF2612 domain-containing protein [Providencia]	Providencia	63.5	63.5	0.92	5e-08	29.52	218	WP_004920991.1
TPA: DUF2612 domain-containing protein [Acinetobacter nosocomialis]	Acinetobacter nosocomialis	63.2	63.2	0.55	5e-08	29.2	197	HAV4987789.1
DUF2612 domain-containing protein [Pseudomonas sp. Pc102]	Pseudomonas sp. Pc102	63.5	63.5	0.78	6e-08	27.23	212	WP_213625658.1
TPA: Protein of unknown function (DUF2612) [Myoviridae sp.]	Myoviridae sp.	63.5	63.5	0.69	6e-08	28.99	228	DAH87866.1
DUF2612 domain-containing protein [Salmonella enterica]	Salmonella enterica	62.4	62.4	0.51	6e-08	35.94	160	EAA9518736.1
DUF2612 domain-containing protein [Desulfovibrio cuneatus]	Desulfovibrio cuneatus	63.5	63.5	0.73	6e-08	29.79	226	WP_027188679.1
DUF2612 domain-containing protein [Acinetobacter bereziniae]	Acinetobacter bereziniae	63.2	63.2	0.57	6e-08	27.14	197	WP_151713358.1
DUF2612 domain-containing protein [Tatumella sp. JGM130]	Tatumella sp. JGM130	63.5	63.5	0.53	6e-08	35.34	225	WP_212708123.1
DUF2612 domain-containing protein [Edwardsiella phage vB_EpM_ZHS]	Edwardsiella phage vB_EpM_ZHS	63.5	63.5	0.73	7e-08	29.89	223	UNA00786.1
DUF2612 domain-containing protein [Providencia stuartii]	Providencia stuartii	63.2	63.2	0.92	7e-08	29.52	218	WP_036940879.1
DUF2612 domain-containing protein [Burkholderia gladioli]	Burkholderia gladioli	63.5	63.5	0.86	7e-08	27.23	238	WP_186163593.1
DUF2612 domain-containing protein [Acinetobacter pittii]	Acinetobacter pittii	62.8	62.8	0.57	7e-08	27.66	197	WP_101663880.1
DUF2612 domain-containing protein [Mycoavidus cysteinexigens]	Mycoavidus cysteinexigens	63.2	63.2	0.59	8e-08	29.05	217	WP_045361914.1
TPA: Protein of unknown function (DUF2612) [Myoviridae sp.]	Myoviridae sp.	63.2	63.2	0.69	8e-08	28.4	228	DAE82804.1
DUF2612 domain-containing protein [Burkholderia cenocepacia]	Burkholderia cenocepacia	63.2	63.2	0.91	9e-08	27.73	238	WP_163123715.1
DUF2612 domain-containing protein [Yersinia sp. IP36721]	Yersinia sp. IP36721	63.2	63.2	0.36	9e-08	41.57	240	WP_120807018.1
DUF2612 domain-containing protein [Yersinia mollaretii]	Yersinia mollaretii	63.2	63.2	0.36	1e-07	41.57	240	WP_145576431.1
DUF2612 domain-containing protein [Pragia fontium]	Pragia fontium	62.8	62.8	0.91	1e-07	25.56	217	WP_047781555.1
DUF2612 domain-containing protein [Hoeflea alexandrii]	Hoeflea alexandrii	63.5	63.5	0.73	1e-07	26.67	267	WP_252914757.1
DUF2612 domain-containing protein [Acinetobacter sp. WCHAc060033]	Acinetobacter sp. WCHAc060033	62.4	62.4	0.57	1e-07	29.29	197	WP_130114216.1
DUF2612 domain-containing protein [Kluyvera cryocrescens]	Kluyvera cryocrescens	63.2	63.2	0.51	1e-07	34.92	240	WP_061281513.1
DUF2612 domain-containing protein [Kluyvera cryocrescens]	Kluyvera cryocrescens	63.2	63.2	0.51	1e-07	34.92	240	WP_112203850.1
DUF2612 domain-containing protein [Microvirgula aerodenitrificans]	Microvirgula aerodenitrificans	62.8	62.8	0.83	1e-07	25.98	217	WP_107890134.1
putative bacteriophage protein [Acinetobacter baumannii]	Acinetobacter baumannii	62.8	62.8	0.81	1e-07	30.2	218	SST00351.1
DUF2612 domain-containing protein [Acinetobacter sp. SwsAc3]	Acinetobacter sp. SwsAc3	62.4	62.4	0.5	1e-07	30.33	197	NWK63786.1
DUF2612 domain-containing protein [Salmonella enterica subsp. salamae]	Salmonella enterica subsp. salamae	62	62	0.51	1e-07	35.94	175	ECJ2391343.1
DUF2612 domain-containing protein [Pragia fontium]	Pragia fontium	62.8	62.8	0.61	1e-07	26.85	217	WP_074822500.1
hypothetical protein [Salmonella enterica subsp. salamae]	Salmonella enterica subsp. salamae	61.6	61.6	0.51	1e-07	35.94	179	ECG1464765.1
hypothetical protein L682_09960 [Pseudomonas alcaligenes OT 69]	Pseudomonas alcaligenes OT 69	62.4	62.4	0.78	1e-07	27.23	212	EQM70280.1
DUF2612 domain-containing protein [Pseudomonas sp. A006]	Pseudomonas sp. A006	62.4	62.4	0.87	1e-07	24.14	219	WP_220381650.1
putative deoxycytidylate deaminase [Habropoda laboriosa]	Habropoda laboriosa	64.3	64.3	0.62	2e-07	30.72	1409	KOC58568.1
DUF2612 domain-containing protein [Providencia stuartii]	Providencia stuartii	62.4	62.4	0.81	2e-07	30.2	218	WP_060561108.1
TPA: Protein of unknown function (DUF2612) [Myoviridae sp.]	Myoviridae sp.	63.2	63.2	0.73	2e-07	29.61	280	DAL74864.1
DUF2612 domain-containing protein [Advenella sp. EE-W14]	Advenella sp. EE-W14	62.4	62.4	0.67	2e-07	29.52	222	WP_169294747.1
DUF2612 domain-containing protein [FCB group bacterium]	FCB group bacterium	63.2	63.2	0.61	2e-07	29.41	275	MCP4569571.1
hypothetical protein [Salmonella enterica subsp. salamae serovar Sofia]	Salmonella enterica subsp. salamae serovar Sofia	62.4	62.4	0.5	2e-07	36.51	226	EBW9496341.1
DUF2612 domain-containing protein [Serratia plymuthica]	Serratia plymuthica	62.4	62.4	0.79	2e-07	28.79	223	WP_208904880.1
DUF2612 domain-containing protein [Acinetobacter]	Acinetobacter	62	62	0.55	2e-07	28.47	197	WP_077170167.1
DUF2612 domain-containing protein [Pseudomonas proteolytica]	Pseudomonas proteolytica	62	62	0.88	2e-07	24.56	219	WP_092238891.1
DUF2612 domain-containing protein [Salmonella enterica subsp. enterica]	Salmonella enterica subsp. enterica	61.6	61.6	0.51	2e-07	35.94	195	EDT7501582.1
DUF2612 domain-containing protein [Methylobacterium sp. CCH5-D2]	Methylobacterium sp. CCH5-D2	62.4	62.4	0.7	2e-07	26.86	229	WP_066922806.1
DUF2612 domain-containing protein [Bilophila sp. 4_1_30]	Bilophila sp. 4_1_30	62	62	0.69	2e-07	30.29	221	WP_009367846.1
DUF2612 domain-containing protein [Candidatus Arsenophonus triatominarum]	Candidatus Arsenophonus triatominarum	62	62	0.56	2e-07	31.91	217	WP_063657412.1
DUF2612 domain-containing protein [Acinetobacter sp. Ag2]	Acinetobacter sp. Ag2	61.6	61.6	0.57	2e-07	28.57	197	WP_046761244.1
hypothetical protein [Myoviridae sp.]	Myoviridae sp.	62	62	0.86	2e-07	29.38	210	QHJ78553.1
DUF2612 domain-containing protein [Sporomusa ovata]	Sporomusa ovata	62	62	0.6	2e-07	30.61	214	WP_021168778.1
hypothetical protein [Salmonella enterica subsp. salamae]	Salmonella enterica subsp. salamae	62.4	62.4	0.51	2e-07	35.94	240	EAA4084711.1
hypothetical protein [Salmonella enterica subsp. salamae serovar Sofia]	Salmonella enterica subsp. salamae serovar Sofia	62	62	0.51	2e-07	35.94	234	EBS3818190.1
DUF2612 domain-containing protein [Salmonella enterica]	Salmonella enterica	62.4	62.4	0.51	2e-07	35.94	240	WP_000997159.1
DUF2612 domain-containing protein [Salmonella enterica subsp. enterica]	Salmonella enterica subsp. enterica	62	62	0.51	2e-07	35.94	228	EDV3123877.1
DUF2612 domain-containing protein [Acinetobacter seifertii]	Acinetobacter seifertii	61.6	61.6	0.51	2e-07	30.95	196	WP_151819406.1
DUF2612 domain-containing protein [Bilophila wadsworthia]	Bilophila wadsworthia	62	62	0.69	2e-07	30.29	221	WP_005027495.1
DUF2612 domain-containing protein [Salmonella enterica]	Salmonella enterica	62	62	0.51	2e-07	35.94	240	WP_219190803.1
DUF2612 domain-containing protein [Salmonella enterica subsp. enterica serovar London]	Salmonella enterica subsp. enterica serovar London	62	62	0.51	2e-07	35.94	240	EIR0425195.1
DUF2612 domain-containing protein [Burkholderia multivorans]	Burkholderia multivorans	62	62	0.86	2e-07	28.17	238	WP_217095540.1
DUF2612 domain-containing protein [Salmonella enterica]	Salmonella enterica	60.8	60.8	0.36	2e-07	40.45	163	ECS1286092.1
DUF2612 domain-containing protein [Salmonella enterica]	Salmonella enterica	62	62	0.51	2e-07	35.94	240	EAZ5330889.1
DUF2612 domain-containing protein [Enterobacteriaceae]	Enterobacteriaceae	62	62	0.47	2e-07	31.58	240	WP_047593696.1
DUF2612 domain-containing protein [Citrobacter sp. 172116965]	Citrobacter sp. 172116965	62	62	0.47	3e-07	31.58	240	WP_180837322.1
DUF2612 domain-containing protein [Salmonella enterica]	Salmonella enterica	62	62	0.51	3e-07	35.94	229	WP_225912101.1
DUF2612 domain-containing protein [Salmonella enterica]	Salmonella enterica	62	62	0.47	3e-07	31.58	240	WP_042827287.1
DUF2612 domain-containing protein [unclassified Eikenella]	unclassified Eikenella	61.6	61.6	0.62	3e-07	30.32	223	WP_070630243.1
DUF2612 domain-containing protein [Providencia stuartii]	Providencia stuartii	61.2	61.2	0.81	3e-07	30.2	197	WP_206093497.1
DUF2612 domain-containing protein [Burkholderia cenocepacia]	Burkholderia cenocepacia	62	62	0.81	3e-07	28.08	238	WP_212262116.1
DUF2612 domain-containing protein [Candidatus Peribacteraceae bacterium]	Candidatus Peribacteraceae bacterium	59.7	59.7	0.47	3e-07	33.05	122	MCK5017063.1
DUF2612 domain-containing protein [Serratia marcescens]	Serratia marcescens	61.6	61.6	0.81	3e-07	29.56	223	WP_192974201.1
TPA: Protein of unknown function (DUF2612) [Myoviridae sp.]	Myoviridae sp.	61.6	61.6	0.82	3e-07	27.5	228	DAR02741.1
DUF2612 domain-containing protein [Providencia]	Providencia	61.6	61.6	0.81	3e-07	30.2	218	WP_014656226.1
DUF2612 domain-containing protein [Escherichia coli]	Escherichia coli	61.6	61.6	0.55	3e-07	30.88	240	EGJ5966322.1
DUF2612 domain-containing protein [Pantoea agglomerans]	Pantoea agglomerans	60.8	60.8	0.62	3e-07	28.76	191	WP_191918883.1
DUF2612 domain-containing protein [Salmonella enterica]	Salmonella enterica	61.6	61.6	0.36	3e-07	41.57	240	EHZ6708600.1
DUF2612 domain-containing protein [Acinetobacter]	Acinetobacter	60.8	60.8	0.58	3e-07	27.78	197	WP_005202203.1
DUF2612 domain-containing protein [Citrobacter sp. RHB35-C21]	Citrobacter sp. RHB35-C21	61.6	61.6	0.47	3e-07	31.58	240	WP_181632672.1
DUF2612 domain-containing protein [Salmonella enterica subsp. salamae]	Salmonella enterica subsp. salamae	61.6	61.6	0.51	4e-07	35.94	240	ECC1671251.1
DUF2612 domain-containing protein [Salmonella enterica]	Salmonella enterica	60.8	60.8	0.36	4e-07	40.45	197	EIE0585730.1
DUF2612 domain-containing protein [Salmonella enterica]	Salmonella enterica	61.6	61.6	0.51	4e-07	35.94	240	WP_058114780.1
DUF2612 domain-containing protein [Salmonella enterica]	Salmonella enterica	61.6	61.6	0.36	4e-07	41.57	240	EAT5526814.1
DUF2612 domain-containing protein [Salmonella enterica]	Salmonella enterica	61.6	61.6	0.36	4e-07	41.57	240	WP_085348091.1
DUF2612 domain-containing protein [Atlantibacter hermannii]	Atlantibacter hermannii	61.2	61.2	0.48	4e-07	34.75	229	WP_259281969.1
DUF2612 domain-containing protein [Burkholderia sp. AU4i]	Burkholderia sp. AU4i	61.6	61.6	0.86	4e-07	25.79	238	WP_021161633.1
DUF2612 domain-containing protein [Salmonella enterica subsp. enterica serovar Saintpaul]	Salmonella enterica subsp. enterica serovar Saintpaul	61.2	61.2	0.36	4e-07	40.45	209	EHJ5009710.1
TPA: Protein of unknown function (DUF2612) [Myoviridae sp.]	Myoviridae sp.	61.2	61.2	0.69	4e-07	28.24	228	DAK65048.1
pf11041 family protein [Shewanella phage Spp001]	Shewanella phage Spp001	61.2	61.2	0.71	4e-07	26.14	218	YP_009008823.1
DUF2612 domain-containing protein [Salmonella enterica]	Salmonella enterica	61.6	61.6	0.43	4e-07	36.52	240	EBP0012930.1
DUF2612 domain-containing protein [Providencia stuartii]	Providencia stuartii	61.2	61.2	0.81	4e-07	30.2	218	WP_061063904.1
DUF2612 domain-containing protein [Serratia marcescens]	Serratia marcescens	61.2	61.2	0.57	4e-07	30.99	223	MBN5201563.1
DUF2612 domain-containing protein [Salmonella enterica]	Salmonella enterica	61.2	61.2	0.43	4e-07	35.65	229	WP_207781432.1
DUF2612 domain-containing protein [Providencia stuartii]	Providencia stuartii	61.2	61.2	0.92	4e-07	29.07	218	WP_053110981.1
hypothetical protein phiPLPE_62 [Iodobacter phage PhiPLPE]	Iodobacter phage PhiPLPE	60.8	60.8	0.78	5e-07	27.69	210	YP_002128496.1
DUF2612 domain-containing protein [Atlantibacter hermannii]	Atlantibacter hermannii	61.2	61.2	0.48	5e-07	34.75	240	MBW9432819.1
DUF2612 domain-containing protein [Salmonella enterica]	Salmonella enterica	61.2	61.2	0.36	5e-07	40.45	227	EHA7488674.1
TPA: Protein of unknown function (DUF2612) [Myoviridae sp.]	Myoviridae sp.	61.2	61.2	0.69	5e-07	28.24	228	DAI77982.1
DUF2612 domain-containing protein [Salmonella enterica]	Salmonella enterica	61.2	61.2	0.36	5e-07	40.45	240	WP_079985636.1
hypothetical protein [Salmonella enterica subsp. enterica serovar Sandiego]	Salmonella enterica subsp. enterica serovar Sandiego	61.2	61.2	0.36	5e-07	40.45	240	EBV5297210.1
DUF2612 domain-containing protein [Salmonella enterica]	Salmonella enterica	61.2	61.2	0.36	5e-07	40.45	231	EHB1044639.1
DUF2612 domain-containing protein [Salmonella enterica]	Salmonella enterica	61.2	61.2	0.36	5e-07	40.45	240	WP_079844722.1
DUF2612 domain-containing protein [Mycoavidus sp. SF9855]	Mycoavidus sp. SF9855	60.8	60.8	0.51	5e-07	29.13	217	WP_257099940.1
hypothetical protein BGZ96_000968 [Linnemannia gamsii]	Linnemannia gamsii	61.2	61.2	0.86	5e-07	27.36	243	KAG0281900.1
DUF2612 domain-containing protein [Salmonella enterica]	Salmonella enterica	61.2	61.2	0.36	5e-07	40.45	240	EBT4543883.1
DUF2612 domain-containing protein [Salmonella enterica subsp. enterica serovar Cerro]	Salmonella enterica subsp. enterica serovar Cerro	61.2	61.2	0.47	5e-07	31.58	240	EBS5848562.1
hypothetical protein [Salmonella enterica subsp. enterica serovar Muenchen]	Salmonella enterica subsp. enterica serovar Muenchen	61.2	61.2	0.36	5e-07	40.45	240	EDM5804354.1
DUF2612 domain-containing protein [Salmonella enterica]	Salmonella enterica	61.2	61.2	0.51	5e-07	35.94	240	WP_046093582.1
DUF2612 domain-containing protein [Rhizobium leguminosarum]	Rhizobium leguminosarum	61.6	61.6	0.72	5e-07	25.42	267	WP_131647107.1
DUF2612 domain-containing protein [Pseudomonas aeruginosa]	Pseudomonas aeruginosa	60.8	60.8	0.82	5e-07	24.88	217	WP_206646896.1
hypothetical protein X1_70 [Yersinia phage vB_Yen_X1]	Yersinia phage vB_Yen_X1	60.8	60.8	0.72	6e-07	28.65	221	QGH71330.1
DUF2612 domain-containing protein [Pseudomonas]	Pseudomonas	60.5	60.5	0.87	6e-07	24.34	217	WP_170286818.1
DUF2612 domain-containing protein [Bordetella genomosp. 1]	Bordetella genomosp. 1	60.8	60.8	0.72	6e-07	27.68	221	WP_094832697.1
DUF2612 domain-containing protein [Salmonella enterica]	Salmonella enterica	60.1	60.1	0.64	6e-07	30.13	194	EBL3323366.1
DUF2612 domain-containing protein [Salmonella enterica]	Salmonella enterica	60.8	60.8	0.51	6e-07	34.13	240	ECL7809409.1
TPA: DUF2612 domain-containing protein [Salmonella enterica]	Salmonella enterica	60.8	60.8	0.36	6e-07	40.45	240	HAF5699231.1
DUF2612 domain-containing protein [Bordetella genomosp. 1]	Bordetella genomosp. 1	60.8	60.8	0.72	6e-07	27.68	221	WP_094827214.1
DUF2612 domain-containing protein [Salmonella enterica]	Salmonella enterica	60.8	60.8	0.36	7e-07	40.45	240	EGN5024690.1
DUF2612 domain-containing protein [Salmonella enterica]	Salmonella enterica	60.8	60.8	0.36	7e-07	41.57	240	EIT2070303.1
DUF2612 domain-containing protein [Acinetobacter venetianus]	Acinetobacter venetianus	60.1	60.1	0.69	7e-07	26.63	197	WP_061519434.1
DUF2612 domain-containing protein [Serratia marcescens]	Serratia marcescens	60.5	60.5	0.82	7e-07	28.64	223	MBH3096984.1
DUF2612 domain-containing protein [Alkanindiges illinoisensis]	Alkanindiges illinoisensis	60.5	60.5	0.57	7e-07	29.29	212	TEU30070.1
DUF2612 domain-containing protein [Alkanindiges illinoisensis]	Alkanindiges illinoisensis	60.1	60.1	0.81	7e-07	24.12	194	WP_166738978.1
DUF2612 domain-containing protein [Pseudomonas sp. LG1D9]	Pseudomonas sp. LG1D9	60.5	60.5	0.87	7e-07	24.34	217	WP_158682845.1
DUF2612 domain-containing protein [Pragia fontium]	Pragia fontium	60.5	60.5	0.91	7e-07	25.56	217	WP_114986874.1
hypothetical protein vBYenM12_76 [Yersinia phage vB_YenM_12]	Yersinia phage vB_YenM_12	60.5	60.5	0.72	8e-07	28.65	221	QKN86327.1
DUF2612 domain-containing protein [Pseudomonas fluorescens]	Pseudomonas fluorescens	60.5	60.5	0.72	8e-07	25.54	219	WP_120732739.1
DUF2612 domain-containing protein [Stutzerimonas stutzeri]	Stutzerimonas stutzeri	60.1	60.1	0.54	8e-07	32.33	195	MCF6782313.1
DUF2612 domain-containing protein [Lelliottia sp. RWM.1]	Lelliottia sp. RWM.1	60.5	60.5	0.36	9e-07	41.57	229	WP_239006569.1
TPA: DUF2612 domain-containing protein [Pseudomonas aeruginosa]	Pseudomonas aeruginosa	60.1	60.1	0.82	9e-07	24.88	217	HBN8510299.1
DUF2612 domain-containing protein [Pseudomonas aeruginosa]	Pseudomonas aeruginosa	60.1	60.1	0.82	9e-07	24.88	217	WP_033976554.1
DUF2612 domain-containing protein [Citrobacter braakii]	Citrobacter braakii	60.5	60.5	0.36	9e-07	41.57	229	WP_217278068.1
hypothetical protein [Salmonella enterica subsp. enterica]	Salmonella enterica subsp. enterica	60.5	60.5	0.43	1e-06	35.65	240	EAA4186195.1
DUF2612 domain-containing protein [Citrobacter freundii]	Citrobacter freundii	60.5	60.5	0.36	1e-06	41.57	229	WP_233602682.1
DUF2612 domain-containing protein [Salmonella enterica]	Salmonella enterica	60.5	60.5	0.43	1e-06	35.65	240	EAX4620377.1
DUF2612 domain-containing protein [Salmonella enterica]	Salmonella enterica	60.5	60.5	0.43	1e-06	35.65	240	WP_226302980.1
structural protein [Pantoea phage vB_PagM_AAM22]	Pantoea phage vB_PagM_AAM22	60.1	60.1	0.59	1e-06	28.08	216	QDH45624.1
DUF2612 domain-containing protein [Salmonella enterica subsp. enterica]	Salmonella enterica subsp. enterica	60.5	60.5	0.36	1e-06	40.45	240	EDQ2391768.1
DUF2612 domain-containing protein [Citrobacter freundii]	Citrobacter freundii	60.5	60.5	0.36	1e-06	41.57	240	WP_116360032.1
DUF2612 domain-containing protein [Salmonella enterica]	Salmonella enterica	60.5	60.5	0.43	1e-06	35.65	240	WP_079836106.1
DUF2612 domain-containing protein [Citrobacter sp. Res13-Lact-LER2-35-b]	Citrobacter sp. Res13-Lact-LER2-35-b	60.5	60.5	0.36	1e-06	41.57	240	WP_172860457.1
DUF2612 domain-containing protein [Citrobacter sp. wls711]	Citrobacter sp. wls711	60.5	60.5	0.36	1e-06	41.57	240	WP_137398729.1
DUF2612 domain-containing protein [Lelliottia sp. RWM.1]	Lelliottia sp. RWM.1	60.5	60.5	0.36	1e-06	41.57	240	MBM3073626.1
DUF2612 domain-containing protein [Citrobacter braakii]	Citrobacter braakii	60.1	60.1	0.36	1e-06	40.45	229	WP_249742555.1
DUF2612 domain-containing protein [Salmonella enterica subsp. salamae]	Salmonella enterica subsp. salamae	58.9	58.9	0.36	1e-06	42.86	167	ECJ3056684.1
DUF2612 domain-containing protein [Citrobacter freundii]	Citrobacter freundii	60.1	60.1	0.36	1e-06	41.57	240	MBJ9266545.1
TPA: Protein of unknown function (DUF2612) [Myoviridae sp.]	Myoviridae sp.	60.1	60.1	0.36	1e-06	40.45	229	DAI48413.1
DUF2612 domain-containing protein [Hafnia paralvei]	Hafnia paralvei	60.1	60.1	0.36	1e-06	40.45	240	WP_255999765.1
DUF2612 domain-containing protein [Pasteurella skyensis]	Pasteurella skyensis	59.7	59.7	0.82	1e-06	26.5	198	WP_090922092.1
DUF2612 domain-containing protein [Yersinia enterocolitica]	Yersinia enterocolitica	59.3	59.3	0.36	1e-06	40.22	194	MBX9498343.1
DUF2612 domain-containing protein [Salmonella enterica]	Salmonella enterica	60.1	60.1	0.43	1e-06	35.65	229	WP_226311659.1
DUF2612 domain-containing protein [Citrobacter braakii]	Citrobacter braakii	60.1	60.1	0.36	1e-06	40.45	229	WP_259470143.1
DUF2612 domain-containing protein [Burkholderia sp. Ap-962]	Burkholderia sp. Ap-962	60.1	60.1	0.86	1e-06	28.17	238	WP_167231436.1
DUF2612 domain-containing protein [Escherichia coli]	Escherichia coli	57.8	57.8	0.49	1e-06	33.88	125	WP_232379212.1
DUF2612 domain-containing protein [Salmonella enterica]	Salmonella enterica	60.1	60.1	0.47	1e-06	30.83	240	EJJ6653586.1
DUF2612 domain-containing protein [Serratia marcescens]	Serratia marcescens	59.7	59.7	0.57	1e-06	30.99	223	MBH2767619.1
DUF2612 domain-containing protein [Serratia marcescens]	Serratia marcescens	59.7	59.7	0.82	1e-06	28.64	223	WP_099032751.1
DUF2612 domain-containing protein [Serratia marcescens]	Serratia marcescens	59.7	59.7	0.57	1e-06	30.99	223	WP_141972790.1
TPA: DUF2612 domain-containing protein [Pseudomonas aeruginosa]	Pseudomonas aeruginosa	59.7	59.7	0.82	1e-06	25.37	217	HBO1213974.1
DUF2612 domain-containing protein [Escherichia coli]	Escherichia coli	60.1	60.1	0.36	1e-06	40.45	240	EIV7044093.1
DUF2612 domain-containing protein [Escherichia coli]	Escherichia coli	58.2	58.2	0.34	1e-06	41.67	136	MCD9134365.1
DUF2612 domain-containing protein [Salmonella enterica]	Salmonella enterica	60.1	60.1	0.43	1e-06	35.65	240	EIX6716627.1
DUF2612 domain-containing protein [Salmonella enterica]	Salmonella enterica	60.1	60.1	0.36	1e-06	40.45	240	EAR8786023.1
DUF2612 domain-containing protein [Salmonella enterica]	Salmonella enterica	60.1	60.1	0.43	1e-06	35.65	240	WP_070802465.1
DUF2612 domain-containing protein [Pseudomonas]	Pseudomonas	59.7	59.7	0.82	1e-06	24.88	217	WP_033971143.1
DUF2612 domain-containing protein [Salmonella enterica]	Salmonella enterica	60.1	60.1	0.43	1e-06	35.65	240	ECV0010340.1
DUF2612 domain-containing protein [Citrobacter freundii]	Citrobacter freundii	59.7	59.7	0.36	1e-06	40.45	229	WP_233605397.1
DUF2612 domain-containing protein [Citrobacter braakii]	Citrobacter braakii	59.7	59.7	0.36	1e-06	40.45	229	WP_239670076.1
DUF2612 domain-containing protein [Pseudomonas aeruginosa]	Pseudomonas aeruginosa	59.7	59.7	0.82	1e-06	24.88	217	WP_155681339.1
DUF2612 domain-containing protein [Citrobacter]	Citrobacter	60.1	60.1	0.36	1e-06	40.45	240	WP_032935556.1
DUF2612 domain-containing protein [Pseudomonas aeruginosa]	Pseudomonas aeruginosa	59.7	59.7	0.82	1e-06	24.88	217	WP_121290579.1
DUF2612 domain-containing protein [Citrobacter freundii]	Citrobacter freundii	60.1	60.1	0.36	1e-06	40.45	240	WP_197385801.1
DUF2612 domain-containing protein [Citrobacter pasteurii]	Citrobacter pasteurii	59.7	59.7	0.36	1e-06	40.45	229	WP_246803263.1
DUF2612 domain-containing protein [Yersinia]	Yersinia	59.7	59.7	0.53	1e-06	34.85	240	WP_050875780.1
DUF2612 domain-containing protein [Salmonella enterica subsp. diarizonae]	Salmonella enterica subsp. diarizonae	59.7	59.7	0.43	2e-06	35.65	240	EDB6599515.1
DUF2612 domain-containing protein [Salmonella enterica]	Salmonella enterica	59.7	59.7	0.36	2e-06	40.45	240	EAM4263930.1
DUF2612 domain-containing protein [Salmonella enterica]	Salmonella enterica	59.7	59.7	0.36	2e-06	40.45	240	EHQ1051085.1
DUF2612 domain-containing protein [Enterobacteriaceae]	Enterobacteriaceae	59.7	59.7	0.36	2e-06	40.45	229	WP_152952745.1
hypothetical protein [Myoviridae sp.]	Myoviridae sp.	59.3	59.3	0.86	2e-06	29.38	210	QHJ83935.1
DUF2612 domain-containing protein [Salmonella enterica]	Salmonella enterica	59.7	59.7	0.36	2e-06	40.45	240	EAN2613086.1
DUF2612 domain-containing protein [Escherichia coli]	Escherichia coli	59.7	59.7	0.36	2e-06	40.45	229	WP_214670775.1
TPA: DUF2612 domain-containing protein [Citrobacter freundii]	Citrobacter freundii	59.7	59.7	0.36	2e-06	41.57	240	HBV7994744.1
DUF2612 domain-containing protein [Salmonella enterica]	Salmonella enterica	59.7	59.7	0.36	2e-06	40.45	240	EDF7618462.1
DUF2612 domain-containing protein [Citrobacter freundii]	Citrobacter freundii	59.7	59.7	0.36	2e-06	40.45	240	MBJ9273380.1
DUF2612 domain-containing protein [Salmonella enterica subsp. salamae]	Salmonella enterica subsp. salamae	59.7	59.7	0.51	2e-06	35.16	240	ECG1598619.1
DUF2612 domain-containing protein [Serratia]	Serratia	59.7	59.7	0.81	2e-06	29.06	223	WP_127146197.1
DUF2612 domain-containing protein [Salmonella enterica subsp. salamae]	Salmonella enterica subsp. salamae	59.3	59.3	0.36	2e-06	42.86	212	ECF5974426.1
TPA: DUF2612 domain-containing protein [Escherichia coli]	Escherichia coli	59.7	59.7	0.51	2e-06	34.13	240	HAH8787749.1
DUF2612 domain-containing protein [Citrobacter sp. KTE32]	Citrobacter sp. KTE32	59.7	59.7	0.47	2e-06	30.83	240	WP_016156277.1
DUF2612 domain-containing protein [Citrobacter braakii]	Citrobacter braakii	59.7	59.7	0.36	2e-06	40.45	240	WP_049269449.1
DUF2612 domain-containing protein [Candidatus Glomeribacter gigasporarum]	Candidatus Glomeribacter gigasporarum	59.3	59.3	0.65	2e-06	25.93	220	WP_006683272.1
DUF2612 domain-containing protein [Citrobacter pasteurii]	Citrobacter pasteurii	59.7	59.7	0.36	2e-06	40.45	240	KAA1276731.1
DUF2612 domain-containing protein [Pantoea agglomerans]	Pantoea agglomerans	58.9	58.9	0.62	2e-06	29.75	193	WP_191942620.1
TPA: DUF2612 domain-containing protein [Pseudomonas aeruginosa]	Pseudomonas aeruginosa	59.3	59.3	0.82	2e-06	24.88	217	HBO3290532.1
DUF2612 domain-containing protein [Escherichia coli]	Escherichia coli	59.7	59.7	0.36	2e-06	40.45	240	WP_130053387.1
DUF2612 domain-containing protein [Escherichia coli]	Escherichia coli	59.7	59.7	0.36	2e-06	40.45	240	WP_113418157.1
hypothetical protein [Salmonella enterica subsp. salamae serovar Sofia]	Salmonella enterica subsp. salamae serovar Sofia	59.3	59.3	0.36	2e-06	42.86	212	EBU7540663.1
DUF2612 domain-containing protein [Burkholderia gladioli]	Burkholderia gladioli	59.7	59.7	0.62	2e-06	28.39	259	WP_217070732.1
DUF2612 domain-containing protein [Yersinia mollaretii]	Yersinia mollaretii	59.7	59.7	0.51	2e-06	32.81	240	WP_099466373.1
DUF2612 domain-containing protein [Salmonella enterica]	Salmonella enterica	59.7	59.7	0.36	2e-06	40.45	240	EHP0528555.1
DUF2612 domain-containing protein [Salmonella enterica]	Salmonella enterica	59.7	59.7	0.36	2e-06	40.45	240	EDW0050982.1
DUF2612 domain-containing protein [Pantoea agglomerans]	Pantoea agglomerans	58.9	58.9	0.62	2e-06	28.85	191	WP_191918669.1
DUF2612 domain-containing protein [Acinetobacter modestus]	Acinetobacter modestus	58.9	58.9	0.79	2e-06	28.79	204	WP_241284403.1
DUF2612 domain-containing protein [Burkholderia gladioli]	Burkholderia gladioli	59.7	59.7	0.62	2e-06	28.39	259	WP_186063956.1
DUF2612 domain-containing protein [Acinetobacter sp. S55]	Acinetobacter sp. S55	58.9	58.9	0.57	2e-06	27.14	197	MBK0062137.1
DUF2612 domain-containing protein [Serratia marcescens]	Serratia marcescens	59.3	59.3	0.51	2e-06	31.75	218	WP_180548428.1
DUF2612 domain-containing protein [Rhodanobacter fulvus]	Rhodanobacter fulvus	58.5	58.5	0.57	2e-06	28.57	187	WP_007082078.1
DUF2612 domain-containing protein [Burkholderia gladioli]	Burkholderia gladioli	59.7	59.7	0.62	2e-06	28.39	259	WP_186101801.1
DUF2612 domain-containing protein [Serratia marcescens]	Serratia marcescens	59.3	59.3	0.51	2e-06	31.75	218	WP_180547714.1
DUF2612 domain-containing protein [Providencia rettgeri]	Providencia rettgeri	59.3	59.3	0.87	2e-06	26.51	218	WP_115167480.1
DUF2612 domain-containing protein [Citrobacter freundii]	Citrobacter freundii	59.3	59.3	0.47	2e-06	30.83	240	WP_181549075.1
TPA: DUF2612 domain-containing protein [Pseudomonas aeruginosa]	Pseudomonas aeruginosa	58.9	58.9	0.76	2e-06	26.6	217	HBP6462359.1
DUF2612 domain-containing protein [Citrobacter freundii]	Citrobacter freundii	59.3	59.3	0.36	2e-06	40.45	229	WP_206158514.1
DUF2612 domain-containing protein [Citrobacter]	Citrobacter	59.3	59.3	0.36	2e-06	40.45	229	WP_191239114.1
DUF2612 domain-containing protein [Frateuria aurantia]	Frateuria aurantia	58.5	58.5	0.52	2e-06	29.77	194	WP_014402933.1
hypothetical protein [Desulfomicrobium macestii]	Desulfomicrobium macestii	58.9	58.9	0.73	2e-06	27.57	228	MBE1425656.1
TPA: DUF2612 domain-containing protein [Citrobacter freundii]	Citrobacter freundii	59.3	59.3	0.36	3e-06	41.57	240	HAT2330070.1
DUF2612 domain-containing protein [Pseudomonas aeruginosa]	Pseudomonas aeruginosa	58.9	58.9	0.77	3e-06	26.32	217	MBH9396032.1
DUF2612 domain-containing protein [Rhizobium leguminosarum]	Rhizobium leguminosarum	59.3	59.3	0.72	3e-06	25.42	267	WP_128410514.1
DUF2612 domain-containing protein [Citrobacter freundii]	Citrobacter freundii	59.3	59.3	0.36	3e-06	40.45	240	NGF66946.1
DUF2612 domain-containing protein [Citrobacter freundii]	Citrobacter freundii	59.3	59.3	0.36	3e-06	40.45	240	MBA8562002.1
DUF2612 domain-containing protein [Salmonella enterica]	Salmonella enterica	59.3	59.3	0.36	3e-06	40.45	240	EHW9405246.1
TPA: DUF2612 domain-containing protein [Citrobacter freundii]	Citrobacter freundii	59.3	59.3	0.36	3e-06	40.45	240	HBC2906188.1
DUF2612 domain-containing protein [Acinetobacter junii]	Acinetobacter junii	58.5	58.5	0.6	3e-06	28.08	197	WP_151690816.1
DUF2612 domain-containing protein [Salmonella enterica]	Salmonella enterica	59.3	59.3	0.36	3e-06	39.33	240	EFQ7257612.1
DUF2612 domain-containing protein [Citrobacter portucalensis]	Citrobacter portucalensis	59.3	59.3	0.36	3e-06	40.45	240	WP_103285362.1
TPA: hypothetical protein [Shigella sp.]	Shigella sp.	58.9	58.9	0.48	3e-06	35	240	HCC76676.1
DUF2612 domain-containing protein [Yersinia pestis]	Yersinia pestis	57.8	57.8	0.45	3e-06	32.43	159	WP_193734371.1
DUF2612 domain-containing protein [Acinetobacter baumannii]	Acinetobacter baumannii	58.5	58.5	0.57	3e-06	27.86	197	WP_114258781.1
DUF2612 domain-containing protein [Acinetobacter baumannii]	Acinetobacter baumannii	58.2	58.2	0.57	3e-06	27.86	197	WP_000342174.1
DUF2612 domain-containing protein [Salmonella enterica]	Salmonella enterica	58.9	58.9	0.36	3e-06	39.33	240	EJL5913634.1
DUF2612 domain-containing protein [Ignatzschineria larvae]	Ignatzschineria larvae	58.5	58.5	0.9	3e-06	25.56	223	WP_034855353.1
DUF2612 domain-containing protein [Pseudomonas aeruginosa]	Pseudomonas aeruginosa	58.5	58.5	0.76	3e-06	26.6	217	WP_132520688.1
DUF2612 domain-containing protein [Pseudomonas aeruginosa]	Pseudomonas aeruginosa	58.5	58.5	0.76	3e-06	26.6	217	WP_034080171.1
DUF2612 domain-containing protein [Acinetobacter nosocomialis]	Acinetobacter nosocomialis	58.2	58.2	0.57	3e-06	27.86	197	MBR7738262.1
DUF2612 domain-containing protein [Citrobacter youngae]	Citrobacter youngae	58.5	58.5	0.43	3e-06	35.65	229	WP_233471423.1
DUF2612 domain-containing protein [Acinetobacter soli]	Acinetobacter soli	58.2	58.2	0.67	3e-06	24.86	197	WP_151867438.1
DUF2612 domain-containing protein [Citrobacter freundii]	Citrobacter freundii	58.9	58.9	0.36	4e-06	40.45	240	WP_099530755.1
DUF2612 domain-containing protein [Pseudomonas cyclaminis]	Pseudomonas cyclaminis	58.5	58.5	0.7	4e-06	27.91	213	WP_193861911.1
DUF2612 domain-containing protein [Citrobacter portucalensis]	Citrobacter portucalensis	58.9	58.9	0.36	4e-06	40.45	240	WP_257681110.1
DUF2612 domain-containing protein [Burkholderia gladioli]	Burkholderia gladioli	58.9	58.9	0.62	4e-06	28.39	259	WP_186177881.1
DUF2612 domain-containing protein [Desulfomicrobium macestii]	Desulfomicrobium macestii	58.5	58.5	0.69	4e-06	27.43	221	WP_225940390.1
TPA: Protein of unknown function (DUF2612) [Myoviridae sp.]	Myoviridae sp.	58.5	58.5	0.71	4e-06	28.19	218	DAR26165.1
DUF2612 domain-containing protein [Serratia marcescens]	Serratia marcescens	58.5	58.5	0.57	4e-06	30.28	223	WP_222398070.1
DUF2612 domain-containing protein [Burkholderia gladioli]	Burkholderia gladioli	58.5	58.5	0.86	4e-06	28.17	238	WP_186288598.1
DUF2612 domain-containing protein [Pseudomonas gessardii]	Pseudomonas gessardii	58.5	58.5	0.73	4e-06	24.32	219	WP_169867140.1
DUF2612 domain-containing protein [Serratia marcescens]	Serratia marcescens	58.5	58.5	0.79	4e-06	29.21	223	MBH3230709.1
DUF2612 domain-containing protein [Providencia rettgeri]	Providencia rettgeri	58.5	58.5	0.88	4e-06	27.06	218	WP_238564255.1
baseplate J protein [Phage vB_KsaM-C1]	Phage vB_KsaM-C1	58.5	58.5	0.62	4e-06	28.76	234	UTC25962.1
DUF2612 domain-containing protein [Laribacter hongkongensis]	Laribacter hongkongensis	58.2	58.2	0.69	4e-06	25.73	217	WP_239907449.1
DUF2612 domain-containing protein [Citrobacter youngae]	Citrobacter youngae	58.5	58.5	0.36	4e-06	40.45	240	MBU3800445.1
DUF2612 domain-containing protein [Salmonella enterica]	Salmonella enterica	58.5	58.5	0.51	4e-06	35.16	240	WP_079797678.1
DUF2612 domain-containing protein [Citrobacter youngae]	Citrobacter youngae	58.5	58.5	0.36	4e-06	40.45	240	WP_115642608.1
DUF2612 domain-containing protein [Salmonella enterica subsp. enterica]	Salmonella enterica subsp. enterica	58.5	58.5	0.51	4e-06	35.16	224	EDV3123881.1
hypothetical protein A8V48_21170 [Yersinia pestis]	Yersinia pestis	57.8	57.8	0.46	4e-06	31.86	179	PVU05160.1
DUF2612 domain-containing protein [Pseudomonas aeruginosa]	Pseudomonas aeruginosa	58.2	58.2	0.59	4e-06	27.08	217	WP_124132998.1
DUF2612 domain-containing protein [Citrobacter youngae]	Citrobacter youngae	58.5	58.5	0.36	4e-06	40.45	240	WP_115601967.1
DUF2612 domain-containing protein [Citrobacter freundii]	Citrobacter freundii	58.5	58.5	0.36	4e-06	40.45	240	WP_182316994.1
DUF2612 domain-containing protein [Serratia marcescens]	Serratia marcescens	58.2	58.2	0.82	4e-06	28.64	223	MBI6131450.1
DUF2612 domain-containing protein [Photorhabdus luminescens]	Photorhabdus luminescens	58.2	58.2	0.65	5e-06	27.85	218	WP_132348722.1
DUF2612 domain-containing protein [Burkholderia gladioli]	Burkholderia gladioli	58.5	58.5	0.62	5e-06	28.39	259	WP_186015115.1
DUF2612 domain-containing protein [Serratia marcescens]	Serratia marcescens	58.2	58.2	0.82	5e-06	28.64	213	MBH2876087.1
DUF2612 domain-containing protein [Serratia marcescens]	Serratia marcescens	58.2	58.2	0.82	5e-06	28.16	223	WP_192974216.1
DUF2612 domain-containing protein [Pseudomonas rhodesiae]	Pseudomonas rhodesiae	58.2	58.2	0.87	5e-06	23.01	219	WP_083377846.1
hypothetical protein DI556_09860 [Rhodovulum sulfidophilum]	Rhodovulum sulfidophilum	57.8	57.8	0.69	5e-06	26.09	205	PZQ49766.1
DUF2612 domain-containing protein [Serratia marcescens]	Serratia marcescens	58.2	58.2	0.79	5e-06	29.21	223	WP_057523810.1
DUF2612 domain-containing protein [Erwinia rhapontici]	Erwinia rhapontici	58.2	58.2	0.92	5e-06	27	240	WP_159336241.1
DUF2612 domain-containing protein [Photorhabdus asymbiotica]	Photorhabdus asymbiotica	58.2	58.2	0.9	5e-06	25.79	218	WP_015835215.1
DUF2612 domain-containing protein [Acinetobacter ursingii]	Acinetobacter ursingii	57.8	57.8	0.67	5e-06	24.86	197	WP_151837531.1
DUF2612 domain-containing protein [Serratia marcescens]	Serratia marcescens	58.2	58.2	0.81	5e-06	28.57	223	WP_193147578.1
DUF2612 domain-containing protein [Citrobacter freundii]	Citrobacter freundii	58.2	58.2	0.51	5e-06	32.54	229	WP_222841259.1
DUF2612 domain-containing protein [Staphylococcus haemolyticus]	Staphylococcus haemolyticus	57.8	57.8	0.58	6e-06	27.97	210	WP_227946387.1
DUF2612 domain-containing protein [Pantoea agglomerans]	Pantoea agglomerans	57.4	57.4	0.62	6e-06	28.21	191	WP_191924000.1
DUF2612 domain-containing protein [Salmonella enterica]	Salmonella enterica	58.2	58.2	0.36	6e-06	39.33	240	EJK1378637.1
DUF2612 domain-containing protein [Campylobacter ureolyticus]	Campylobacter ureolyticus	57.8	57.8	0.49	6e-06	32.79	215	WP_050335396.1
hypothetical protein GAK29_04507 [Acinetobacter bereziniae]	Acinetobacter bereziniae	57.4	57.4	0.57	6e-06	27.86	197	KAF1016560.1
DUF2612 domain-containing protein [Escherichia coli]	Escherichia coli	58.2	58.2	0.36	6e-06	40.45	240	EFD1134554.1
DUF2612 domain-containing protein [Salmonella enterica]	Salmonella enterica	58.2	58.2	0.36	6e-06	40.45	240	WP_069721548.1
DUF2612 domain-containing protein [Yersinia mollaretii]	Yersinia mollaretii	58.2	58.2	0.53	6e-06	34.09	240	WP_145558941.1
DUF2612 domain-containing protein [Providencia stuartii]	Providencia stuartii	57.8	57.8	0.92	7e-06	25.89	218	WP_121874665.1
DUF2612 domain-containing protein [Burkholderia gladioli]	Burkholderia gladioli	58.2	58.2	0.62	7e-06	28.39	259	WP_126242315.1
DUF2612 domain-containing protein [Serratia marcescens]	Serratia marcescens	57.8	57.8	0.82	7e-06	28.16	223	MBN5205167.1
DUF2612 domain-containing protein [Citrobacter freundii]	Citrobacter freundii	58.2	58.2	0.51	7e-06	32.54	240	MBC6504112.1
DUF2612 domain-containing protein [Yersinia pestis]	Yersinia pestis	57.4	57.4	0.46	7e-06	31.86	196	WP_116914601.1
DUF2612 domain-containing protein [Serratia marcescens]	Serratia marcescens	57.8	57.8	0.57	7e-06	30.28	223	MBH2533878.1
hypothetical protein [Myoviridae sp.]	Myoviridae sp.	57.8	57.8	0.58	7e-06	29.37	237	QHJ80452.1
DUF2612 domain-containing protein [Serratia marcescens]	Serratia marcescens	57.8	57.8	0.57	7e-06	29.58	223	WP_243811176.1
DUF2612 domain-containing protein [Serratia marcescens]	Serratia marcescens	57.8	57.8	0.79	7e-06	29.21	223	MBH3044806.1
TPA: Protein of unknown function (DUF2612) [Myoviridae sp.]	Myoviridae sp.	57.4	57.4	0.49	7e-06	32.79	215	DAR64012.1
uncharacterized protein DUF2612 [Burkholderia sp. 28_3]	Burkholderia sp. 28_3	57.8	57.8	0.76	8e-06	29.63	232	PZX05082.1
DUF2612 domain-containing protein [Burkholderia]	Burkholderia	57.8	57.8	0.76	8e-06	29.63	220	WP_111441608.1
DUF2612 domain-containing protein [Burkholderia ubonensis]	Burkholderia ubonensis	57.8	57.8	0.81	8e-06	28.86	220	WP_060175359.1
DUF2612 domain-containing protein [Acinetobacter soli]	Acinetobacter soli	57.4	57.4	0.68	8e-06	24.58	197	WP_088459428.1
TPA: Protein of unknown function (DUF2612) [Myoviridae sp.]	Myoviridae sp.	57.4	57.4	0.77	8e-06	26.84	213	DAN87492.1
TPA: Protein of unknown function (DUF2612) [Myoviridae sp.]	Myoviridae sp.	57.8	57.8	0.58	8e-06	28.67	239	DAI72775.1
DUF2612 domain-containing protein [Salmonella enterica]	Salmonella enterica	57.8	57.8	0.36	8e-06	39.33	240	EEI7341132.1
DUF2612 domain-containing protein [Citrobacter portucalensis]	Citrobacter portucalensis	57.8	57.8	0.36	8e-06	39.33	240	WP_234662421.1
DUF2612 domain-containing protein [Acinetobacter soli]	Acinetobacter soli	57	57	0.67	8e-06	24.86	197	WP_151964812.1
DUF2612 domain-containing protein [Yersinia pestis]	Yersinia pestis	57.4	57.4	0.59	8e-06	27.08	221	WP_016257163.1
hypothetical protein GAK29_04870 [Acinetobacter bereziniae]	Acinetobacter bereziniae	57	57	0.57	9e-06	27.14	197	KAF1012285.1
DUF2612 domain-containing protein [Serratia ureilytica]	Serratia ureilytica	57.4	57.4	0.57	9e-06	30.28	223	WP_208093584.1
DUF2612 domain-containing protein [Providencia stuartii]	Providencia stuartii	57.4	57.4	0.81	9e-06	28.22	218	WP_249890477.1
TPA: Protein of unknown function (DUF2612) [Bacteriophage sp.]	Bacteriophage sp.	57	57	0.53	9e-06	32.31	190	DAI70344.1
DUF2612 domain-containing protein [Yersinia frederiksenii]	Yersinia frederiksenii	57.4	57.4	0.51	1e-05	32.03	240	WP_050134093.1
DUF2612 domain-containing protein [Serratia marcescens]	Serratia marcescens	57.4	57.4	0.57	1e-05	29.58	223	WP_147881617.1
DUF2612 domain-containing protein [Serratia proteamaculans]	Serratia proteamaculans	57.4	57.4	0.57	1e-05	30.28	223	WP_198642493.1
DUF2612 domain-containing protein [Serratia plymuthica]	Serratia plymuthica	57.4	57.4	0.57	1e-05	30.28	223	WP_166729082.1
DUF2612 domain-containing protein [Alcanivorax xenomutans]	Alcanivorax xenomutans	57.4	57.4	0.6	1e-05	27.33	219	WP_055100700.1
DUF2612 domain-containing protein [Citrobacter sp. wls716]	Citrobacter sp. wls716	57.4	57.4	0.36	1e-05	40.66	240	WP_137364427.1
DUF2612 domain-containing protein [Pseudomonas bijieensis]	Pseudomonas bijieensis	57.4	57.4	0.56	1e-05	28.78	235	WP_249016231.1
DUF2612 domain-containing protein [Providencia stuartii]	Providencia stuartii	57	57	0.7	1e-05	30.86	198	WP_154640019.1
TPA: DUF2612 domain-containing protein [Serratia grimesii]	Serratia grimesii	57	57	0.57	1e-05	30.28	223	HCK02928.1
DUF2612 domain-containing protein [Serratia marcescens]	Serratia marcescens	57	57	0.79	1e-05	28.28	223	WP_089186313.1
DUF2612 domain-containing protein [Escherichia coli]	Escherichia coli	57.4	57.4	0.51	1e-05	33.33	240	WP_243044709.1
DUF2612 domain-containing protein [Citrobacter youngae]	Citrobacter youngae	57.4	57.4	0.36	1e-05	40.66	240	TRL69605.1
DUF2612 domain-containing protein [Burkholderia ubonensis]	Burkholderia ubonensis	57	57	0.81	1e-05	29.33	220	WP_060046940.1
DUF2612 domain-containing protein [Citrobacter amalonaticus]	Citrobacter amalonaticus	57.4	57.4	0.47	1e-05	30.08	240	WP_086512875.1
DUF2612 domain-containing protein [Citrobacter amalonaticus]	Citrobacter amalonaticus	57	57	0.41	1e-05	34.82	229	WP_230324133.1
DUF2612 domain-containing protein [Acinetobacter soli]	Acinetobacter soli	56.6	56.6	0.67	1e-05	24.86	197	WP_104125157.1
DUF2612 domain-containing protein [Serratia marcescens]	Serratia marcescens	57	57	0.56	1e-05	30.22	223	WP_147882367.1
DUF2612 domain-containing protein [Serratia proteamaculans]	Serratia proteamaculans	57	57	0.57	1e-05	30.99	223	WP_153857195.1
DUF2612 domain-containing protein [Salmonella enterica]	Salmonella enterica	57	57	0.36	1e-05	40.45	240	EEF2420455.1
DUF2612 domain-containing protein [Pseudomonas guariconensis]	Pseudomonas guariconensis	57	57	0.82	1e-05	26.7	220	WP_197853644.1
DUF2612 domain-containing protein [Serratia marcescens]	Serratia marcescens	57	57	0.57	1e-05	30.28	223	MBI6131469.1
DUF2612 domain-containing protein [Citrobacter sp. RHB25-C09]	Citrobacter sp. RHB25-C09	57	57	0.47	1e-05	30.08	240	WP_181681385.1
DUF2612 domain-containing protein [Enterobacter roggenkampii]	Enterobacter roggenkampii	57	57	0.57	1e-05	30.94	218	WP_058657609.1
DUF2612 domain-containing protein [Acinetobacter sp. ANC 4648]	Acinetobacter sp. ANC 4648	56.6	56.6	0.61	1e-05	24.83	195	WP_086206472.1
TPA: Protein of unknown function (DUF2612) [Siphoviridae sp.]	Siphoviridae sp.	56.6	56.6	0.71	1e-05	28.19	218	DAO72973.1
DUF2612 domain-containing protein [Burkholderia gladioli]	Burkholderia gladioli	57	57	0.86	1e-05	27.7	238	WP_186045310.1
TPA: Protein of unknown function (DUF2612) [Myoviridae sp.]	Myoviridae sp.	56.6	56.6	0.71	2e-05	28.19	218	DAO43665.1
DUF2612 domain-containing protein [Escherichia coli]	Escherichia coli	57	57	0.58	2e-05	28.67	238	MCQ6539900.1
DUF2612 domain-containing protein [Alcaligenes faecalis]	Alcaligenes faecalis	56.6	56.6	0.69	2e-05	27.17	218	WP_257723204.1
DUF2612 domain-containing protein [Citrobacter braakii]	Citrobacter braakii	56.6	56.6	0.36	2e-05	39.33	229	WP_233594208.1
DUF2612 domain-containing protein [Pseudomonas otitidis]	Pseudomonas otitidis	56.6	56.6	0.78	2e-05	25.13	212	WP_074971838.1
DUF2612 domain-containing protein [Pseudomonas]	Pseudomonas	56.6	56.6	0.78	2e-05	25.13	212	WP_069563013.1
DUF2612 domain-containing protein [Salmonella enterica]	Salmonella enterica	56.6	56.6	0.51	2e-05	32.54	240	EBU2201439.1
DUF2612 domain-containing protein [Kingella oralis]	Kingella oralis	56.6	56.6	0.71	2e-05	28.19	218	WP_003794969.1
DUF2612 domain-containing protein [Escherichia coli]	Escherichia coli	56.6	56.6	0.36	2e-05	39.33	240	WP_130077857.1
DUF2612 domain-containing protein [Enterobacter roggenkampii]	Enterobacter roggenkampii	56.2	56.2	0.57	2e-05	30.22	218	WP_129693966.1
DUF2612 domain-containing protein [Serratia marcescens]	Serratia marcescens	56.6	56.6	0.56	2e-05	30.22	223	WP_193169144.1
DUF2612 domain-containing protein [Citrobacter braakii]	Citrobacter braakii	56.6	56.6	0.36	2e-05	39.33	240	MBJ8820571.1
hypothetical protein [Deltaproteobacteria bacterium]	Deltaproteobacteria bacterium	57.4	57.4	0.61	2e-05	27.33	331	NIQ92439.1
DUF2612 domain-containing protein [Acinetobacter soli]	Acinetobacter soli	55.8	55.8	0.67	2e-05	24.29	197	WP_151746652.1
DUF2612 domain-containing protein [Escherichia coli]	Escherichia coli	56.6	56.6	0.36	2e-05	39.33	229	WP_157701047.1
DUF2612 domain-containing protein [Pandoraea pnomenusa]	Pandoraea pnomenusa	56.2	56.2	0.76	2e-05	28.87	220	WP_150646400.1
DUF2612 domain-containing protein [Citrobacter freundii]	Citrobacter freundii	56.6	56.6	0.36	2e-05	40.66	240	WP_230121935.1
DUF2612 domain-containing protein [Serratia liquefaciens]	Serratia liquefaciens	56.2	56.2	0.57	2e-05	29.58	223	WP_142814909.1
DUF2612 domain-containing protein [Escherichia coli]	Escherichia coli	56.6	56.6	0.36	2e-05	39.33	240	MBB9311289.1
hypothetical protein AI2602V1_2168 [Citrobacter freundii]	Citrobacter freundii	56.6	56.6	0.36	2e-05	40.66	240	CAE6130114.1
DUF2612 domain-containing protein [Citrobacter freundii]	Citrobacter freundii	56.6	56.6	0.36	2e-05	39.33	240	WP_191235527.1
DUF2612 domain-containing protein [Burkholderia gladioli]	Burkholderia gladioli	56.2	56.2	0.86	2e-05	27.7	238	WP_186121497.1
DUF2612 domain-containing protein [Escherichia coli]	Escherichia coli	56.2	56.2	0.36	2e-05	39.33	240	EHQ1179612.1
DUF2612 domain-containing protein [Alphaproteobacteria bacterium]	Alphaproteobacteria bacterium	57	57	0.57	2e-05	30.28	292	MBO0738085.1
DUF2612 domain-containing protein [Escherichia coli]	Escherichia coli	56.2	56.2	0.36	3e-05	39.33	240	WP_061359072.1
DUF2612 domain-containing protein [Burkholderia ubonensis]	Burkholderia ubonensis	56.2	56.2	0.76	3e-05	29.08	221	WP_059726854.1
DUF2612 domain-containing protein [Serratia quinivorans]	Serratia quinivorans	56.2	56.2	0.57	3e-05	29.58	223	WP_261150995.1
TPA: DUF2612 domain-containing protein [Escherichia coli]	Escherichia coli	56.2	56.2	0.36	3e-05	39.33	240	HCJ8577807.1
DUF2612 domain-containing protein [Enterobacter asburiae]	Enterobacter asburiae	56.2	56.2	0.36	3e-05	39.33	240	WP_251854082.1
DUF2612 domain-containing protein [Enterobacteriaceae]	Enterobacteriaceae	56.2	56.2	0.36	3e-05	39.33	240	WP_000997158.1
DUF2612 domain-containing protein [Yersinia pestis]	Yersinia pestis	54.3	54.3	0.51	3e-05	29.03	127	WP_016597528.1
DUF2612 domain-containing protein [Burkholderia gladioli]	Burkholderia gladioli	56.6	56.6	0.62	3e-05	27.74	259	WP_186262311.1
DUF2612 domain-containing protein [Sodalis glossinidius]	Sodalis glossinidius	55.8	55.8	0.79	3e-05	25.26	218	WP_011411693.1
DUF2612 domain-containing protein [Escherichia coli]	Escherichia coli	56.2	56.2	0.36	3e-05	39.33	240	EFJ5472818.1
DUF2612 domain-containing protein [Serratia marcescens]	Serratia marcescens	56.2	56.2	0.82	3e-05	27.67	223	EIV2912411.1
DUF2612 domain-containing protein [Burkholderia gladioli]	Burkholderia gladioli	56.2	56.2	0.86	3e-05	28.17	238	WP_186086053.1
DUF2612 domain-containing protein [Morganella morganii]	Morganella morganii	55.8	55.8	0.89	3e-05	25.21	219	WP_036409896.1
TPA: DUF2612 domain-containing protein [Serratia marcescens]	Serratia marcescens	55.8	55.8	0.57	3e-05	29.58	223	HAT3712452.1
DUF2612 domain-containing protein [Salmonella enterica]	Salmonella enterica	55.5	55.5	0.41	3e-05	34.31	200	EBI3939304.1
DUF2612 domain-containing protein [Citrobacter braakii]	Citrobacter braakii	55.8	55.8	0.36	3e-05	39.33	229	WP_249144040.1
TPA: Protein of unknown function (DUF2612) [Myoviridae sp.]	Myoviridae sp.	55.8	55.8	0.58	3e-05	27.27	237	DAE76723.1
DUF2612 domain-containing protein [Raoultella planticola]	Raoultella planticola	56.2	56.2	0.65	3e-05	31.25	257	WP_132467962.1
DUF2612 domain-containing protein [Arsenophonus endosymbiont of Bemisia tabaci]	Arsenophonus endosymbiont of Bemisia tabaci	55.8	55.8	0.56	3e-05	30.5	217	WP_129110218.1
DUF2612 domain-containing protein [Citrobacter freundii]	Citrobacter freundii	55.8	55.8	0.36	3e-05	39.33	240	WP_019076892.1
DUF2612 domain-containing protein [Pseudomonas aeruginosa]	Pseudomonas aeruginosa	55.8	55.8	0.76	3e-05	26.06	217	MBH9343878.1
DUF2612 domain-containing protein [Providencia stuartii]	Providencia stuartii	55.8	55.8	0.92	3e-05	26.43	218	WP_140187433.1
DUF2612 domain-containing protein [Burkholderia ubonensis]	Burkholderia ubonensis	55.8	55.8	0.76	4e-05	29.08	220	WP_060075620.1
DUF2612 domain-containing protein [Citrobacter braakii]	Citrobacter braakii	55.8	55.8	0.36	4e-05	39.33	240	MBR7613106.1
DUF2612 domain-containing protein [Acinetobacter sp. YH16053]	Acinetobacter sp. YH16053	55.1	55.1	0.69	4e-05	24.26	186	WP_218950811.1
DUF2612 domain-containing protein [Alcaligenes sp. NLF5-7]	Alcaligenes sp. NLF5-7	55.5	55.5	0.69	4e-05	27.17	218	WP_254499479.1
DUF2612 domain-containing protein [Serratia liquefaciens]	Serratia liquefaciens	55.8	55.8	0.57	4e-05	29.58	223	WP_261135265.1
DUF2612 domain-containing protein [Pseudomonas otitidis]	Pseudomonas otitidis	55.5	55.5	0.78	4e-05	24.61	212	WP_160481212.1
DUF2612 domain-containing protein [Pseudomonas aeruginosa]	Pseudomonas aeruginosa	55.5	55.5	0.57	4e-05	29.5	213	WP_135350839.1
DUF2612 domain-containing protein [Alcaligenes faecalis]	Alcaligenes faecalis	55.5	55.5	0.69	4e-05	27.17	218	WP_236780271.1
DUF2612 domain-containing protein [Gellertiella hungarica]	Gellertiella hungarica	56.2	56.2	0.61	4e-05	26.8	267	WP_183364864.1
DUF2612 domain-containing protein [Salmonella enterica subsp. enterica serovar Wangata]	Salmonella enterica subsp. enterica serovar Wangata	55.5	55.5	0.41	4e-05	34.31	200	EHF3809749.1
DUF2612 domain-containing protein [Photorhabdus luminescens]	Photorhabdus luminescens	55.5	55.5	0.87	4e-05	24.88	218	WP_088374860.1
DUF2612 domain-containing protein [Pseudomonas]	Pseudomonas	55.5	55.5	0.78	4e-05	24.61	212	WP_044411565.1
DUF2612 domain-containing protein [Morganella morganii]	Morganella morganii	55.5	55.5	0.89	4e-05	25.21	219	WP_214168162.1
TPA: DUF2612 domain-containing protein [Morganella morganii]	Morganella morganii	55.5	55.5	0.89	4e-05	25.21	219	HBN5913812.1
TPA: Protein of unknown function (DUF2612) [Myoviridae sp.]	Myoviridae sp.	55.8	55.8	0.67	4e-05	28.22	236	DAL09625.1
DUF2612 domain-containing protein [Francisella marina]	Francisella marina	55.5	55.5	0.39	4e-05	31.96	231	WP_149368729.1
DUF2612 domain-containing protein [Burkholderia gladioli]	Burkholderia gladioli	55.8	55.8	0.86	4e-05	28.17	238	WP_186270105.1
DUF2612 domain-containing protein [Enterobacter hormaechei]	Enterobacter hormaechei	55.5	55.5	0.67	4e-05	26.22	218	WP_192977474.1
hypothetical protein C3404_01040 [Citrobacter freundii complex sp. CFNIH11]	Citrobacter freundii complex sp. CFNIH11	55.5	55.5	0.36	4e-05	39.33	240	POV68835.1
DUF2612 domain-containing protein [Serratia proteamaculans]	Serratia proteamaculans	55.5	55.5	0.57	5e-05	30.28	223	WP_153857744.1
TPA: Protein of unknown function (DUF2612) [Siphoviridae sp.]	Siphoviridae sp.	55.5	55.5	0.7	5e-05	27.75	213	DAF69893.1
DUF2612 domain-containing protein [Acinetobacter guerrae]	Acinetobacter guerrae	55.1	55.1	0.56	5e-05	27.74	197	WP_151981696.1
DUF2612 domain-containing protein [Mesorhizobium sp. BR1-1-16]	Mesorhizobium sp. BR1-1-16	55.5	55.5	0.61	5e-05	30	233	MBZ9939124.1
DUF2612 domain-containing protein [Acinetobacter sp. YH12255]	Acinetobacter sp. YH12255	54.7	54.7	0.56	5e-05	26.28	186	WP_218950559.1
DUF2612 domain-containing protein [Acinetobacter schindleri]	Acinetobacter schindleri	55.1	55.1	0.6	5e-05	25.17	197	WP_253169458.1
DUF2612 domain-containing protein [Burkholderia ubonensis]	Burkholderia ubonensis	55.1	55.1	0.81	5e-05	29.9	220	WP_060302522.1
TPA: Protein of unknown function (DUF2612) [Siphoviridae sp.]	Siphoviridae sp.	54.7	54.7	0.8	5e-05	25.64	190	DAK52269.1
hypothetical protein KY1_25415 [Salmonella enterica subsp. enterica serovar Cerro str. FSL R8-0235]	Salmonella enterica subsp. enterica serovar Cerro str. FSL R8-0235	52.8	52.8	0.41	5e-05	34	102	KCU90525.1
DUF2612 domain-containing protein [Salmonella enterica subsp. enterica]	Salmonella enterica subsp. enterica	53.5	53.5	0.41	5e-05	34.65	126	ECF6835044.1
DUF2612 domain-containing protein [Achromobacter deleyi]	Achromobacter deleyi	55.1	55.1	0.64	6e-05	29.94	221	WP_175193987.1
DUF2612 domain-containing protein [Serratia marcescens]	Serratia marcescens	55.1	55.1	0.82	6e-05	27.67	223	WP_084969814.1
DUF2612 domain-containing protein [Serratia marcescens]	Serratia marcescens	55.1	55.1	0.82	6e-05	27.67	223	WP_060559294.1
DUF2612 domain-containing protein [Faecalibacterium prausnitzii]	Faecalibacterium prausnitzii	55.1	55.1	0.67	6e-05	28.22	227	WP_097780292.1
DUF2612 domain-containing protein [Salmonella enterica]	Salmonella enterica	53.9	53.9	0.41	6e-05	33.33	145	EGV3787691.1
TPA: Protein of unknown function (DUF2612) [Myoviridae sp.]	Myoviridae sp.	55.1	55.1	0.58	6e-05	28.67	237	DAE41602.1
DUF2612 domain-containing protein [Salmonella enterica]	Salmonella enterica	53.9	53.9	0.41	6e-05	33.33	145	EGV3787698.1
DUF2612 domain-containing protein [Candidatus Symbiopectobacterium sp. Dall1.0]	Candidatus Symbiopectobacterium sp. Dall1.0	55.1	55.1	0.56	6e-05	29.79	217	MBG6243270.1
Protein of unknown function DUF2612 [uncultured Caudovirales phage]	uncultured Caudovirales phage	55.1	55.1	0.82	6e-05	27.23	220	CAB4150068.1
DUF2612 domain-containing protein [Serratia marcescens]	Serratia marcescens	55.1	55.1	0.57	6e-05	29.58	223	WP_089196706.1
DUF2612 domain-containing protein [Rhizobium oryzihabitans]	Rhizobium oryzihabitans	55.1	55.1	0.85	6e-05	26.19	226	WP_164056009.1
DUF2612 domain-containing protein [Salmonella enterica]	Salmonella enterica	53.5	53.5	0.41	6e-05	33.33	144	EAZ3188728.1
DUF2612 domain-containing protein [Salmonella enterica]	Salmonella enterica	54.7	54.7	0.41	6e-05	33.33	200	ECR8335382.1
DUF2612 domain-containing protein [Salmonella enterica]	Salmonella enterica	55.1	55.1	0.32	6e-05	40.74	229	WP_079820124.1
DUF2612 domain-containing protein [Achromobacter]	Achromobacter	55.1	55.1	0.64	6e-05	28.75	221	WP_025140360.1
DUF2612 domain-containing protein [Salmonella enterica subsp. enterica]	Salmonella enterica subsp. enterica	53.5	53.5	0.41	7e-05	33.33	146	EBF7021201.1
DUF2612 domain-containing protein [Salmonella enterica subsp. enterica serovar Typhimurium]	Salmonella enterica subsp. enterica serovar Typhimurium	53.5	53.5	0.41	7e-05	33.33	149	EDN3071147.1
DUF2612 domain-containing protein [Salmonella enterica subsp. salamae]	Salmonella enterica subsp. salamae	55.1	55.1	0.32	7e-05	40.74	229	ECC1605030.1
DUF2612 domain-containing protein [Paraburkholderia tropica]	Paraburkholderia tropica	55.1	55.1	0.56	7e-05	30	222	WP_183717112.1
DUF2612 domain-containing protein [Serratia marcescens]	Serratia marcescens	55.1	55.1	0.56	7e-05	29.5	223	WP_115116106.1
TPA: Protein of unknown function (DUF2612) [Siphoviridae sp.]	Siphoviridae sp.	55.1	55.1	0.67	7e-05	28.22	227	DAQ79688.1
DUF2612 domain-containing protein [Raoultella ornithinolytica]	Raoultella ornithinolytica	55.1	55.1	0.65	7e-05	31.25	257	WP_239613528.1
DUF2612 domain-containing protein [Salmonella enterica subsp. enterica]	Salmonella enterica subsp. enterica	53.5	53.5	0.41	7e-05	33.33	146	MIQ61121.1
DUF2612 domain-containing protein [Serratia liquefaciens]	Serratia liquefaciens	55.1	55.1	0.57	7e-05	29.58	223	WP_261103151.1
DUF2612 domain-containing protein [Salmonella enterica subsp. enterica serovar Chailey]	Salmonella enterica subsp. enterica serovar Chailey	53.5	53.5	0.41	7e-05	33.33	152	ECA1252557.1
DUF2612 domain-containing protein [Faecalibacterium sp. Marseille-Q4896]	Faecalibacterium sp. Marseille-Q4896	55.1	55.1	0.67	7e-05	28.22	227	WP_207698110.1
DUF2612 domain-containing protein [Salmonella enterica subsp. enterica serovar Typhimurium]	Salmonella enterica subsp. enterica serovar Typhimurium	53.5	53.5	0.41	7e-05	33.33	153	EIN2820029.1
hypothetical protein MEW1_26 [Klebsiella phage MEW1]	Klebsiella phage MEW1	55.1	55.1	0.58	7e-05	27.97	237	QOQ37683.1
DUF2612 domain-containing protein [Burkholderia ubonensis]	Burkholderia ubonensis	54.7	54.7	0.81	7e-05	29.9	220	WP_174964228.1
DUF2612 domain-containing protein [Salmonella enterica]	Salmonella enterica	54.7	54.7	0.41	7e-05	35.29	200	EBL7088824.1
DUF2612 domain-containing protein [Faecalibacterium prausnitzii]	Faecalibacterium prausnitzii	55.1	55.1	0.67	7e-05	28.22	227	WP_173016416.1
DUF2612 domain-containing protein [Salmonella enterica]	Salmonella enterica	54.7	54.7	0.41	7e-05	33.33	200	EHK0227761.1
DUF2612 domain-containing protein [Faecalibacterium prausnitzii]	Faecalibacterium prausnitzii	55.1	55.1	0.67	7e-05	28.22	260	MSC61923.1
DUF2612 domain-containing protein [Alcaligenes faecalis]	Alcaligenes faecalis	54.7	54.7	0.69	7e-05	27.17	218	WP_247965625.1
DUF2612 domain-containing protein [Salmonella enterica subsp. enterica serovar Stanley]	Salmonella enterica subsp. enterica serovar Stanley	53.5	53.5	0.41	7e-05	33.33	151	EBV1872911.1
DUF2612 domain-containing protein [Salmonella enterica]	Salmonella enterica	53.9	53.9	0.42	8e-05	32.69	172	EAS0502283.1
DUF2612 domain-containing protein [Salmonella enterica subsp. enterica serovar Mikawasima]	Salmonella enterica subsp. enterica serovar Mikawasima	54.3	54.3	0.41	8e-05	33.33	200	EGS3384445.1
hypothetical protein SEEN6804_24016 [Salmonella enterica subsp. enterica serovar Newport str. 36804]	Salmonella enterica subsp. enterica serovar Newport str. 36804	53.5	53.5	0.41	8e-05	33.33	151	KMT72670.1
DUF2612 domain-containing protein [Salmonella enterica]	Salmonella enterica	53.5	53.5	0.41	8e-05	33.33	151	WP_109266887.1
DUF2612 domain-containing protein [Faecalibacterium]	Faecalibacterium	54.7	54.7	0.67	8e-05	28.22	227	WP_158576297.1
DUF2612 domain-containing protein [Salmonella enterica]	Salmonella enterica	53.5	53.5	0.41	8e-05	33.33	154	EFS3479167.1
TPA: Protein of unknown function (DUF2612) [Myoviridae sp.]	Myoviridae sp.	54.7	54.7	0.49	8e-05	31.97	215	DAU89780.1
Hypothetical protein FORC30_2099 [Salmonella enterica]	Salmonella enterica	53.5	53.5	0.41	8e-05	33.33	153	ARE52035.1
Protein of uncharacterised function (DUF2612) [Salmonella enterica subsp. enterica serovar Heidelberg]	Salmonella enterica subsp. enterica serovar Heidelberg	53.5	53.5	0.41	8e-05	33.33	153	SQJ21855.1
TPA: DUF2612 domain-containing protein [Enterobacter roggenkampii]	Enterobacter roggenkampii	54.7	54.7	0.67	9e-05	26.22	218	HCD8182456.1
hypothetical protein Geezett_047 [Klebsiella phage Geezett]	Klebsiella phage Geezett	54.7	54.7	0.58	9e-05	27.27	237	QXV72119.1
DUF2612 domain-containing protein [Escherichia]	Escherichia	54.7	54.7	0.36	9e-05	39.33	229	WP_251120058.1
coil containing protein [Klebsiella phage vB_KpnM_JustaPhage]	Klebsiella phage vB_KpnM_JustaPhage	54.7	54.7	0.58	9e-05	27.27	237	UGO49382.1
DUF2612 domain-containing protein [Burkholderia gladioli]	Burkholderia gladioli	54.7	54.7	0.86	9e-05	27.7	238	WP_186139270.1
DUF2612 domain-containing protein [Burkholderia ubonensis]	Burkholderia ubonensis	54.7	54.7	0.81	9e-05	29.7	220	WP_059862772.1
DUF2612 domain-containing protein [Salmonella enterica]	Salmonella enterica	54.3	54.3	0.41	9e-05	33.33	200	EAP5407655.1
DUF2612 domain-containing protein [Burkholderia pyrrocinia]	Burkholderia pyrrocinia	54.7	54.7	0.76	9e-05	28.65	221	WP_059971491.1
DUF2612 domain-containing protein [Salmonella enterica subsp. enterica serovar Kottbus]	Salmonella enterica subsp. enterica serovar Kottbus	53.5	53.5	0.41	9e-05	33.33	159	EBY6716556.1
hypothetical protein BWX80_02432 [Candidatus Hydrogenedentes bacterium ADurb.Bin101]	Candidatus Hydrogenedentes bacterium ADurb.Bin101	54.7	54.7	0.53	9e-05	32.06	218	OQC04553.1
DUF2612 domain-containing protein [Morganella morganii]	Morganella morganii	54.7	54.7	0.89	9e-05	25.53	219	WP_087696335.1
DUF2612 domain-containing protein [Faecalibacterium prausnitzii]	Faecalibacterium prausnitzii	54.7	54.7	0.67	9e-05	28.22	227	WP_223454253.1
DUF2612 domain-containing protein [Salmonella enterica subsp. enterica serovar Java]	Salmonella enterica subsp. enterica serovar Java	53.5	53.5	0.41	9e-05	33.33	164	EDT2549159.1
DUF2612 domain-containing protein [Salmonella enterica subsp. enterica serovar Newport]	Salmonella enterica subsp. enterica serovar Newport	53.5	53.5	0.41	9e-05	33.33	156	ECD6344726.1
DUF2612 domain-containing protein [Salmonella enterica subsp. enterica]	Salmonella enterica subsp. enterica	53.5	53.5	0.41	9e-05	33.33	167	EBF7750182.1
DUF2612 domain-containing protein [Escherichia coli]	Escherichia coli	54.7	54.7	0.36	9e-05	39.33	240	WP_094323131.1
DUF2612 domain-containing protein [Salmonella enterica]	Salmonella enterica	53.5	53.5	0.41	0.0001	33.33	162	EHT1037672.1
Protein of uncharacterised function (DUF2612) [Serratia proteamaculans]	Serratia proteamaculans	53.9	53.9	0.39	0.0001	37.5	193	CAI1172617.1
TPA: Protein of unknown function (DUF2612) [Siphoviridae sp.]	Siphoviridae sp.	54.7	54.7	0.67	0.0001	28.22	260	DAF29872.1
DUF2612 domain-containing protein [Salmonella enterica]	Salmonella enterica	54.3	54.3	0.56	0.0001	30.99	200	EAU2350483.1
TPA: DUF2612 domain-containing protein [Salmonella enterica subsp. enterica serovar Saintpaul]	Salmonella enterica subsp. enterica serovar Saintpaul	54.3	54.3	0.41	0.0001	33.33	200	HBJ6420314.1
DUF2612 domain-containing protein [Rahnella perminowiae]	Rahnella perminowiae	54.3	54.3	0.53	0.0001	34.85	221	WP_217234348.1
DUF2612 domain-containing protein [Salmonella enterica]	Salmonella enterica	54.3	54.3	0.56	0.0001	30.99	200	EGH8785740.1
DUF2612 domain-containing protein [unclassified Rhodanobacter]	unclassified Rhodanobacter	54.3	54.3	0.52	0.0001	29.92	213	WP_214554747.1
DUF2612 domain-containing protein [Faecalibacterium sp. OF03-6AC]	Faecalibacterium sp. OF03-6AC	54.7	54.7	0.67	0.0001	28.22	261	RHP63876.1
DUF2612 domain-containing protein [Acinetobacter towneri]	Acinetobacter towneri	53.9	53.9	0.5	0.0001	27.05	197	WP_225530831.1
DUF2612 domain-containing protein [Salmonella enterica]	Salmonella enterica	53.5	53.5	0.41	0.0001	33.33	157	EIR8613703.1
DUF2612 domain-containing protein [Salmonella enterica]	Salmonella enterica	53.9	53.9	0.56	0.0001	30.99	200	EAT9153587.1
Protein of uncharacterised function (DUF2612) [Serratia liquefaciens]	Serratia liquefaciens	54.3	54.3	0.79	0.0001	27.27	223	CAI2418022.1
DUF2612 domain-containing protein [Raoultella ornithinolytica]	Raoultella ornithinolytica	52.4	52.4	0.5	0.0001	34.68	123	WP_146107512.1
DUF2612 domain-containing protein [Salmonella enterica subsp. enterica serovar Typhimurium]	Salmonella enterica subsp. enterica serovar Typhimurium	53.5	53.5	0.41	0.0001	33.33	174	EIQ7942861.1
DUF2612 domain-containing protein [Enterobacter roggenkampii]	Enterobacter roggenkampii	54.3	54.3	0.53	0.0001	29.85	226	EHF8258665.1
DUF2612 domain-containing protein [Rahnella sp. BCC 1045]	Rahnella sp. BCC 1045	54.3	54.3	0.53	0.0001	34.09	221	WP_217152906.1
DUF2612 domain-containing protein [Paracandidimonas sp. Q2-2]	Paracandidimonas sp. Q2-2	54.3	54.3	0.67	0.0001	29.27	218	WP_237173053.1
DUF2612 domain-containing protein [Burkholderia ubonensis]	Burkholderia ubonensis	54.3	54.3	0.81	0.0001	29.21	220	WP_060056555.1
DUF2612 domain-containing protein [Escherichia coli]	Escherichia coli	54.3	54.3	0.36	0.0001	38.2	240	WP_163454995.1
DUF2612 domain-containing protein [Salmonella enterica]	Salmonella enterica	53.5	53.5	0.41	0.0001	33.33	175	EJG2652362.1
DUF2612 domain-containing protein [Serratia liquefaciens]	Serratia liquefaciens	54.3	54.3	0.57	0.0001	28.87	223	WP_149572904.1
DUF2612 domain-containing protein [Serratia liquefaciens]	Serratia liquefaciens	54.3	54.3	0.57	0.0001	28.87	223	WP_129940429.1
DUF2612 domain-containing protein [Salmonella enterica]	Salmonella enterica	53.5	53.5	0.41	0.0001	33.33	173	EBQ1658600.1
DUF2612 domain-containing protein [Salmonella enterica]	Salmonella enterica	53.9	53.9	0.42	0.0001	32.69	200	EBK6835914.1
Protein of uncharacterised function (DUF2612) [Serratia liquefaciens]	Serratia liquefaciens	54.3	54.3	0.57	0.0001	29.58	223	CAI1664903.1
DUF2612 domain-containing protein [Salmonella enterica]	Salmonella enterica	53.5	53.5	0.41	0.0001	33.33	170	ECV4026863.1
DUF2612 domain-containing protein [Salmonella enterica]	Salmonella enterica	53.9	53.9	0.41	0.0001	33.33	200	EGZ5755122.1
DUF2612 domain-containing protein [Salmonella enterica subsp. enterica serovar Java]	Salmonella enterica subsp. enterica serovar Java	53.5	53.5	0.42	0.0001	32.69	169	ECA1466100.1
DUF2612 domain-containing protein [Salmonella enterica]	Salmonella enterica	53.5	53.5	0.41	0.0001	33.33	177	EDX5526480.1
TPA: DUF2612 domain-containing protein [Salmonella enterica subsp. enterica serovar Carrau]	Salmonella enterica subsp. enterica serovar Carrau	53.9	53.9	0.41	0.0001	33.33	200	HAE3758562.1
DUF2612 domain-containing protein [Salmonella enterica]	Salmonella enterica	53.9	53.9	0.41	0.0001	33.33	200	EFR5930426.1
DUF2612 domain-containing protein [Salmonella enterica subsp. enterica serovar Thompson]	Salmonella enterica subsp. enterica serovar Thompson	53.9	53.9	0.41	0.0001	33.33	193	ECG8350622.1
DUF2612 domain-containing protein [Salmonella enterica subsp. enterica]	Salmonella enterica subsp. enterica	53.5	53.5	0.41	0.0001	33.33	169	EAB9757381.1
DUF2612 domain-containing protein [Pandoraea]	Pandoraea	54.3	54.3	0.76	0.0001	28.04	220	WP_023874034.1
DUF2612 domain-containing protein [Salmonella enterica subsp. enterica serovar Virchow]	Salmonella enterica subsp. enterica serovar Virchow	53.5	53.5	0.41	0.0001	33.33	170	ECD4071564.1
DUF2612 domain-containing protein [Salmonella enterica subsp. salamae]	Salmonella enterica subsp. salamae	53.1	53.1	0.41	0.0001	33.66	156	ECD9278192.1
DUF2612 domain-containing protein [Salmonella enterica]	Salmonella enterica	53.5	53.5	0.41	0.0001	33.33	172	EAS0502240.1
TPA: DUF2612 domain-containing protein [Salmonella enterica]	Salmonella enterica	53.9	53.9	0.41	0.0001	33.33	192	HCJ4833161.1
DUF2612 domain-containing protein [Salmonella enterica]	Salmonella enterica	53.9	53.9	0.41	0.0001	33.33	197	EEI1441282.1
DUF2612 domain-containing protein [Enterobacter hormaechei]	Enterobacter hormaechei	54.3	54.3	0.51	0.0001	31.25	226	WP_229221578.1
DUF2612 domain-containing protein [Salmonella enterica subsp. enterica serovar Lubbock]	Salmonella enterica subsp. enterica serovar Lubbock	53.5	53.5	0.41	0.0001	33.33	170	EFT6553667.1
DUF2612 domain-containing protein [Salmonella enterica]	Salmonella enterica	53.5	53.5	0.41	0.0001	33.33	176	EFT8492125.1
DUF2612 domain-containing protein [Salmonella enterica subsp. enterica]	Salmonella enterica subsp. enterica	53.9	53.9	0.41	0.0001	33.33	200	ECI6464138.1
DUF2612 domain-containing protein [Salmonella enterica]	Salmonella enterica	53.5	53.5	0.41	0.0001	33.33	172	ECL1517065.1
DUF2612 domain-containing protein [Pseudomonas aeruginosa]	Pseudomonas aeruginosa	53.9	53.9	0.59	0.0001	26.53	213	EIU2569475.1
DUF2612 domain-containing protein [Salmonella enterica]	Salmonella enterica	53.9	53.9	0.41	0.0001	33.33	200	EBH6766380.1
DUF2612 domain-containing protein [Salmonella enterica]	Salmonella enterica	53.5	53.5	0.41	0.0001	33.33	172	ECR5623871.1
DUF2612 domain-containing protein [Salmonella enterica]	Salmonella enterica	53.9	53.9	0.41	0.0001	33.33	200	EAR6901289.1
TPA: Protein of unknown function (DUF2612) [Myoviridae sp.]	Myoviridae sp.	54.3	54.3	0.58	0.0001	27.27	237	DAK85290.1
DUF2612 domain-containing protein [Salmonella enterica subsp. enterica serovar Lille]	Salmonella enterica subsp. enterica serovar Lille	53.5	53.5	0.42	0.0001	32.69	172	EDQ4221298.1
DUF2612 domain-containing protein [Salmonella enterica]	Salmonella enterica	53.5	53.5	0.41	0.0001	33.33	179	WP_079967710.1
DUF2612 domain-containing protein [Salmonella enterica]	Salmonella enterica	53.5	53.5	0.41	0.0001	33.33	172	EBE8789457.1
DUF2612 domain-containing protein [Salmonella enterica]	Salmonella enterica	53.9	53.9	0.41	0.0001	33.33	200	WP_114707640.1
DUF2612 domain-containing protein [Cronobacter turicensis]	Cronobacter turicensis	54.3	54.3	0.51	0.0001	30.95	226	WP_146378993.1
DUF2612 domain-containing protein [Salmonella enterica]	Salmonella enterica	53.9	53.9	0.41	0.0001	33.33	200	EDH1733833.1
DUF2612 domain-containing protein [Salmonella enterica]	Salmonella enterica	53.1	53.1	0.41	0.0001	33.33	172	ECL1517635.1
DUF2612 domain-containing protein [Salmonella enterica]	Salmonella enterica	53.9	53.9	0.41	0.0001	34.31	200	WP_079828299.1
DUF2612 domain-containing protein [Salmonella enterica]	Salmonella enterica	53.9	53.9	0.41	0.0001	33.33	200	EBJ1625021.1
DUF2612 domain-containing protein [Salmonella enterica subsp. enterica serovar Agona]	Salmonella enterica subsp. enterica serovar Agona	53.9	53.9	0.41	0.0001	34.31	200	ECG5276601.1
DUF2612 domain-containing protein [Salmonella enterica subsp. houtenae serovar 48:g,z51:-]	Salmonella enterica subsp. houtenae serovar 48:g	z51:-	53.9	53.9	0.41	0.0001	34.31	200	EDU1602018.1
DUF2612 domain-containing protein [Salmonella enterica]	Salmonella enterica	53.9	53.9	0.41	0.0001	33.33	200	WP_058656930.1
DUF2612 domain-containing protein [Pantoea ananatis]	Pantoea ananatis	53.9	53.9	0.53	0.0001	33.33	226	WP_089517293.1
DUF2612 domain-containing protein [unclassified Caballeronia]	unclassified Caballeronia	54.3	54.3	0.6	0.0001	26.8	254	WP_250538166.1
DUF2612 domain-containing protein [Salmonella enterica]	Salmonella enterica	53.9	53.9	0.41	0.0001	33.33	200	EAR3533254.1
DUF2612 domain-containing protein [Salmonella enterica subsp. houtenae]	Salmonella enterica subsp. houtenae	53.5	53.5	0.41	0.0001	33.33	181	ECD9549452.1
DUF2612 domain-containing protein [Salmonella enterica]	Salmonella enterica	53.5	53.5	0.41	0.0001	33.33	179	EJE9653455.1
DUF2612 domain-containing protein [Salmonella enterica]	Salmonella enterica	53.5	53.5	0.41	0.0001	33.33	200	EHA2520365.1
coil containing protein [Klebsiella phage vB_KpnM_FZ14]	Klebsiella phage vB_KpnM_FZ14	54.3	54.3	0.58	0.0001	27.27	237	QCG76489.1
DUF2612 domain-containing protein [Klebsiella pneumoniae]	Klebsiella pneumoniae	54.3	54.3	0.58	0.0001	27.27	237	WP_130243586.1
DUF2612 domain-containing protein [Klebsiella phage vB_KpnM_IME346]	Klebsiella phage vB_KpnM_IME346	54.3	54.3	0.6	0.0001	28.29	237	QBZ68908.1
DUF2612 domain-containing protein [Salmonella enterica subsp. enterica]	Salmonella enterica subsp. enterica	53.5	53.5	0.42	0.0001	32.69	200	EAA5478223.1
DUF2612 domain-containing protein [Salmonella enterica]	Salmonella enterica	53.5	53.5	0.41	0.0001	33.33	179	MGI05188.1
DUF2612 domain-containing protein [Salmonella enterica]	Salmonella enterica	53.5	53.5	0.41	0.0001	33.33	183	ECX4120764.1
DUF2612 domain-containing protein [Enterobacter bugandensis]	Enterobacter bugandensis	53.9	53.9	0.67	0.0001	26.83	218	WP_241276920.1
DUF2612 domain-containing protein [Salmonella enterica subsp. enterica]	Salmonella enterica subsp. enterica	53.5	53.5	0.41	0.0001	33.33	179	EDT2653814.1
DUF2612 domain-containing protein [Salmonella enterica subsp. enterica serovar Typhimurium]	Salmonella enterica subsp. enterica serovar Typhimurium	53.5	53.5	0.41	0.0001	33.33	184	ECY5270684.1
Protein of uncharacterised function (DUF2612) [Salmonella enterica subsp. arizonae]	Salmonella enterica subsp. arizonae	53.5	53.5	0.41	0.0001	34.31	190	SUG14786.1
DUF2612 domain-containing protein [Salmonella enterica subsp. enterica serovar Montevideo]	Salmonella enterica subsp. enterica serovar Montevideo	53.5	53.5	0.41	0.0001	33.33	200	EEK2577554.1
DUF2612 domain-containing protein [Salmonella enterica subsp. enterica serovar Infantis]	Salmonella enterica subsp. enterica serovar Infantis	53.5	53.5	0.41	0.0001	33.33	200	EEN1187735.1
DUF2612 domain-containing protein [Salmonella enterica]	Salmonella enterica	53.1	53.1	0.41	0.0002	33.33	181	EAR3762441.1
DUF2612 domain-containing protein [Salmonella enterica]	Salmonella enterica	53.1	53.1	0.41	0.0002	33.33	179	EAM8770231.1
DUF2612 domain-containing protein [Salmonella enterica]	Salmonella enterica	53.1	53.1	0.41	0.0002	33.33	176	EDZ3111218.1
DUF2612 domain-containing protein [Salmonella enterica]	Salmonella enterica	53.1	53.1	0.41	0.0002	34.31	176	ECH3064691.1
DUF2612 domain-containing protein [Salmonella enterica]	Salmonella enterica	53.5	53.5	0.41	0.0002	33.33	200	EDH1896300.1
DUF2612 domain-containing protein [Salmonella enterica]	Salmonella enterica	53.1	53.1	0.41	0.0002	33.33	170	EGV0755180.1
DUF2612 domain-containing protein [Burkholderia stabilis]	Burkholderia stabilis	53.9	53.9	0.74	0.0002	27.03	220	WP_175984544.1
DUF2612 domain-containing protein [Salmonella enterica]	Salmonella enterica	53.5	53.5	0.41	0.0002	33.33	200	EDO2013206.1
DUF2612 domain-containing protein [Pseudomonas vancouverensis]	Pseudomonas vancouverensis	53.9	53.9	0.57	0.0002	27.66	213	WP_093218229.1
DUF2612 domain-containing protein [Salmonella enterica subsp. enterica serovar Cerro]	Salmonella enterica subsp. enterica serovar Cerro	53.5	53.5	0.41	0.0002	33.33	200	ECS6906252.1
DUF2612 domain-containing protein [Pantoea ananatis]	Pantoea ananatis	53.9	53.9	0.52	0.0002	29.92	226	WP_110957480.1
DUF2612 domain-containing protein [Salmonella enterica]	Salmonella enterica	53.5	53.5	0.41	0.0002	33.33	200	WP_114049773.1
DUF2612 domain-containing protein [Pantoea ananatis]	Pantoea ananatis	53.9	53.9	0.53	0.0002	29.77	226	WP_029570116.1
DUF2612 domain-containing protein [Salmonella enterica subsp. enterica]	Salmonella enterica subsp. enterica	53.5	53.5	0.41	0.0002	33.33	200	EDW4510275.1
DUF2612 domain-containing protein [Serratia liquefaciens]	Serratia liquefaciens	53.9	53.9	0.57	0.0002	28.87	223	WP_261138242.1
DUF2612 domain-containing protein [Salmonella enterica subsp. enterica serovar Bredeney]	Salmonella enterica subsp. enterica serovar Bredeney	53.5	53.5	0.41	0.0002	33.33	200	EDQ9666732.1
DUF2612 domain-containing protein [Salmonella enterica subsp. enterica serovar Typhimurium]	Salmonella enterica subsp. enterica serovar Typhimurium	53.1	53.1	0.41	0.0002	33.33	184	ECD3021749.1
protein of unknown function (DUF2612) [Bacteriophage sp.]	Bacteriophage sp.	53.5	53.5	0.8	0.0002	25.13	190	UVX62728.1
DUF2612 domain-containing protein [Pantoea ananatis]	Pantoea ananatis	53.9	53.9	0.51	0.0002	30.4	226	WP_072403970.1
DUF2612 domain-containing protein [Salmonella enterica]	Salmonella enterica	53.5	53.5	0.46	0.0002	33.04	200	EAX8667209.1
DUF2612 domain-containing protein [Salmonella enterica subsp. diarizonae serovar 59:z10:-]	Salmonella enterica subsp. diarizonae serovar 59:z10:-	53.5	53.5	0.41	0.0002	33.33	200	AXC68287.1
DUF2612 domain-containing protein [Salmonella enterica]	Salmonella enterica	53.5	53.5	0.41	0.0002	33.33	200	EEI7861426.1
DUF2612 domain-containing protein [Salmonella enterica]	Salmonella enterica	53.1	53.1	0.41	0.0002	33.33	178	EAM6476284.1
DUF2612 domain-containing protein [Salmonella enterica]	Salmonella enterica	53.5	53.5	0.41	0.0002	33.33	200	EDZ9143251.1
DUF2612 domain-containing protein [Salmonella enterica]	Salmonella enterica	53.5	53.5	0.41	0.0002	33.33	200	EAM2921374.1
DUF2612 domain-containing protein [Salmonella enterica]	Salmonella enterica	53.5	53.5	0.41	0.0002	33.33	200	EBD6076392.1
DUF2612 domain-containing protein [Salmonella enterica]	Salmonella enterica	53.5	53.5	0.41	0.0002	33.33	200	EBB6312026.1
DUF2612 domain-containing protein [Enterobacteriaceae]	Enterobacteriaceae	53.5	53.5	0.67	0.0002	26.22	218	WP_044702749.1
DUF2612 domain-containing protein [Salmonella enterica]	Salmonella enterica	53.5	53.5	0.41	0.0002	33.33	200	EGY1757150.1
DUF2612 domain-containing protein [Salmonella enterica subsp. enterica serovar Tennessee]	Salmonella enterica subsp. enterica serovar Tennessee	53.5	53.5	0.41	0.0002	33.33	200	EEA0396264.1
DUF2612 domain-containing protein [Salmonella enterica]	Salmonella enterica	53.5	53.5	0.43	0.0002	32.08	200	EAU6087494.1
DUF2612 domain-containing protein [Salmonella enterica]	Salmonella enterica	53.5	53.5	0.41	0.0002	33.33	200	EAQ7630615.1
DUF2612 domain-containing protein [Gilliamella apicola]	Gilliamella apicola	53.5	53.5	0.62	0.0002	30.72	219	WP_086300424.1
DUF2612 domain-containing protein [Salmonella enterica subsp. enterica serovar Grumpensis]	Salmonella enterica subsp. enterica serovar Grumpensis	53.5	53.5	0.41	0.0002	33.33	200	ECA7066097.1
DUF2612 domain-containing protein [Salmonella enterica]	Salmonella enterica	53.5	53.5	0.41	0.0002	33.33	200	EAA7260431.1
DUF2612 domain-containing protein [Achromobacter sp. UMC71]	Achromobacter sp. UMC71	53.5	53.5	0.69	0.0002	28.25	221	WP_183004070.1
DUF2612 domain-containing protein [Salmonella enterica]	Salmonella enterica	53.5	53.5	0.41	0.0002	33.33	200	EAP0000042.1
DUF2612 domain-containing protein [Salmonella enterica]	Salmonella enterica	53.5	53.5	0.41	0.0002	33.33	200	EAY5143770.1
DUF2612 domain-containing protein [Salmonella enterica]	Salmonella enterica	53.5	53.5	0.41	0.0002	33.33	200	EBR6514332.1
DUF2612 domain-containing protein [Salmonella enterica subsp. enterica serovar Newport]	Salmonella enterica subsp. enterica serovar Newport	53.1	53.1	0.41	0.0002	33.33	193	PVQ00716.1
DUF2612 domain-containing protein [Salmonella enterica]	Salmonella enterica	53.1	53.1	0.41	0.0002	33.33	197	EAW9895576.1
DUF2612 domain-containing protein [Salmonella enterica subsp. enterica serovar Bahati]	Salmonella enterica subsp. enterica serovar Bahati	53.1	53.1	0.41	0.0002	33.33	195	EBY0109737.1
DUF2612 domain-containing protein [Salmonella enterica]	Salmonella enterica	53.1	53.1	0.41	0.0002	33.33	200	EAB2950092.1
DUF2612 domain-containing protein [Salmonella enterica subsp. arizonae]	Salmonella enterica subsp. arizonae	53.1	53.1	0.41	0.0002	33.33	200	EDS6650580.1
DUF2612 domain-containing protein [Salmonella enterica]	Salmonella enterica	53.1	53.1	0.41	0.0002	33.33	200	WP_079814331.1
DUF2612 domain-containing protein [Salmonella enterica subsp. enterica serovar Anatum]	Salmonella enterica subsp. enterica serovar Anatum	53.1	53.1	0.41	0.0002	33.33	200	EDR5987910.1
DUF2612 domain-containing protein [Salmonella enterica]	Salmonella enterica	53.1	53.1	0.41	0.0002	33.33	200	EDK4511120.1
DUF2612 domain-containing protein [Salmonella enterica]	Salmonella enterica	53.1	53.1	0.41	0.0002	33.33	200	EAX8006517.1
TPA: DUF2612 domain-containing protein [Salmonella enterica]	Salmonella enterica	53.1	53.1	0.41	0.0002	33.33	191	HAG1014786.1
hypothetical protein PUATCC27989T_01071 [Phytobacter ursingii]	Phytobacter ursingii	53.5	53.5	0.51	0.0002	31.25	226	VTP13235.1
DUF2612 domain-containing protein [Salmonella enterica]	Salmonella enterica	53.1	53.1	0.41	0.0002	33.33	200	EAX3638255.1
DUF2612 domain-containing protein [Salmonella enterica subsp. salamae]	Salmonella enterica subsp. salamae	53.1	53.1	0.41	0.0002	33.33	200	ECG1594540.1
DUF2612 domain-containing protein [Salmonella enterica subsp. enterica serovar Wangata]	Salmonella enterica subsp. enterica serovar Wangata	53.1	53.1	0.41	0.0002	33.33	200	EBR9221531.1
DUF2612 domain-containing protein [Salmonella enterica subsp. enterica serovar Java]	Salmonella enterica subsp. enterica serovar Java	53.1	53.1	0.41	0.0002	33.33	200	EDI1154995.1
DUF2612 domain-containing protein [Salmonella enterica subsp. enterica]	Salmonella enterica subsp. enterica	53.1	53.1	0.41	0.0002	33.33	200	ECJ8655344.1
DUF2612 domain-containing protein [Salmonella enterica subsp. enterica serovar Monschaui]	Salmonella enterica subsp. enterica serovar Monschaui	53.1	53.1	0.41	0.0002	33.33	200	EBS5152842.1
DUF2612 domain-containing protein [Enterobacter asburiae]	Enterobacter asburiae	52	52	0.52	0.0002	31.5	124	WP_146026783.1
DUF2612 domain-containing protein [Salmonella enterica]	Salmonella enterica	53.1	53.1	0.41	0.0002	33.33	194	WP_050949676.1
DUF2612 domain-containing protein [Salmonella enterica]	Salmonella enterica	53.1	53.1	0.41	0.0002	33.33	200	WP_079833005.1
DUF2612 domain-containing protein [Salmonella enterica subsp. enterica]	Salmonella enterica subsp. enterica	53.1	53.1	0.41	0.0002	33.33	200	EDT6779783.1
TPA: DUF2612 domain-containing protein [Salmonella enterica]	Salmonella enterica	53.1	53.1	0.41	0.0002	33.33	200	HAF2593347.1
DUF2612 domain-containing protein [Salmonella enterica]	Salmonella enterica	53.1	53.1	0.41	0.0002	33.33	200	EGW6564903.1
DUF2612 domain-containing protein [Salmonella enterica]	Salmonella enterica	53.1	53.1	0.41	0.0002	33.33	197	EBA9593424.1
DUF2612 domain-containing protein [Salmonella enterica subsp. enterica serovar Muenchen]	Salmonella enterica subsp. enterica serovar Muenchen	53.1	53.1	0.41	0.0002	33.33	193	EIT4182427.1
DUF2612 domain-containing protein [unclassified Achromobacter]	unclassified Achromobacter	53.5	53.5	0.69	0.0002	24.86	222	WP_088600670.1
DUF2612 domain-containing protein [Salmonella enterica subsp. enterica]	Salmonella enterica subsp. enterica	53.1	53.1	0.41	0.0002	33.33	200	EAA4514665.1
DUF2612 domain-containing protein [Salmonella enterica]	Salmonella enterica	53.1	53.1	0.41	0.0002	33.33	200	EHG3080395.1
DUF2612 domain-containing protein [Salmonella enterica]	Salmonella enterica	53.1	53.1	0.41	0.0002	33.33	200	EFS9905552.1
DUF2612 domain-containing protein [Salmonella enterica]	Salmonella enterica	53.1	53.1	0.41	0.0002	33.33	200	EIS6144240.1
DUF2612 domain-containing protein [Salmonella enterica]	Salmonella enterica	53.1	53.1	0.41	0.0002	33.33	200	EAW4991508.1
DUF2612 domain-containing protein [Salmonella enterica subsp. enterica]	Salmonella enterica subsp. enterica	53.1	53.1	0.41	0.0002	33.33	189	EDW2469851.1
DUF2612 domain-containing protein [Burkholderia ubonensis]	Burkholderia ubonensis	53.5	53.5	0.76	0.0002	28.57	220	WP_059937805.1
DUF2612 domain-containing protein [Salmonella enterica]	Salmonella enterica	53.1	53.1	0.41	0.0002	33.33	200	EHT6564166.1
DUF2612 domain-containing protein [Salmonella enterica]	Salmonella enterica	53.1	53.1	0.41	0.0002	33.33	200	EAW6600215.1
DUF2612 domain-containing protein [Salmonella enterica]	Salmonella enterica	53.1	53.1	0.41	0.0002	33.33	200	WP_079953300.1
DUF2612 domain-containing protein [Salmonella enterica]	Salmonella enterica	53.1	53.1	0.41	0.0002	33.33	200	EHR4361351.1
DUF2612 domain-containing protein [Salmonella enterica]	Salmonella enterica	53.1	53.1	0.41	0.0002	33.33	200	EGA1311593.1
DUF2612 domain-containing protein [Salmonella enterica]	Salmonella enterica	53.1	53.1	0.41	0.0002	33.33	196	WP_258285899.1
DUF2612 domain-containing protein [Salmonella enterica]	Salmonella enterica	53.1	53.1	0.41	0.0002	33.33	200	EAV4525724.1
DUF2612 domain-containing protein [Salmonella enterica]	Salmonella enterica	53.1	53.1	0.41	0.0002	33.33	200	EAV3692812.1
DUF2612 domain-containing protein [Salmonella enterica subsp. enterica]	Salmonella enterica subsp. enterica	53.1	53.1	0.41	0.0002	33.33	200	EGB5699272.1
DUF2612 domain-containing protein [Salmonella enterica]	Salmonella enterica	53.1	53.1	0.56	0.0002	30.99	200	EAA7256529.1
DUF2612 domain-containing protein [Salmonella enterica]	Salmonella enterica	53.1	53.1	0.41	0.0002	33.33	200	EAT8775246.1
DUF2612 domain-containing protein [Salmonella enterica subsp. enterica serovar Hadar]	Salmonella enterica subsp. enterica serovar Hadar	53.1	53.1	0.41	0.0002	33.33	197	EDI0549378.1
DUF2612 domain-containing protein [Klebsiella aerogenes]	Klebsiella aerogenes	53.9	53.9	0.65	0.0002	29.38	260	WP_049046782.1
DUF2612 domain-containing protein [Salmonella enterica subsp. enterica]	Salmonella enterica subsp. enterica	53.1	53.1	0.41	0.0002	33.33	200	ECH1487414.1
DUF2612 domain-containing protein [Salmonella enterica]	Salmonella enterica	53.1	53.1	0.41	0.0002	33.33	200	EJF1946563.1
DUF2612 domain-containing protein [Salmonella enterica]	Salmonella enterica	53.1	53.1	0.41	0.0002	33.33	200	EAN7532350.1
DUF2612 domain-containing protein [Salmonella enterica]	Salmonella enterica	53.1	53.1	0.41	0.0002	33.33	200	EAU9137220.1
DUF2612 domain-containing protein [Salmonella enterica subsp. enterica]	Salmonella enterica subsp. enterica	53.1	53.1	0.41	0.0002	33.33	200	ECQ6406622.1
DUF2612 domain-containing protein [Salmonella enterica subsp. enterica serovar Poona]	Salmonella enterica subsp. enterica serovar Poona	53.1	53.1	0.41	0.0002	33.33	200	ECX7099419.1
TPA: DUF2612 domain-containing protein [Salmonella enterica]	Salmonella enterica	53.1	53.1	0.41	0.0002	33.33	200	HCH7411897.1
TPA: DUF2612 domain-containing protein [Salmonella enterica]	Salmonella enterica	53.1	53.1	0.41	0.0002	33.33	200	HBX1019134.1
DUF2612 domain-containing protein [Salmonella enterica]	Salmonella enterica	53.1	53.1	0.41	0.0002	33.33	200	EBI8250575.1
DUF2612 domain-containing protein [Salmonella enterica]	Salmonella enterica	53.1	53.1	0.41	0.0002	33.33	200	EAS9748615.1
DUF2612 domain-containing protein [Salmonella enterica subsp. enterica serovar Typhimurium]	Salmonella enterica subsp. enterica serovar Typhimurium	53.1	53.1	0.41	0.0002	33.33	200	EAZ9351316.1
DUF2612 domain-containing protein [Salmonella enterica subsp. enterica serovar Bareilly]	Salmonella enterica subsp. enterica serovar Bareilly	53.1	53.1	0.41	0.0002	33.66	200	EHE4123922.1
DUF2612 domain-containing protein [Salmonella enterica subsp. enterica serovar Bispebjerg]	Salmonella enterica subsp. enterica serovar Bispebjerg	53.1	53.1	0.41	0.0002	33.33	200	ECA3872803.1
DUF2612 domain-containing protein [Salmonella enterica subsp. enterica]	Salmonella enterica subsp. enterica	53.1	53.1	0.41	0.0002	33.33	200	ECD9629747.1
DUF2612 domain-containing protein [Salmonella enterica]	Salmonella enterica	52.8	52.8	0.41	0.0002	33.33	180	WP_179696419.1
DUF2612 domain-containing protein [Salmonella enterica subsp. enterica serovar Java]	Salmonella enterica subsp. enterica serovar Java	53.1	53.1	0.41	0.0002	33.33	196	EDV5406847.1
DUF2612 domain-containing protein [Salmonella enterica subsp. enterica serovar Durban]	Salmonella enterica subsp. enterica serovar Durban	53.1	53.1	0.41	0.0002	33.33	203	EEE1373677.1
DUF2612 domain-containing protein [Salmonella enterica subsp. enterica serovar Panama]	Salmonella enterica subsp. enterica serovar Panama	52.4	52.4	0.41	0.0002	34	155	EBU7310908.1
DUF2612 domain-containing protein [Salmonella enterica subsp. enterica serovar Newport]	Salmonella enterica subsp. enterica serovar Newport	53.1	53.1	0.41	0.0002	33.33	200	EDH5332932.1
DUF2612 domain-containing protein [Salmonella enterica]	Salmonella enterica	53.1	53.1	0.41	0.0002	33.33	200	WP_079800203.1
DUF2612 domain-containing protein [Salmonella enterica]	Salmonella enterica	53.1	53.1	0.41	0.0002	33.33	200	EIF0668769.1
DUF2612 domain-containing protein [Salmonella enterica]	Salmonella enterica	53.1	53.1	0.41	0.0002	33.33	200	WP_079892419.1
DUF2612 domain-containing protein [Salmonella enterica]	Salmonella enterica	53.1	53.1	0.41	0.0002	33.33	200	EBS6869031.1
DUF2612 domain-containing protein [Salmonella enterica]	Salmonella enterica	53.1	53.1	0.41	0.0002	33.33	200	EAW0863524.1
DUF2612 domain-containing protein [Salmonella enterica]	Salmonella enterica	53.1	53.1	0.41	0.0002	33.33	200	EBB4382133.1
TPA: DUF2612 domain-containing protein [Salmonella enterica subsp. enterica serovar Java]	Salmonella enterica subsp. enterica serovar Java	53.1	53.1	0.41	0.0002	33.33	200	HCI3442721.1
DUF2612 domain-containing protein [Acinetobacter baumannii]	Acinetobacter baumannii	52.8	52.8	0.46	0.0002	29.82	172	WP_223237494.1
DUF2612 domain-containing protein [Salmonella enterica]	Salmonella enterica	53.1	53.1	0.56	0.0002	28.06	200	WP_111188730.1
DUF2612 domain-containing protein [Salmonella enterica subsp. salamae]	Salmonella enterica subsp. salamae	53.1	53.1	0.41	0.0002	33.33	200	ECE5989794.1
DUF2612 domain-containing protein [Salmonella enterica]	Salmonella enterica	53.1	53.1	0.41	0.0002	33.33	200	EEK2860541.1
DUF2612 domain-containing protein [Salmonella enterica subsp. enterica]	Salmonella enterica subsp. enterica	53.1	53.1	0.42	0.0002	33.65	200	EDQ9753566.1
DUF2612 domain-containing protein [Salmonella enterica]	Salmonella enterica	53.1	53.1	0.41	0.0002	33.33	200	EAA7161718.1
DUF2612 domain-containing protein [Clostridiales bacterium]	Clostridiales bacterium	53.1	53.1	0.69	0.0002	26.04	197	MCC8067323.1
DUF2612 domain-containing protein [Salmonella enterica]	Salmonella enterica	53.1	53.1	0.41	0.0002	33.33	200	EIW6806726.1
DUF2612 domain-containing protein [Salmonella enterica subsp. salamae serovar Sofia]	Salmonella enterica subsp. salamae serovar Sofia	53.1	53.1	0.41	0.0002	33.33	200	EBS3814292.1
DUF2612 domain-containing protein [Salmonella enterica subsp. enterica serovar Abony]	Salmonella enterica subsp. enterica serovar Abony	53.1	53.1	0.41	0.0002	33.33	200	EHK4823020.1
DUF2612 domain-containing protein [Salmonella enterica]	Salmonella enterica	53.1	53.1	0.41	0.0002	33.33	200	EAX2462159.1
DUF2612 domain-containing protein [Salmonella enterica]	Salmonella enterica	53.1	53.1	0.41	0.0002	33.33	200	WP_080249828.1
DUF2612 domain-containing protein [Salmonella enterica]	Salmonella enterica	53.1	53.1	0.41	0.0002	33.33	200	EAT2431922.1
DUF2612 domain-containing protein [Salmonella enterica]	Salmonella enterica	53.1	53.1	0.41	0.0002	33.33	200	EAV9232402.1
DUF2612 domain-containing protein [Salmonella enterica]	Salmonella enterica	53.1	53.1	0.41	0.0002	33.33	200	EAB1498221.1
DUF2612 domain-containing protein [Salmonella enterica]	Salmonella enterica	53.1	53.1	0.41	0.0002	33.33	200	EAR9441005.1
DUF2612 domain-containing protein [Salmonella enterica]	Salmonella enterica	53.1	53.1	0.41	0.0002	33.33	200	EBA8602318.1
TPA: DUF2612 domain-containing protein [Salmonella enterica]	Salmonella enterica	53.1	53.1	0.41	0.0002	33.33	189	HAO3764551.1
DUF2612 domain-containing protein [Salmonella enterica]	Salmonella enterica	53.1	53.1	0.41	0.0002	33.33	200	EAS8534063.1
DUF2612 domain-containing protein [Salmonella enterica]	Salmonella enterica	53.1	53.1	0.41	0.0002	33.33	200	EIX8658238.1
DUF2612 domain-containing protein [Salmonella enterica]	Salmonella enterica	53.1	53.1	0.41	0.0002	33.33	200	WP_108629665.1
DUF2612 domain-containing protein [Salmonella enterica]	Salmonella enterica	53.1	53.1	0.41	0.0002	33.33	200	WP_223352501.1
DUF2612 domain-containing protein [Salmonella enterica subsp. enterica serovar Newport]	Salmonella enterica subsp. enterica serovar Newport	53.1	53.1	0.41	0.0002	33.33	200	EBK6449666.1
DUF2612 domain-containing protein [Salmonella enterica]	Salmonella enterica	53.1	53.1	0.41	0.0002	33.33	200	EGC1290880.1
DUF2612 domain-containing protein [Salmonella enterica]	Salmonella enterica	53.1	53.1	0.41	0.0002	33.33	198	EDK8146578.1
DUF2612 domain-containing protein [Achromobacter sp. ASV32]	Achromobacter sp. ASV32	53.5	53.5	0.69	0.0002	28.25	221	WP_199165436.1
DUF2612 domain-containing protein [Salmonella enterica subsp. enterica]	Salmonella enterica subsp. enterica	53.1	53.1	0.41	0.0002	33.33	200	EEC4901470.1
DUF2612 domain-containing protein [Salmonella enterica]	Salmonella enterica	53.1	53.1	0.41	0.0002	33.33	200	EBM0567437.1
DUF2612 domain-containing protein [Salmonella enterica]	Salmonella enterica	53.1	53.1	0.41	0.0002	33.33	200	EAQ4379497.1
DUF2612 domain-containing protein [Klebsiella phage vB_KpnM_KpV52]	Klebsiella phage vB_KpnM_KpV52	53.5	53.5	0.58	0.0002	27.27	237	YP_009597572.1
DUF2612 domain-containing protein [Salmonella enterica]	Salmonella enterica	53.1	53.1	0.41	0.0002	33.33	200	WP_086126166.1
DUF2612 domain-containing protein [Salmonella enterica]	Salmonella enterica	53.1	53.1	0.41	0.0002	33.33	200	EHG4044390.1
DUF2612 domain-containing protein [Salmonella enterica subsp. enterica serovar Java]	Salmonella enterica subsp. enterica serovar Java	53.1	53.1	0.41	0.0002	33.33	200	ECA1706062.1
DUF2612 domain-containing protein [Salmonella enterica subsp. enterica serovar Enteritidis]	Salmonella enterica subsp. enterica serovar Enteritidis	53.1	53.1	0.41	0.0002	33.33	200	EGH6943428.1
DUF2612 domain-containing protein [Salmonella enterica]	Salmonella enterica	53.1	53.1	0.41	0.0002	33.33	200	WP_079916316.1
DUF2612 domain-containing protein [Salmonella enterica]	Salmonella enterica	53.1	53.1	0.41	0.0002	33.33	200	WP_024153968.1
DUF2612 domain-containing protein [Salmonella enterica]	Salmonella enterica	53.1	53.1	0.41	0.0002	33.33	200	EHW5841169.1
DUF2612 domain-containing protein [Salmonella enterica subsp. enterica serovar Typhimurium]	Salmonella enterica subsp. enterica serovar Typhimurium	53.1	53.1	0.41	0.0002	33.33	200	EBV2542575.1
DUF2612 domain-containing protein [Salmonella enterica]	Salmonella enterica	53.1	53.1	0.41	0.0002	33.33	200	EBD3430133.1
DUF2612 domain-containing protein [Salmonella enterica subsp. enterica serovar Napoli]	Salmonella enterica subsp. enterica serovar Napoli	53.1	53.1	0.41	0.0002	33.33	200	EBV0203068.1
DUF2612 domain-containing protein [Salmonella enterica]	Salmonella enterica	53.1	53.1	0.41	0.0002	33.33	200	EHR5813995.1
DUF2612 domain-containing protein [Salmonella enterica]	Salmonella enterica	53.1	53.1	0.41	0.0002	33.33	200	EHM4138114.1
DUF2612 domain-containing protein [Salmonella enterica]	Salmonella enterica	53.1	53.1	0.41	0.0002	33.33	200	EBU3040558.1
DUF2612 domain-containing protein [Salmonella enterica]	Salmonella enterica	53.1	53.1	0.41	0.0002	33.33	200	EBC2876241.1
DUF2612 domain-containing protein [Salmonella enterica subsp. enterica]	Salmonella enterica subsp. enterica	53.1	53.1	0.41	0.0002	33.33	200	EDV2570633.1
DUF2612 domain-containing protein [Salmonella enterica]	Salmonella enterica	53.1	53.1	0.42	0.0002	32.69	192	EIO2544593.1
DUF2612 domain-containing protein [Klebsiella pneumoniae]	Klebsiella pneumoniae	53.5	53.5	0.58	0.0002	27.27	238	WP_193852651.1
DUF2612 domain-containing protein [Escherichia coli]	Escherichia coli	53.5	53.5	0.52	0.0002	33.83	226	WP_247168275.1
DUF2612 domain-containing protein [Salmonella enterica]	Salmonella enterica	53.1	53.1	0.41	0.0002	33.33	200	EAV1291432.1
DUF2612 domain-containing protein [Salmonella enterica]	Salmonella enterica	53.1	53.1	0.41	0.0002	33.33	200	EAT3492705.1
DUF2612 domain-containing protein [Salmonella enterica]	Salmonella enterica	53.1	53.1	0.41	0.0002	33.33	200	WP_022742713.1
DUF2612 domain-containing protein [Salmonella enterica]	Salmonella enterica	53.1	53.1	0.41	0.0002	33.33	200	ECW2332844.1
DUF2612 domain-containing protein [Salmonella enterica]	Salmonella enterica	53.1	53.1	0.41	0.0002	33.33	200	WP_183054580.1
DUF2612 domain-containing protein [Salmonella enterica]	Salmonella enterica	53.1	53.1	0.41	0.0002	33.33	200	WP_057519918.1
TPA: DUF2612 domain-containing protein [Salmonella enterica subsp. enterica serovar Blitta]	Salmonella enterica subsp. enterica serovar Blitta	53.1	53.1	0.41	0.0002	33.33	200	HBM0094846.1
DUF2612 domain-containing protein [Salmonella enterica subsp. enterica serovar Anatum]	Salmonella enterica subsp. enterica serovar Anatum	53.1	53.1	0.41	0.0002	33.33	200	EBW2697660.1
DUF2612 domain-containing protein [Salmonella enterica subsp. enterica serovar Glostrup]	Salmonella enterica subsp. enterica serovar Glostrup	53.1	53.1	0.41	0.0002	33.33	200	EBX8170264.1
DUF2612 domain-containing protein [Salmonella enterica subsp. enterica]	Salmonella enterica subsp. enterica	53.1	53.1	0.41	0.0002	33.33	200	EAB9455898.1
DUF2612 domain-containing protein [Salmonella enterica]	Salmonella enterica	53.1	53.1	0.41	0.0002	33.33	200	EBL8397728.1
DUF2612 domain-containing protein [Salmonella enterica subsp. enterica serovar Kokomlemle]	Salmonella enterica subsp. enterica serovar Kokomlemle	53.1	53.1	0.41	0.0002	33.33	200	EDR5777847.1
DUF2612 domain-containing protein [Pantoea eucalypti]	Pantoea eucalypti	53.5	53.5	0.51	0.0002	34.92	226	WP_187513170.1
DUF2612 domain-containing protein [Salmonella enterica]	Salmonella enterica	53.1	53.1	0.41	0.0002	33.33	200	WP_079917534.1
TPA: DUF2612 domain-containing protein [Salmonella enterica]	Salmonella enterica	53.1	53.1	0.41	0.0002	33.33	200	HAK5852697.1
DUF2612 domain-containing protein [Salmonella enterica]	Salmonella enterica	53.1	53.1	0.41	0.0002	33.33	200	EAA8389534.1
putative structural component [Pseudomonas phage POR1]	Pseudomonas phage POR1	53.1	53.1	0.55	0.0002	26.87	203	ALH46227.1
DUF2612 domain-containing protein [Salmonella enterica]	Salmonella enterica	53.1	53.1	0.41	0.0002	33.33	200	ECJ8919845.1
DUF2612 domain-containing protein [Salmonella enterica]	Salmonella enterica	53.1	53.1	0.41	0.0002	33.33	200	EAB2171617.1
DUF2612 domain-containing protein [Salmonella enterica]	Salmonella enterica	53.1	53.1	0.41	0.0002	33.33	200	WP_076741601.1
DUF2612 domain-containing protein [Salmonella enterica subsp. enterica]	Salmonella enterica subsp. enterica	53.1	53.1	0.41	0.0002	33.33	200	EAB9871248.1
DUF2612 domain-containing protein [Salmonella enterica]	Salmonella enterica	53.1	53.1	0.41	0.0002	33.33	200	WP_001748479.1
DUF2612 domain-containing protein [Salmonella enterica]	Salmonella enterica	53.1	53.1	0.41	0.0002	33.33	200	EEB0627669.1
DUF2612 domain-containing protein [Salmonella enterica]	Salmonella enterica	53.1	53.1	0.41	0.0002	33.33	200	ECP3327072.1
DUF2612 domain-containing protein [Salmonella enterica subsp. salamae]	Salmonella enterica subsp. salamae	53.1	53.1	0.41	0.0002	33.33	200	ECI4645200.1
DUF2612 domain-containing protein [Salmonella enterica]	Salmonella enterica	52.8	52.8	0.41	0.0002	33.33	172	EIF3592447.1
DUF2612 domain-containing protein [Agrobacterium sp. ICMP 6402]	Agrobacterium sp. ICMP 6402	53.5	53.5	0.85	0.0002	27.36	226	WP_153513875.1
DUF2612 domain-containing protein [Salmonella enterica]	Salmonella enterica	53.1	53.1	0.41	0.0002	33.33	200	EAS6352196.1
DUF2612 domain-containing protein [Salmonella enterica]	Salmonella enterica	53.1	53.1	0.41	0.0002	33.33	200	EAM3236122.1
DUF2612 domain-containing protein [Salmonella sp. SG193]	Salmonella sp. SG193	53.1	53.1	0.41	0.0002	33.33	200	WP_175067486.1
DUF2612 domain-containing protein [Salmonella enterica]	Salmonella enterica	53.1	53.1	0.41	0.0002	33.33	200	WP_001181748.1
DUF2612 domain-containing protein [Salmonella enterica subsp. enterica serovar Enteritidis]	Salmonella enterica subsp. enterica serovar Enteritidis	53.1	53.1	0.41	0.0002	33.33	200	EBY9555148.1
DUF2612 domain-containing protein [Salmonella enterica]	Salmonella enterica	53.1	53.1	0.41	0.0002	33.33	200	EEH0156753.1
TPA: Protein of unknown function (DUF2612) [Myoviridae sp.]	Myoviridae sp.	54.3	54.3	0.63	0.0002	25.16	357	DAW22802.1
uncharacterized protein DUF2612 [Pantoea ananatis]	Pantoea ananatis	53.5	53.5	0.55	0.0002	33.09	238	PVY86611.1
DUF2612 domain-containing protein [unclassified Acinetobacter]	unclassified Acinetobacter	52.8	52.8	0.46	0.0002	28.95	172	WP_227610764.1
DUF2612 domain-containing protein [Cupriavidus taiwanensis]	Cupriavidus taiwanensis	53.1	53.1	0.69	0.0002	28.32	220	WP_116324738.1
DUF2612 domain-containing protein [Burkholderia ubonensis]	Burkholderia ubonensis	53.1	53.1	0.81	0.0002	28.36	220	WP_069237820.1
DUF2612 domain-containing protein [Salmonella enterica subsp. enterica]	Salmonella enterica subsp. enterica	53.1	53.1	0.41	0.0002	33.33	200	ECG7144544.1
DUF2612 domain-containing protein [Salmonella enterica]	Salmonella enterica	53.1	53.1	0.41	0.0002	33.33	200	EHZ6221868.1
DUF2612 domain-containing protein [Salmonella enterica subsp. enterica]	Salmonella enterica subsp. enterica	53.1	53.1	0.41	0.0002	33.33	202	EBP8978488.1
DUF2612 domain-containing protein [Salmonella enterica]	Salmonella enterica	53.1	53.1	0.41	0.0002	33.33	203	EAV5090035.1
DUF2612 domain-containing protein [Salmonella enterica]	Salmonella enterica	53.1	53.1	0.41	0.0002	33.33	200	ECC5789507.1
DUF2612 domain-containing protein [Salmonella enterica subsp. enterica serovar Montevideo]	Salmonella enterica subsp. enterica serovar Montevideo	53.1	53.1	0.41	0.0002	33.33	200	ECX6833474.1
DUF2612 domain-containing protein [Salmonella enterica subsp. enterica]	Salmonella enterica subsp. enterica	53.1	53.1	0.41	0.0002	33.33	200	ECC3367898.1
DUF2612 domain-containing protein [Salmonella enterica]	Salmonella enterica	53.1	53.1	0.41	0.0002	33.33	200	WP_079816062.1
DUF2612 domain-containing protein [Salmonella enterica subsp. enterica]	Salmonella enterica subsp. enterica	53.1	53.1	0.41	0.0002	33.33	200	EEC0864568.1
TPA: DUF2612 domain-containing protein [Salmonella enterica]	Salmonella enterica	53.1	53.1	0.41	0.0002	33.66	200	HAK7285319.1
DUF2612 domain-containing protein [Salmonella enterica]	Salmonella enterica	53.1	53.1	0.41	0.0002	33.33	200	EDQ8269268.1
DUF2612 domain-containing protein [Salmonella enterica]	Salmonella enterica	53.1	53.1	0.41	0.0002	33.33	200	EAO2960440.1
DUF2612 domain-containing protein [Enterobacteriaceae bacterium ENNIH3]	Enterobacteriaceae bacterium ENNIH3	53.5	53.5	0.53	0.0002	29.1	226	AUU90280.1
DUF2612 domain-containing protein [Salmonella enterica subsp. enterica]	Salmonella enterica subsp. enterica	52.8	52.8	0.41	0.0002	33.33	187	EAA3939281.1
DUF2612 domain-containing protein [Salmonella enterica]	Salmonella enterica	53.1	53.1	0.41	0.0002	33.33	200	EID6190607.1
DUF2612 domain-containing protein [Salmonella enterica subsp. salamae]	Salmonella enterica subsp. salamae	53.1	53.1	0.41	0.0002	33.33	200	QVP48398.1
DUF2612 domain-containing protein [Salmonella enterica]	Salmonella enterica	53.1	53.1	0.41	0.0002	33.33	200	WP_076166114.1
DUF2612 domain-containing protein [Salmonella enterica]	Salmonella enterica	53.1	53.1	0.41	0.0002	33.33	200	WP_001181749.1
DUF2612 domain-containing protein [Salmonella enterica subsp. salamae]	Salmonella enterica subsp. salamae	53.1	53.1	0.41	0.0002	33.33	200	ECG8517002.1
DUF2612 domain-containing protein [Salmonella enterica]	Salmonella enterica	53.1	53.1	0.41	0.0002	33.33	200	WP_001181747.1
DUF2612 domain-containing protein [Salmonella enterica]	Salmonella enterica	53.1	53.1	0.41	0.0002	33.33	200	EFU0361031.1
DUF2612 domain-containing protein [Salmonella enterica subsp. enterica serovar Newport]	Salmonella enterica subsp. enterica serovar Newport	53.1	53.1	0.41	0.0002	33.33	209	EGZ8157866.1
DUF2612 domain-containing protein [Pandoraea sputorum]	Pandoraea sputorum	53.1	53.1	0.76	0.0002	28.57	220	WP_150660540.1
DUF2612 domain-containing protein [Salmonella enterica]	Salmonella enterica	53.1	53.1	0.41	0.0002	33.33	200	EAQ3893665.1
DUF2612 domain-containing protein [Salmonella enterica]	Salmonella enterica	53.1	53.1	0.41	0.0002	33.33	200	EJJ7851535.1
DUF2612 domain-containing protein [Salmonella enterica]	Salmonella enterica	53.1	53.1	0.41	0.0002	33.33	200	EBR5170264.1
DUF2612 domain-containing protein [Salmonella enterica]	Salmonella enterica	53.1	53.1	0.41	0.0002	33.33	200	WP_097361351.1
DUF2612 domain-containing protein [Escherichia coli]	Escherichia coli	53.5	53.5	0.52	0.0002	31.82	226	EFI8233619.1
TPA: DUF2612 domain-containing protein [Salmonella enterica]	Salmonella enterica	53.1	53.1	0.41	0.0002	33.33	200	HAK4968855.1
DUF2612 domain-containing protein [Salmonella enterica subsp. enterica]	Salmonella enterica subsp. enterica	53.1	53.1	0.41	0.0002	33.33	200	EAC0333599.1
DUF2612 domain-containing protein [Salmonella enterica]	Salmonella enterica	52.4	52.4	0.41	0.0002	34	155	EBJ7262002.1
DUF2612 domain-containing protein [Salmonella enterica]	Salmonella enterica	53.1	53.1	0.41	0.0002	33.33	200	EAR7072143.1
DUF2612 domain-containing protein [Salmonella enterica subsp. diarizonae]	Salmonella enterica subsp. diarizonae	53.1	53.1	0.41	0.0002	33.66	200	EAA6551479.1
DUF2612 domain-containing protein [Salmonella enterica]	Salmonella enterica	53.1	53.1	0.41	0.0002	33.33	200	EAN4947864.1
DUF2612 domain-containing protein [Escherichia coli]	Escherichia coli	53.1	53.1	0.52	0.0003	32.58	226	EFE7987749.1
DUF2612 domain-containing protein [Salmonella enterica]	Salmonella enterica	53.1	53.1	0.41	0.0003	33.33	200	EIZ2108946.1
DUF2612 domain-containing protein [Salmonella enterica]	Salmonella enterica	53.1	53.1	0.41	0.0003	33.33	200	EAM3110404.1
DUF2612 domain-containing protein [Gilliamella apicola]	Gilliamella apicola	53.1	53.1	0.72	0.0003	28.65	222	WP_086308563.1
DUF2612 domain-containing protein [Salmonella enterica]	Salmonella enterica	52.8	52.8	0.41	0.0003	33.33	200	EAR2913597.1
DUF2612 domain-containing protein [Salmonella enterica]	Salmonella enterica	52.8	52.8	0.41	0.0003	33.33	200	WP_043986886.1
DUF2612 domain-containing protein [Salmonella enterica]	Salmonella enterica	52.8	52.8	0.41	0.0003	33.33	200	WP_052938928.1
DUF2612 domain-containing protein [Salmonella enterica subsp. enterica serovar Typhimurium]	Salmonella enterica subsp. enterica serovar Typhimurium	52.8	52.8	0.41	0.0003	33.33	200	EBW4345139.1
DUF2612 domain-containing protein [Salmonella enterica subsp. enterica]	Salmonella enterica subsp. enterica	52.8	52.8	0.41	0.0003	33.33	200	EEK5903139.1
DUF2612 domain-containing protein [Rahnella aceris]	Rahnella aceris	53.1	53.1	0.54	0.0003	35.07	226	WP_217244419.1
DUF2612 domain-containing protein [Pantoea agglomerans]	Pantoea agglomerans	52.8	52.8	0.53	0.0003	31.82	190	WP_033769253.1
hypothetical protein CBG25_14680 [Arsenophonus sp. ENCA]	Arsenophonus sp. ENCA	53.1	53.1	0.56	0.0003	29.08	217	PAV01793.1
DUF2612 domain-containing protein [Salmonella enterica]	Salmonella enterica	52.8	52.8	0.41	0.0003	33.33	200	EGU0742749.1
DUF2612 domain-containing protein [Salmonella enterica]	Salmonella enterica	52.8	52.8	0.41	0.0003	33.33	200	EAO2684816.1
DUF2612 domain-containing protein [Raoultella ornithinolytica]	Raoultella ornithinolytica	53.5	53.5	0.65	0.0003	30.62	257	WP_211843485.1
TPA: Protein of unknown function (DUF2612) [Myoviridae sp.]	Myoviridae sp.	53.1	53.1	0.63	0.0003	27.1	227	DAJ69499.1
DUF2612 domain-containing protein [Pantoea ananatis]	Pantoea ananatis	53.1	53.1	0.52	0.0003	29.92	226	WP_058707414.1
DUF2612 domain-containing protein [Rouxiella aceris]	Rouxiella aceris	53.1	53.1	0.53	0.0003	30.6	221	WP_169402543.1
DUF2612 domain-containing protein [Alcaligenes aquatilis]	Alcaligenes aquatilis	53.1	53.1	0.69	0.0003	27.17	218	WP_108727279.1
DUF2612 domain-containing protein [Salmonella enterica]	Salmonella enterica	52.8	52.8	0.41	0.0003	33.33	200	EAW9116022.1
DUF2612 domain-containing protein [Salmonella enterica]	Salmonella enterica	52.8	52.8	0.41	0.0003	33.33	200	EDC3797441.1
DUF2612 domain-containing protein [Pseudomonas sp. Eqa60]	Pseudomonas sp. Eqa60	53.1	53.1	0.59	0.0003	28.08	213	WP_212806146.1
DUF2612 domain-containing protein [Escherichia coli]	Escherichia coli	53.1	53.1	0.52	0.0003	33.83	221	WP_240725426.1
DUF2612 domain-containing protein [Salmonella enterica]	Salmonella enterica	52.8	52.8	0.41	0.0003	33.33	200	EJF5652715.1
DUF2612 domain-containing protein [Salmonella enterica]	Salmonella enterica	52.8	52.8	0.41	0.0003	33.33	200	ECQ3321592.1
DUF2612 domain-containing protein [Salmonella enterica]	Salmonella enterica	52.8	52.8	0.41	0.0003	33.33	200	EDC5609460.1
DUF2612 domain-containing protein [Salmonella enterica]	Salmonella enterica	54.3	54.3	0.44	0.0003	30.4	492	WP_253911053.1
DUF2612 domain-containing protein [Aliarcobacter cryaerophilus]	Aliarcobacter cryaerophilus	53.1	53.1	0.55	0.0003	29.2	239	WP_260884890.1
DUF2612 domain-containing protein [Mesorhizobium sp. 131-3-5]	Mesorhizobium sp. 131-3-5	53.5	53.5	0.51	0.0003	32.54	250	WP_202360706.1
hypothetical protein CWN50_16755 [Klebsiella michiganensis]	Klebsiella michiganensis	53.5	53.5	0.52	0.0003	34.33	257	PLL37707.1
DUF2612 domain-containing protein [Salmonella enterica]	Salmonella enterica	52.8	52.8	0.41	0.0003	33.33	200	EBB7891584.1
hypothetical protein [Klebsiella phage BUCT_49532]	Klebsiella phage BUCT_49532	53.1	53.1	0.58	0.0003	26.57	237	QWY14556.1
DUF2612 domain-containing protein [Pantoea stewartii]	Pantoea stewartii	53.1	53.1	0.52	0.0003	30.71	226	WP_006118759.1
DUF2612 domain-containing protein [Providencia stuartii]	Providencia stuartii	52.8	52.8	0.7	0.0003	28.57	198	WP_154639945.1
protein of unknown function DUF2612 [Vibrio phage 217E38-1]	Vibrio phage 217E38-1	52.8	52.8	0.58	0.0003	24.48	213	CAH9016881.1
DUF2612 domain-containing protein [Rahnella sp. CJA17(1/100)]	Rahnella sp. CJA17(1/100)	53.1	53.1	0.65	0.0003	29.56	256	WP_134705381.1
DUF2612 domain-containing protein [Salmonella enterica]	Salmonella enterica	52.8	52.8	0.41	0.0003	33.33	200	EHA2158737.1
DUF2612 domain-containing protein [Citrobacter freundii]	Citrobacter freundii	53.1	53.1	0.52	0.0003	32.58	226	WP_127663853.1
DUF2612 domain-containing protein [Burkholderia ubonensis]	Burkholderia ubonensis	52.8	52.8	0.76	0.0003	29.47	215	WP_059712148.1
DUF2612 domain-containing protein [Pectinobacterium phage PEAT2]	Pectinobacterium phage PEAT2	53.1	53.1	0.58	0.0003	26.57	238	YP_009702188.1
DUF2612 domain-containing protein [Klebsiella aerogenes]	Klebsiella aerogenes	53.1	53.1	0.65	0.0003	30	260	WP_049053834.1
DUF2612 domain-containing protein [Rahnella aceris]	Rahnella aceris	53.1	53.1	0.65	0.0003	29.56	256	WP_013578270.1
DUF2612 domain-containing protein [Salmonella enterica subsp. enterica serovar Muenchen]	Salmonella enterica subsp. enterica serovar Muenchen	52.4	52.4	0.42	0.0003	32.69	193	EBR9315673.1
protein of unknown function DUF2612 [Vibrio phage 466E53-1]	Vibrio phage 466E53-1	52.8	52.8	0.58	0.0003	25.17	213	CAH9015939.1
DUF2612 domain-containing protein [Enterobacter roggenkampii]	Enterobacter roggenkampii	52.8	52.8	0.53	0.0003	31.62	226	WP_219297286.1
TPA: DUF2612 domain-containing protein [Salmonella enterica subsp. enterica]	Salmonella enterica subsp. enterica	52.8	52.8	0.41	0.0003	33.33	200	HAB5172665.1
DUF2612 domain-containing protein [Citrobacter freundii]	Citrobacter freundii	52.8	52.8	0.52	0.0004	32.58	226	WP_182280014.1
DUF2612 domain-containing protein [Citrobacter freundii]	Citrobacter freundii	52.8	52.8	0.52	0.0004	32.58	226	QLR84016.1
DUF2612 domain-containing protein [Burkholderia lata]	Burkholderia lata	52.8	52.8	0.81	0.0004	29.9	220	WP_174999282.1
DUF2612 domain-containing protein [Salmonella enterica]	Salmonella enterica	52.4	52.4	0.41	0.0004	33.33	200	EIR0590286.1
DUF2612 domain-containing protein [Salmonella enterica subsp. enterica serovar Veneziana]	Salmonella enterica subsp. enterica serovar Veneziana	52.4	52.4	0.41	0.0004	33.33	200	EBV3064622.1
DUF2612 domain-containing protein [Salmonella enterica]	Salmonella enterica	52.4	52.4	0.41	0.0004	33.33	200	EAU1641798.1
DUF2612 domain-containing protein [Salmonella enterica]	Salmonella enterica	52.4	52.4	0.41	0.0004	33.33	200	EBO9306975.1
DUF2612 domain-containing protein [Enterobacter asburiae]	Enterobacter asburiae	52.8	52.8	0.67	0.0004	26.22	218	WP_182410777.1
DUF2612 domain-containing protein [Salmonella enterica subsp. salamae]	Salmonella enterica subsp. salamae	52.4	52.4	0.42	0.0004	32.69	200	EDW2637822.1
hypothetical protein [Escherichia phage ZCEC13]	Escherichia phage ZCEC13	52.8	52.8	0.58	0.0004	26.57	238	UPU16082.1
DUF2612 domain-containing protein [Salmonella enterica]	Salmonella enterica	52.8	52.8	0.52	0.0004	32.58	226	EBG9921079.1
DUF2612 domain-containing protein [Salmonella enterica]	Salmonella enterica	52.4	52.4	0.41	0.0004	33.33	200	EBO9513085.1
TPA: DUF2612 domain-containing protein [Escherichia coli]	Escherichia coli	52.8	52.8	0.52	0.0004	32.58	226	HCB2355592.1
DUF2612 domain-containing protein [Burkholderia sp. BDU5]	Burkholderia sp. BDU5	52.8	52.8	0.81	0.0004	28.92	220	WP_059471536.1
DUF2612 domain-containing protein [Salmonella enterica]	Salmonella enterica	52.8	52.8	0.54	0.0004	30.88	226	WP_064441712.1
DUF2612 domain-containing protein [Salmonella enterica]	Salmonella enterica	52.4	52.4	0.43	0.0004	31.13	200	EHY0364308.1
DUF2612 domain-containing protein [Salmonella enterica]	Salmonella enterica	52.4	52.4	0.42	0.0004	32.69	200	EAX8243228.1
DUF2612 domain-containing protein [Escherichia coli]	Escherichia coli	52.8	52.8	0.52	0.0004	32.58	226	EFN4253987.1
DUF2612 domain-containing protein [Salmonella enterica]	Salmonella enterica	52.4	52.4	0.43	0.0004	31.13	200	EID3012970.1
DUF2612 domain-containing protein [Pantoea agglomerans]	Pantoea agglomerans	52.8	52.8	0.54	0.0004	29.93	226	WP_250327590.1
DUF2612 domain-containing protein [Salmonella enterica]	Salmonella enterica	52.4	52.4	0.42	0.0004	32.69	200	EDQ1775666.1
DUF2612 domain-containing protein [Salmonella enterica subsp. enterica serovar Typhimurium]	Salmonella enterica subsp. enterica serovar Typhimurium	52.4	52.4	0.42	0.0004	32.69	200	EII4637917.1
DUF2612 domain-containing protein [Alcaligenes faecalis]	Alcaligenes faecalis	52.8	52.8	0.55	0.0004	30.43	218	MCH4224537.1
DUF2612 domain-containing protein [Salmonella enterica subsp. enterica serovar Derby]	Salmonella enterica subsp. enterica serovar Derby	52.4	52.4	0.41	0.0004	33.33	200	EBZ4428276.1
DUF2612 domain-containing protein [Salmonella enterica]	Salmonella enterica	52.8	52.8	0.54	0.0004	30.88	226	WP_006622957.1
DUF2612 domain-containing protein [Salmonella enterica subsp. enterica serovar Hvittingfoss]	Salmonella enterica subsp. enterica serovar Hvittingfoss	52.4	52.4	0.41	0.0004	33.33	200	EDI0106934.1
DUF2612 domain-containing protein [Kluyvera intermedia]	Kluyvera intermedia	52.8	52.8	0.53	0.0004	29.1	226	WP_085007807.1
DUF2612 domain-containing protein [Salmonella enterica]	Salmonella enterica	52	52	0.41	0.0004	33.33	172	EIF3591674.1
DUF2612 domain-containing protein [Salmonella enterica]	Salmonella enterica	52.4	52.4	0.43	0.0004	31.13	200	EAM0984357.1
DUF2612 domain-containing protein [Escherichia coli]	Escherichia coli	52.8	52.8	0.52	0.0004	34.09	226	EHC4951157.1
DUF2612 domain-containing protein [Salmonella enterica]	Salmonella enterica	52.4	52.4	0.41	0.0004	33.33	200	EAW5769621.1
DUF2612 domain-containing protein [Elizabethkingia phage EKP1]	Elizabethkingia phage EKP1	52.8	52.8	0.55	0.0004	30	226	UKL15099.1
TPA: DUF2612 domain-containing protein [Escherichia coli]	Escherichia coli	52.8	52.8	0.52	0.0004	31.82	226	HBB8700715.1
coil containing protein [Klebsiella phage vB_KleM_KB2]	Klebsiella phage vB_KleM_KB2	52.8	52.8	0.58	0.0005	27.27	237	QNI20487.1
putative bacteriophage replication protein P [Pantoea ananatis LMG 5342]	Pantoea ananatis LMG 5342	52.8	52.8	0.52	0.0005	29.13	230	CCF09308.1
TPA: DUF2612 domain-containing protein [Escherichia coli]	Escherichia coli	52.8	52.8	0.52	0.0005	32.58	226	HBA4213278.1
DUF2612 domain-containing protein [Dickeya solani]	Dickeya solani	52.4	52.4	0.53	0.0005	32.82	226	WP_057083856.1
DUF2612 domain-containing protein [Salmonella enterica]	Salmonella enterica	52.4	52.4	0.41	0.0005	33.33	200	EGJ2400328.1
DUF2612 domain-containing protein [Klebsiella phage vB_KpnM_KpV79]	Klebsiella phage vB_KpnM_KpV79	52.8	52.8	0.87	0.0005	26.7	237	YP_009615316.1
TPA: DUF2612 domain-containing protein [Escherichia coli]	Escherichia coli	52.4	52.4	0.52	0.0005	32.58	226	HAY4529024.1
DUF2612 domain-containing protein [Pseudomonas protegens]	Pseudomonas protegens	52.4	52.4	0.58	0.0005	28.47	213	WP_210482360.1
DUF2612 domain-containing protein [Serratia ureilytica]	Serratia ureilytica	52.4	52.4	0.79	0.0005	27.27	223	WP_201884193.1
hypothetical protein [Bacteriophage sp.]	Bacteriophage sp.	52.8	52.8	0.58	0.0005	26.57	237	QHJ81547.1
tail fiber like protein [Proteus phage vB_PmiP_RS51pmB]	Proteus phage vB_PmiP_RS51pmB	52	52	0.51	0.0005	28.23	199	QDH85510.1
DUF2612 domain-containing protein [Chromobacterium subtsugae]	Chromobacterium subtsugae	52.4	52.4	0.81	0.0005	26.6	220	WP_047236636.1
TPA: DUF2612 domain-containing protein [Escherichia coli]	Escherichia coli	52.4	52.4	0.52	0.0005	32.58	226	HAJ6961565.1
DUF2612 domain-containing protein [Enterobacter asburiae]	Enterobacter asburiae	52.4	52.4	0.67	0.0005	26.22	218	WP_182384017.1
DUF2612 domain-containing protein [Salmonella enterica]	Salmonella enterica	52	52	0.41	0.0005	32.35	200	EAN9229119.1
DUF2612 domain-containing protein [Salmonella enterica]	Salmonella enterica	52	52	0.41	0.0005	33.33	200	EIO4723914.1
DUF2612 domain-containing protein [Pseudomonas sp. S5D5]	Pseudomonas sp. S5D5	52.4	52.4	0.79	0.0005	26.09	213	WP_106804528.1
TPA: DUF2612 domain-containing protein [Pseudomonas aeruginosa]	Pseudomonas aeruginosa	52.4	52.4	0.7	0.0005	26.59	213	HBO3938722.1
DUF2612 domain-containing protein [Brucella sp. 21LCYQ03]	Brucella sp. 21LCYQ03	52.4	52.4	0.73	0.0005	28.89	218	WP_250044405.1
TPA: DUF2612 domain-containing protein [Enterobacter asburiae]	Enterobacter asburiae	52.4	52.4	0.67	0.0005	27.44	218	HBK4776459.1
TPA: DUF2612 domain-containing protein [Salmonella enterica subsp. enterica serovar Rissen]	Salmonella enterica subsp. enterica serovar Rissen	52	52	0.41	0.0005	34.31	200	HBM0075367.1
DUF2612 domain-containing protein [Salmonella enterica subsp. enterica serovar Bareilly]	Salmonella enterica subsp. enterica serovar Bareilly	52	52	0.41	0.0005	32.67	200	ECB2048833.1
DUF2612 domain-containing protein [Kosakonia cowanii]	Kosakonia cowanii	52.4	52.4	0.51	0.0005	30.47	226	WP_094420039.1
DUF2612 domain-containing protein [Salmonella enterica]	Salmonella enterica	52	52	0.41	0.0006	32.35	200	EAW2935667.1
DUF2612 domain-containing protein [Pantoea ananatis]	Pantoea ananatis	52.4	52.4	0.51	0.0006	34.13	226	WP_210502196.1
DUF2612 domain-containing protein [Salmonella enterica subsp. enterica serovar Napoli]	Salmonella enterica subsp. enterica serovar Napoli	52	52	0.41	0.0006	32.35	200	ECE9311229.1
hypothetical protein [Klebsiella phage BUCT_47333]	Klebsiella phage BUCT_47333	52.4	52.4	0.58	0.0006	26.57	237	QXG78635.1
DUF2612 domain-containing protein [Sporomusa sp. KB1]	Sporomusa sp. KB1	52	52	0.77	0.0006	25.51	213	WP_145093570.1
DUF2612 domain-containing protein [Escherichia coli]	Escherichia coli	52.4	52.4	0.52	0.0006	32.58	226	EFL9707456.1
DUF2612 domain-containing protein [Escherichia coli]	Escherichia coli	52.4	52.4	0.52	0.0006	32.58	226	EEW1714584.1
DUF2612 domain-containing protein [Escherichia coli]	Escherichia coli	52.4	52.4	0.52	0.0006	32.58	226	EFH8827783.1
TPA: DUF2612 domain-containing protein [Citrobacter freundii]	Citrobacter freundii	52.4	52.4	0.67	0.0006	25.61	218	HAT2954298.1
TPA: Protein of unknown function (DUF2612) [Siphoviridae sp.]	Siphoviridae sp.	52.4	52.4	0.52	0.0006	32.59	226	DAE77789.1
DUF2612 domain-containing protein [Escherichia coli]	Escherichia coli	52.4	52.4	0.52	0.0006	32.58	226	WP_109555211.1
DUF2612 domain-containing protein [Enterobacter cloacae complex]	Enterobacter cloacae complex	52	52	0.67	0.0006	27.44	218	WP_047633919.1
DUF2612 domain-containing protein [Salmonella enterica subsp. enterica]	Salmonella enterica subsp. enterica	52	52	0.41	0.0006	33.33	200	EDT6667937.1
DUF2612 domain-containing protein [Commensalibacter sp. ESL0367]	Commensalibacter sp. ESL0367	52	52	0.51	0.0006	32	192	WP_155567737.1
DUF2612 domain-containing protein [Citrobacter freundii]	Citrobacter freundii	52.4	52.4	0.55	0.0006	31.88	226	WP_181497781.1
TPA: DUF2612 domain-containing protein [Escherichia coli]	Escherichia coli	52.4	52.4	0.52	0.0006	32.58	226	HBB0664351.1
TPA: DUF2612 domain-containing protein [Citrobacter freundii]	Citrobacter freundii	52.4	52.4	0.52	0.0006	33.08	226	HCA1230595.1
DUF2612 domain-containing protein [Salmonella enterica]	Salmonella enterica	52	52	0.41	0.0006	32.35	200	EAQ6131378.1
DUF2612 domain-containing protein [Hafnia psychrotolerans]	Hafnia psychrotolerans	52.4	52.4	0.54	0.0006	34.33	226	WP_188470282.1
DUF2612 domain-containing protein [Pantoea ananatis]	Pantoea ananatis	52.4	52.4	0.51	0.0006	34.13	226	WP_105091515.1
baseplate protein [Escherichia phage Mangalitsa]	Escherichia phage Mangalitsa	52	52	0.57	0.0006	25.71	213	YP_009850545.1
DUF2612 domain-containing protein [Escherichia coli]	Escherichia coli	52	52	0.52	0.0006	31.82	226	WP_095085432.1
TPA: DUF2612 domain-containing protein [Morganella morganii]	Morganella morganii	52	52	0.89	0.0006	24.79	219	HAT1514878.1
DUF2612 domain-containing protein [Salmonella enterica subsp. enterica]	Salmonella enterica subsp. enterica	52	52	0.41	0.0006	32.35	200	EAA0697425.1
DUF2612 domain-containing protein [Escherichia coli]	Escherichia coli	52.4	52.4	0.65	0.0006	26.58	257	MCI3371617.1
DUF2612 domain-containing protein [Pantoea stewartii]	Pantoea stewartii	52	52	0.52	0.0006	29.92	226	WP_054688011.1
DUF2612 domain-containing protein [unclassified Commensalibacter]	unclassified Commensalibacter	51.6	51.6	0.51	0.0006	31.2	192	WP_198184677.1
DUF2612 domain-containing protein [Pusillimonas caeni]	Pusillimonas caeni	52	52	0.67	0.0006	28.66	218	WP_118994133.1
DUF2612 domain-containing protein [unclassified Commensalibacter]	unclassified Commensalibacter	51.6	51.6	0.51	0.0007	31.2	192	WP_155569788.1
DUF2612 domain-containing protein [Aliarcobacter cryaerophilus]	Aliarcobacter cryaerophilus	52.4	52.4	0.55	0.0007	28.47	239	WP_260950578.1
DUF2612 domain-containing protein [Salmonella enterica]	Salmonella enterica	51.6	51.6	0.41	0.0007	32.35	200	EJC1235526.1
DUF2612 domain-containing protein [Salmonella enterica subsp. houtenae str. CFSAN000557]	Salmonella enterica subsp. houtenae str. CFSAN000557	52	52	0.52	0.0007	31.82	226	ECG1390746.1
DUF2612 domain-containing protein [Burkholderia ubonensis]	Burkholderia ubonensis	52	52	0.81	0.0007	27.88	220	WP_060288183.1
DUF2612 domain-containing protein [Aliarcobacter cryaerophilus]	Aliarcobacter cryaerophilus	52.4	52.4	0.55	0.0007	28.47	239	WP_066165813.1
DUF2612 domain-containing protein [Pantoea agglomerans]	Pantoea agglomerans	52	52	0.55	0.0007	30.43	226	WP_191923761.1
DUF2612 domain-containing protein [Escherichia coli]	Escherichia coli	52	52	0.52	0.0007	32.58	226	EFN5582452.1
DUF2612 domain-containing protein [Enterobacter asburiae]	Enterobacter asburiae	52	52	0.67	0.0007	27.44	218	WP_047064166.1
DUF2612 domain-containing protein [Pantoea ananatis]	Pantoea ananatis	52	52	0.51	0.0007	34.13	226	WP_116584442.1
TPA: DUF2612 domain-containing protein [Escherichia coli]	Escherichia coli	52	52	0.52	0.0007	31.82	226	HAY4433808.1
DUF2612 domain-containing protein [unclassified Klebsiella]	unclassified Klebsiella	52	52	0.52	0.0007	31.82	226	WP_182928340.1
DUF2612 domain-containing protein [Salmonella enterica]	Salmonella enterica	51.6	51.6	0.41	0.0007	32.35	200	EBH3651714.1
DUF2612 domain-containing protein [Burkholderia sp. BCC0097]	Burkholderia sp. BCC0097	52	52	0.64	0.0007	26.58	220	WP_175878910.1
TPA: DUF2612 domain-containing protein [Escherichia coli]	Escherichia coli	52	52	0.58	0.0007	33.1	226	HBA4091780.1
DUF2612 domain-containing protein [Pseudomonas parasichuanensis]	Pseudomonas parasichuanensis	52	52	0.7	0.0007	28.32	213	WP_236170137.1
TPA: DUF2612 domain-containing protein [Escherichia coli]	Escherichia coli	52	52	0.52	0.0007	32.58	226	HAY4738291.1
DUF2612 domain-containing protein [Cronobacter sakazakii]	Cronobacter sakazakii	52	52	0.52	0.0007	33.58	226	WP_105605646.1
DUF2612 domain-containing protein [Rahnella inusitata]	Rahnella inusitata	52	52	0.53	0.0007	31.06	226	WP_213050900.1
DUF2612 domain-containing protein [Salmonella enterica]	Salmonella enterica	51.6	51.6	0.41	0.0008	32.35	200	EAT5694604.1
DUF2612 domain-containing protein [Klebsiella aerogenes]	Klebsiella aerogenes	52.4	52.4	0.65	0.0008	30	258	WP_047066862.1
DUF2612 domain-containing protein [Frateuria sp. 5GH9-34]	Frateuria sp. 5GH9-34	52	52	0.54	0.0008	28.57	220	WP_231325232.1
TPA: DUF2612 domain-containing protein [Escherichia coli]	Escherichia coli	52	52	0.52	0.0008	32.58	226	HBB0684498.1
DUF2612 domain-containing protein [Salmonella enterica subsp. enterica]	Salmonella enterica subsp. enterica	51.6	51.6	0.41	0.0008	32.35	200	EAA0974564.1
DUF2612 domain-containing protein [Salmonella enterica subsp. houtenae]	Salmonella enterica subsp. houtenae	51.6	51.6	0.41	0.0008	32.35	200	ECC1507025.1
DUF2612 domain-containing protein [Escherichia coli]	Escherichia coli	50.4	50.4	0.52	0.0008	31.82	130	MHU09937.1
DUF2612 domain-containing protein [Escherichia coli]	Escherichia coli	52	52	0.52	0.0008	33.08	226	MHQ74377.1
DUF2612 domain-containing protein [Escherichia coli]	Escherichia coli	52	52	0.52	0.0008	31.82	226	EFH1548634.1
DUF2612 domain-containing protein [Salmonella enterica subsp. enterica]	Salmonella enterica subsp. enterica	51.6	51.6	0.41	0.0008	32.35	200	EDS6893797.1
DUF2612 domain-containing protein [Salmonella enterica]	Salmonella enterica	51.6	51.6	0.41	0.0008	32.35	200	EAZ5602969.1
TPA: Protein of unknown function (DUF2612) [Bacteriophage sp.]	Bacteriophage sp.	52	52	0.63	0.0008	28.39	227	DAW99460.1
DUF2612 domain-containing protein [Pantoea ananatis]	Pantoea ananatis	52	52	0.52	0.0008	29.92	226	WP_247103568.1
DUF2612 domain-containing protein [Escherichia coli]	Escherichia coli	51.6	51.6	0.52	0.0009	31.82	226	EHK8448406.1
DUF2612 domain-containing protein [Pantoea agglomerans]	Pantoea agglomerans	51.6	51.6	0.53	0.0009	30.3	226	WP_033758060.1
structural protein [Klebsiella phage VLCpiM12a]	Klebsiella phage VLCpiM12a	52	52	0.58	0.0009	26.57	237	UVX31540.1
DUF2612 domain-containing protein [Salmonella enterica]	Salmonella enterica	51.6	51.6	0.41	0.0009	33.33	200	EBH5935510.1
DUF2612 domain-containing protein [Klebsiella aerogenes]	Klebsiella aerogenes	52	52	0.65	0.0009	29.38	258	WP_042895600.1
DUF2612 domain-containing protein [Escherichia coli]	Escherichia coli	51.6	51.6	0.52	0.0009	31.82	226	EFN4675103.1
DUF2612 domain-containing protein [Escherichia coli]	Escherichia coli	51.6	51.6	0.52	0.0009	32.58	226	MWD19629.1
DUF2612 domain-containing protein [Tropicimonas sp. IMCC34011]	Tropicimonas sp. IMCC34011	52	52	0.59	0.0009	28.77	254	WP_232830659.1
DUF2612 domain-containing protein [Pantoea]	Pantoea	51.6	51.6	0.52	0.001	29.92	226	WP_014605650.1
TPA: DUF2612 domain-containing protein [Escherichia coli]	Escherichia coli	51.6	51.6	0.52	0.001	34.09	226	HAJ7867416.1
DUF2612 domain-containing protein [Klebsiella aerogenes]	Klebsiella aerogenes	50.8	50.8	0.51	0.001	32.28	170	WP_220788884.1
DUF2612 domain-containing protein [Salmonella enterica subsp. diarizonae]	Salmonella enterica subsp. diarizonae	51.2	51.2	0.41	0.001	33.33	200	ECJ4666617.1
DUF2612 domain-containing protein [Pantoea ananatis]	Pantoea ananatis	51.6	51.6	0.52	0.001	29.92	226	WP_064352522.1
TPA: DUF2612 domain-containing protein [Citrobacter freundii]	Citrobacter freundii	51.6	51.6	0.52	0.001	31.82	226	HBK4942664.1
DUF2612 domain-containing protein [Escherichia coli]	Escherichia coli	51.6	51.6	0.52	0.001	33.33	221	MBS9001985.1
hypothetical protein [Paenibacillus mucilaginosus]	Paenibacillus mucilaginosus	51.6	51.6	0.37	0.001	33.7	212	WP_014371563.1
DUF2612 domain-containing protein [Pantoea sp. BAV 3049]	Pantoea sp. BAV 3049	51.6	51.6	0.54	0.001	30.66	226	WP_158780588.1
DUF2612 domain-containing protein [Escherichia coli]	Escherichia coli	51.6	51.6	0.52	0.001	34.09	226	EJF1246814.1
hypothetical protein [Deltaproteobacteria bacterium]	Deltaproteobacteria bacterium	52.8	52.8	0.73	0.001	24.86	508	MCC6811348.1
DUF2612 domain-containing protein [Escherichia coli]	Escherichia coli	51.6	51.6	0.52	0.001	31.82	226	EFA8614393.1
DUF2612 domain-containing protein [Salmonella enterica subsp. diarizonae]	Salmonella enterica subsp. diarizonae	51.2	51.2	0.41	0.001	32.35	200	MIE72573.1
DUF2612 domain-containing protein [Escherichia coli]	Escherichia coli	51.6	51.6	0.52	0.001	31.82	226	EFI9520591.1
DUF2612 domain-containing protein [Escherichia coli]	Escherichia coli	51.6	51.6	0.55	0.001	29.29	226	WP_249572610.1
TPA: DUF2612 domain-containing protein [Escherichia coli]	Escherichia coli	50.4	50.4	0.52	0.001	31.82	145	HAM4440553.1
protein of unknown function DUF2612 [Vibrio phage 511E55-1]	Vibrio phage 511E55-1	51.6	51.6	0.56	0.001	27.54	213	CAH9016083.1
Description(Sequences with E-value WORSE than threshold)	Scientific Name	Max Score	Total Score	Query Cover	E value	Per. ident	Acc. Len	Accession

## Sheet: catalogued 
Description(Sequences with E-value BETTER than threshold)	phylum/class	Scientific name
hypothetical protein HMPREF9946_03156 [Acetobacteraceae bacterium AT-5844]	a-proteobacteria	Acetobacteraceae	bacterium	AT-5844
DUF2612 domain-containing protein [Achromobacter aegrifaciens]	b-proteobacteria	Achromobacter	aegrifaciens
DUF2612 domain-containing protein [Achromobacter sp. SD115]	b-proteobacteria	Achromobacter	sp.	SD115
DUF2612 domain-containing protein [Achromobacter xylosoxidans]	b-proteobacteria	Achromobacter	xylosoxidans
DUF2612 domain-containing protein [Achromobacter anxifer]	b-proteobacteria	Achromobacter	anxifer
DUF2612 domain-containing protein [Achromobacter sp. MY14]	b-proteobacteria	Achromobacter	sp.	MY14
DUF2612 domain-containing protein [Achromobacter denitrificans]	b-proteobacteria	Achromobacter	denitrificans
DUF2612 domain-containing protein [Achromobacter xylosoxidans]	b-proteobacteria	Achromobacter	xylosoxidans
DUF2612 domain-containing protein [Achromobacter xylosoxidans]	b-proteobacteria	Achromobacter	xylosoxidans
DUF2612 domain-containing protein [Achromobacter xylosoxidans]	b-proteobacteria	Achromobacter	xylosoxidans
DUF2612 domain-containing protein [Achromobacter xylosoxidans]	b-proteobacteria	Achromobacter	xylosoxidans
DUF2612 domain-containing protein [Achromobacter ruhlandii]	b-proteobacteria	Achromobacter	ruhlandii
DUF2612 domain-containing protein [Achromobacter ruhlandii]	b-proteobacteria	Achromobacter	ruhlandii
DUF2612 domain-containing protein [Achromobacter insuavis]	b-proteobacteria	Achromobacter	insuavis
DUF2612 domain-containing protein [Achromobacter insuavis]	b-proteobacteria	Achromobacter	insuavis
DUF2612 domain-containing protein [Achromobacter xylosoxidans]	b-proteobacteria	Achromobacter	xylosoxidans
DUF2612 domain-containing protein [Achromobacter xylosoxidans]	b-proteobacteria	Achromobacter	xylosoxidans
DUF2612 domain-containing protein [Achromobacter pulmonis]	b-proteobacteria	Achromobacter	pulmonis
DUF2612 domain-containing protein [Achromobacter xylosoxidans]	b-proteobacteria	Achromobacter	xylosoxidans
DUF2612 domain-containing protein [Achromobacter sp.]	b-proteobacteria	Achromobacter	sp.
DUF2612 domain-containing protein [Achromobacter xylosoxidans]	b-proteobacteria	Achromobacter	xylosoxidans
DUF2612 domain-containing protein [Achromobacter ruhlandii]	b-proteobacteria	Achromobacter	ruhlandii
DUF2612 domain-containing protein [Achromobacter arsenitoxydans]	b-proteobacteria	Achromobacter	arsenitoxydans
DUF2612 domain-containing protein [Achromobacter ruhlandii]	b-proteobacteria	Achromobacter	ruhlandii
DUF2612 domain-containing protein [Achromobacter insuavis]	b-proteobacteria	Achromobacter	insuavis
DUF2612 domain-containing protein [Achromobacter ruhlandii]	b-proteobacteria	Achromobacter	ruhlandii
DUF2612 domain-containing protein [Achromobacter veterisilvae]	b-proteobacteria	Achromobacter	veterisilvae
DUF2612 domain-containing protein [Achromobacter xylosoxidans]	b-proteobacteria	Achromobacter	xylosoxidans
DUF2612 domain-containing protein [Achromobacter xylosoxidans]	b-proteobacteria	Achromobacter	xylosoxidans
DUF2612 domain-containing protein [Achromobacter insuavis]	b-proteobacteria	Achromobacter	insuavis
DUF2612 domain-containing protein [Achromobacter xylosoxidans]	b-proteobacteria	Achromobacter	xylosoxidans
DUF2612 domain-containing protein [Achromobacter dolens]	b-proteobacteria	Achromobacter	dolens
DUF2612 domain-containing protein [Achromobacter xylosoxidans]	b-proteobacteria	Achromobacter	xylosoxidans
TPA: DUF2612 domain-containing protein [Achromobacter sp.]	b-proteobacteria	Achromobacter	sp.
TPA: DUF2612 domain-containing protein [Achromobacter sp.]	b-proteobacteria	Achromobacter	sp.
DUF2612 domain-containing protein [Achromobacter sp. UMC46]	b-proteobacteria	Achromobacter	sp.	UMC46
DUF2612 domain-containing protein [Achromobacter sp. Bel]	b-proteobacteria	Achromobacter	sp.	Bel
DUF2612 domain-containing protein [Achromobacter insolitus]	b-proteobacteria	Achromobacter	insolitus
DUF2612 domain-containing protein [Achromobacter sp. MYb9]	b-proteobacteria	Achromobacter	sp.	MYb9
DUF2612 domain-containing protein [Achromobacter sp. ES-001]	b-proteobacteria	Achromobacter	sp.	ES-001
DUF2612 domain-containing protein [Achromobacter sp. JUb104]	b-proteobacteria	Achromobacter	sp.	JUb104
DUF2612 domain-containing protein [Achromobacter]	b-proteobacteria	Achromobacter
DUF2612 domain-containing protein [Achromobacter xylosoxidans]	b-proteobacteria	Achromobacter	xylosoxidans
DUF2612 domain-containing protein [Achromobacter sp. 2789STDY5608628]	b-proteobacteria	Achromobacter	sp.	2789STDY5608628
DUF2612 domain-containing protein [Achromobacter]	b-proteobacteria	Achromobacter
DUF2612 domain-containing protein [Achromobacter]	b-proteobacteria	Achromobacter
DUF2612 domain-containing protein [Achromobacter anxifer]	b-proteobacteria	Achromobacter	anxifer
DUF2612 domain-containing protein [Achromobacter marplatensis]	b-proteobacteria	Achromobacter	marplatensis
DUF2612 domain-containing protein [Achromobacter xylosoxidans]	b-proteobacteria	Achromobacter	xylosoxidans
DUF2612 domain-containing protein [Achromobacter ruhlandii]	b-proteobacteria	Achromobacter	ruhlandii
DUF2612 domain-containing protein [Achromobacter spanius]	b-proteobacteria	Achromobacter	spanius
DUF2612 domain-containing protein [Achromobacter marplatensis]	b-proteobacteria	Achromobacter	marplatensis
DUF2612 domain-containing protein [Achromobacter spanius]	b-proteobacteria	Achromobacter	spanius
DUF2612 domain-containing protein [Achromobacter pulmonis]	b-proteobacteria	Achromobacter	pulmonis
DUF2612 domain-containing protein [Achromobacter piechaudii]	b-proteobacteria	Achromobacter	piechaudii
DUF2612 domain-containing protein [Achromobacter xylosoxidans]	b-proteobacteria	Achromobacter	xylosoxidans
TPA: DUF2612 domain-containing protein [Achromobacter sp.]	b-proteobacteria	Achromobacter	sp.
DUF2612 domain-containing protein [Achromobacter spanius]	b-proteobacteria	Achromobacter	spanius
DUF2612 domain-containing protein [Achromobacter ruhlandii]	b-proteobacteria	Achromobacter	ruhlandii
DUF2612 domain-containing protein [Achromobacter pestifer]	b-proteobacteria	Achromobacter	pestifer
DUF2612 domain-containing protein [Achromobacter kerstersii]	b-proteobacteria	Achromobacter	kerstersii
DUF2612 domain-containing protein [Achromobacter kerstersii]	b-proteobacteria	Achromobacter	kerstersii
DUF2612 domain-containing protein [Achromobacter deleyi]	b-proteobacteria	Achromobacter	deleyi
DUF2612 domain-containing protein [Achromobacter]	b-proteobacteria	Achromobacter
DUF2612 domain-containing protein [Achromobacter sp. UMC71]	b-proteobacteria	Achromobacter	sp.	UMC71
DUF2612 domain-containing protein [Achromobacter sp. ASV32]	b-proteobacteria	Achromobacter	sp.	ASV32
DUF2612 domain-containing protein [unclassified Achromobacter]	b-proteobacteria	unclassified	Achromobacter
DUF2612 domain-containing protein [unclassified Achromobacter]	b-proteobacteria	unclassified	Achromobacter
DUF2612 domain-containing protein [Acidaminococcaceae bacterium]	Firmicutes	Acidaminococcaceae	bacterium
DUF2612 domain-containing protein [Acinetobacter sp. 826659]	g-proteobacteria	Acinetobacter	sp.	826659
DUF2612 domain-containing protein [Acinetobacter pittii]	g-proteobacteria	Acinetobacter	pittii
DUF2612 domain-containing protein [Acinetobacter sp. LMB-5]	g-proteobacteria	Acinetobacter	sp.	LMB-5
DUF2612 domain-containing protein [Acinetobacter]	g-proteobacteria	Acinetobacter
DUF2612 domain-containing protein [Acinetobacter oleivorans]	g-proteobacteria	Acinetobacter	oleivorans
DUF2612 domain-containing protein [Acinetobacter sp. ANC 3862]	g-proteobacteria	Acinetobacter	sp.	ANC	3862
DUF2612 domain-containing protein [Acinetobacter calcoaceticus]	g-proteobacteria	Acinetobacter	calcoaceticus
DUF2612 domain-containing protein [Acinetobacter rathckeae]	g-proteobacteria	Acinetobacter	rathckeae
DUF2612 domain-containing protein [Acinetobacter oleivorans]	g-proteobacteria	Acinetobacter	oleivorans
DUF2612 domain-containing protein [Acinetobacter baumannii]	g-proteobacteria	Acinetobacter	baumannii
DUF2612 domain-containing protein [Acinetobacter nectaris]	g-proteobacteria	Acinetobacter	nectaris
DUF2612 domain-containing protein [Acinetobacter sp. CIP 56.2]	g-proteobacteria	Acinetobacter	sp.	CIP	56.2
DUF2612 domain-containing protein [Acinetobacter nosocomialis]	g-proteobacteria	Acinetobacter	nosocomialis
DUF2612 domain-containing protein [Acinetobacter nosocomialis]	g-proteobacteria	Acinetobacter	nosocomialis
DUF2612 domain-containing protein [Acinetobacter nosocomialis]	g-proteobacteria	Acinetobacter	nosocomialis
DUF2612 domain-containing protein [Acinetobacter pittii]	g-proteobacteria	Acinetobacter	pittii
DUF2612 domain-containing protein [Acinetobacter nosocomialis]	g-proteobacteria	Acinetobacter	nosocomialis
TPA: DUF2612 domain-containing protein [Acinetobacter baumannii]	g-proteobacteria	Acinetobacter	baumannii
DUF2612 domain-containing protein [Acinetobacter seifertii]	g-proteobacteria	Acinetobacter	seifertii
DUF2612 domain-containing protein [Acinetobacter seifertii]	g-proteobacteria	Acinetobacter	seifertii
DUF2612 domain-containing protein [Acinetobacter bereziniae]	g-proteobacteria	Acinetobacter	bereziniae
DUF2612 domain-containing protein [Acinetobacter genomosp. 33YU]	g-proteobacteria	Acinetobacter	genomosp.	33YU
DUF2612 domain-containing protein [Acinetobacter nosocomialis]	g-proteobacteria	Acinetobacter	nosocomialis
DUF2612 domain-containing protein [Acinetobacter nosocomialis]	g-proteobacteria	Acinetobacter	nosocomialis
DUF2612 domain-containing protein [Acinetobacter johnsonii]	g-proteobacteria	Acinetobacter	johnsonii
DUF2612 domain-containing protein [Acinetobacter calcoaceticus]	g-proteobacteria	Acinetobacter	calcoaceticus
DUF2612 domain-containing protein [Acinetobacter nosocomialis]	g-proteobacteria	Acinetobacter	nosocomialis
hypothetical protein DI631_14760 [Acinetobacter johnsonii]	g-proteobacteria	Acinetobacter	johnsonii
TPA: DUF2612 domain-containing protein [Acinetobacter nosocomialis]	g-proteobacteria	Acinetobacter	nosocomialis
DUF2612 domain-containing protein [Acinetobacter bereziniae]	g-proteobacteria	Acinetobacter	bereziniae
DUF2612 domain-containing protein [Acinetobacter pittii]	g-proteobacteria	Acinetobacter	pittii
DUF2612 domain-containing protein [Acinetobacter sp. WCHAc060033]	g-proteobacteria	Acinetobacter	sp.	WCHAc060033
DUF2612 domain-containing protein [Acinetobacter sp. SwsAc3]	g-proteobacteria	Acinetobacter	sp.	SwsAc3
DUF2612 domain-containing protein [Acinetobacter]	g-proteobacteria	Acinetobacter
DUF2612 domain-containing protein [Acinetobacter sp. Ag2]	g-proteobacteria	Acinetobacter	sp.	Ag2
DUF2612 domain-containing protein [Acinetobacter seifertii]	g-proteobacteria	Acinetobacter	seifertii
DUF2612 domain-containing protein [Acinetobacter]	g-proteobacteria	Acinetobacter
DUF2612 domain-containing protein [Acinetobacter venetianus]	g-proteobacteria	Acinetobacter	venetianus
DUF2612 domain-containing protein [Acinetobacter modestus]	g-proteobacteria	Acinetobacter	modestus
DUF2612 domain-containing protein [Acinetobacter sp. S55]	g-proteobacteria	Acinetobacter	sp.	S55
DUF2612 domain-containing protein [Acinetobacter junii]	g-proteobacteria	Acinetobacter	junii
DUF2612 domain-containing protein [Acinetobacter baumannii]	g-proteobacteria	Acinetobacter	baumannii
DUF2612 domain-containing protein [Acinetobacter baumannii]	g-proteobacteria	Acinetobacter	baumannii
DUF2612 domain-containing protein [Acinetobacter nosocomialis]	g-proteobacteria	Acinetobacter	nosocomialis
DUF2612 domain-containing protein [Acinetobacter soli]	g-proteobacteria	Acinetobacter	soli
DUF2612 domain-containing protein [Acinetobacter ursingii]	g-proteobacteria	Acinetobacter	ursingii
hypothetical protein GAK29_04507 [Acinetobacter bereziniae]	g-proteobacteria	Acinetobacter	bereziniae
DUF2612 domain-containing protein [Acinetobacter soli]	g-proteobacteria	Acinetobacter	soli
DUF2612 domain-containing protein [Acinetobacter soli]	g-proteobacteria	Acinetobacter	soli
hypothetical protein GAK29_04870 [Acinetobacter bereziniae]	g-proteobacteria	Acinetobacter	bereziniae
DUF2612 domain-containing protein [Acinetobacter soli]	g-proteobacteria	Acinetobacter	soli
DUF2612 domain-containing protein [Acinetobacter sp. ANC 4648]	g-proteobacteria	Acinetobacter	sp.	ANC	4648
DUF2612 domain-containing protein [Acinetobacter soli]	g-proteobacteria	Acinetobacter	soli
DUF2612 domain-containing protein [Acinetobacter sp. YH16053]	g-proteobacteria	Acinetobacter	sp.	YH16053
DUF2612 domain-containing protein [Acinetobacter guerrae]	g-proteobacteria	Acinetobacter	guerrae
DUF2612 domain-containing protein [Acinetobacter sp. YH12255]	g-proteobacteria	Acinetobacter	sp.	YH12255
DUF2612 domain-containing protein [Acinetobacter schindleri]	g-proteobacteria	Acinetobacter	schindleri
DUF2612 domain-containing protein [Acinetobacter towneri]	g-proteobacteria	Acinetobacter	towneri
DUF2612 domain-containing protein [Acinetobacter baumannii]	g-proteobacteria	Acinetobacter	baumannii
DUF2612 domain-containing protein [unclassified Acinetobacter]	g-proteobacteria	unclassified	Acinetobacter
DUF2612 domain-containing protein [Actinobacillus pleuropneumoniae]	g-proteobacteria	Actinobacillus	pleuropneumoniae
DUF2612 domain-containing protein [Actinobacillus lignieresii]	g-proteobacteria	Actinobacillus	lignieresii
DUF2612 domain-containing protein [Advenella sp. EE-W14]	b-proteobacteria	Advenella	sp.	EE-W14
DUF2612 domain-containing protein [Aeriscardovia sp.]	actinobacteria	Aeriscardovia	sp.
DUF2612 domain-containing protein [Aggregatibacter actinomycetemcomitans]	g-proteobacteria	Aggregatibacter	actinomycetemcomitans
DUF2612 domain-containing protein [Aggregatibacter actinomycetemcomitans]	g-proteobacteria	Aggregatibacter	actinomycetemcomitans
DUF2612 domain-containing protein [Aggregatibacter actinomycetemcomitans]	g-proteobacteria	Aggregatibacter	actinomycetemcomitans
DUF2612 domain-containing protein [Aggregatibacter actinomycetemcomitans]	g-proteobacteria	Aggregatibacter	actinomycetemcomitans
DUF2612 domain-containing protein [Aggregatibacter actinomycetemcomitans]	g-proteobacteria	Aggregatibacter	actinomycetemcomitans
DUF2612 domain-containing protein [Aggregatibacter actinomycetemcomitans]	g-proteobacteria	Aggregatibacter	actinomycetemcomitans
DUF2612 domain-containing protein [Aggregatibacter actinomycetemcomitans]	g-proteobacteria	Aggregatibacter	actinomycetemcomitans
DUF2612 domain-containing protein [Aggregatibacter actinomycetemcomitans]	g-proteobacteria	Aggregatibacter	actinomycetemcomitans
DUF2612 domain-containing protein [Aggregatibacter actinomycetemcomitans]	g-proteobacteria	Aggregatibacter	actinomycetemcomitans
DUF2612 domain-containing protein [Aggregatibacter actinomycetemcomitans]	g-proteobacteria	Aggregatibacter	actinomycetemcomitans
DUF2612 domain-containing protein [Aggregatibacter actinomycetemcomitans]	g-proteobacteria	Aggregatibacter	actinomycetemcomitans
DUF2612 domain-containing protein [Aggregatibacter kilianii]	g-proteobacteria	Aggregatibacter	kilianii
DUF2612 domain-containing protein [Aggregatibacter actinomycetemcomitans]	g-proteobacteria	Aggregatibacter	actinomycetemcomitans
DUF2612 domain-containing protein [Aggregatibacter actinomycetemcomitans]	g-proteobacteria	Aggregatibacter	actinomycetemcomitans
DUF2612 domain-containing protein [Aggregatibacter actinomycetemcomitans]	g-proteobacteria	Aggregatibacter	actinomycetemcomitans
DUF2612 domain-containing protein [Aggregatibacter actinomycetemcomitans]	g-proteobacteria	Aggregatibacter	actinomycetemcomitans
DUF2612 domain-containing protein [Aggregatibacter actinomycetemcomitans]	g-proteobacteria	Aggregatibacter	actinomycetemcomitans
DUF2612 domain-containing protein [Agrobacterium sp. ICMP 6402]	a-proteobacteria	Agrobacterium	sp.	ICMP	6402
DUF2612 domain-containing protein [Alcaligenes faecalis]	b-proteobacteria	Alcaligenes	faecalis
DUF2612 domain-containing protein [Alcaligenes sp. NLF5-7]	b-proteobacteria	Alcaligenes	sp.	NLF5-7
DUF2612 domain-containing protein [Alcaligenes faecalis]	b-proteobacteria	Alcaligenes	faecalis
DUF2612 domain-containing protein [Alcaligenes faecalis]	b-proteobacteria	Alcaligenes	faecalis
DUF2612 domain-containing protein [Alcaligenes aquatilis]	b-proteobacteria	Alcaligenes	aquatilis
DUF2612 domain-containing protein [Alcaligenes faecalis]	b-proteobacteria	Alcaligenes	faecalis
DUF2612 domain-containing protein [Alcanivorax xenomutans]	g-proteobacteria	Alcanivorax	xenomutans
DUF2612 domain-containing protein [Aliarcobacter cryaerophilus]	e-proteobacteria	Aliarcobacter	cryaerophilus
DUF2612 domain-containing protein [Aliarcobacter butzleri]	e-proteobacteria	Aliarcobacter	butzleri
DUF2612 domain-containing protein [Aliarcobacter butzleri]	e-proteobacteria	Aliarcobacter	butzleri
DUF2612 domain-containing protein [Aliarcobacter butzleri]	e-proteobacteria	Aliarcobacter	butzleri
DUF2612 domain-containing protein [Aliarcobacter butzleri]	e-proteobacteria	Aliarcobacter	butzleri
DUF2612 domain-containing protein [Aliarcobacter butzleri]	e-proteobacteria	Aliarcobacter	butzleri
DUF2612 domain-containing protein [Aliarcobacter butzleri]	e-proteobacteria	Aliarcobacter	butzleri
DUF2612 domain-containing protein [Aliarcobacter cryaerophilus]	e-proteobacteria	Aliarcobacter	cryaerophilus
DUF2612 domain-containing protein [Aliarcobacter cryaerophilus]	e-proteobacteria	Aliarcobacter	cryaerophilus
DUF2612 domain-containing protein [Aliarcobacter cryaerophilus]	e-proteobacteria	Aliarcobacter	cryaerophilus
DUF2612 domain-containing protein [Alkanindiges illinoisensis]	g-proteobacteria	Alkanindiges	illinoisensis
DUF2612 domain-containing protein [Alkanindiges illinoisensis]	g-proteobacteria	Alkanindiges	illinoisensis
DUF2612 domain-containing protein [Alphaproteobacteria bacterium]	a-proteobacteria	Alphaproteobacteria	bacterium
DUF2612 domain-containing protein [Anaerovibrio lipolyticus]	firmicutes	Anaerovibrio	lipolyticus
DUF2612 domain-containing protein [Arcobacter lacus]	e-proteobacteria	Arcobacter	lacus
DUF2612 domain-containing protein [Arcobacter lacus]	e-proteobacteria	Arcobacter	lacus
DUF2612 domain-containing protein [Arsenophonus endosymbiont of Bemisia tabaci]	g-proteobacteria	Arsenophonus	endosymbiont	of	Bemisia	tabaci
hypothetical protein CBG25_14680 [Arsenophonus sp. ENCA]	g-proteobacteria	Arsenophonus	sp.	ENCA
DUF2612 domain-containing protein [Atlantibacter hermannii]	g-proteobacteria	Atlantibacter	hermannii
DUF2612 domain-containing protein [Atlantibacter hermannii]	g-proteobacteria	Atlantibacter	hermannii
DUF2612 domain-containing protein [Avibacterium paragallinarum]	g-proteobacteria	Avibacterium	paragallinarum
DUF2612 domain-containing protein [Avibacterium paragallinarum]	g-proteobacteria	Avibacterium	paragallinarum
DUF2612 domain-containing protein [Avibacterium paragallinarum]	g-proteobacteria	Avibacterium	paragallinarum
DUF2612 domain-containing protein [Avibacterium paragallinarum]	g-proteobacteria	Avibacterium	paragallinarum
DUF2612 domain-containing protein [Avibacterium paragallinarum]	g-proteobacteria	Avibacterium	paragallinarum
DUF2612 domain-containing protein [Avibacterium paragallinarum]	g-proteobacteria	Avibacterium	paragallinarum
DUF2612 domain-containing protein [Avibacterium paragallinarum]	g-proteobacteria	Avibacterium	paragallinarum
DUF2612 domain-containing protein [Avibacterium paragallinarum]	g-proteobacteria	Avibacterium	paragallinarum
DUF2612 domain-containing protein [Avibacterium paragallinarum]	g-proteobacteria	Avibacterium	paragallinarum
DUF2612 domain-containing protein [Bacteroidales bacterium]	Bacteroidota	Bacteroidales	bacterium
DUF2612 domain-containing protein [Bdellovibrionales bacterium]	Proteobacteria	Bdellovibrionales	bacterium
DUF2612 domain-containing protein [Bilophila sp. 4_1_30]	Proteobacteria	Bilophila	sp.	4_1_30
DUF2612 domain-containing protein [Bilophila wadsworthia]	Proteobacteria	Bilophila	wadsworthia
DUF2612 domain-containing protein [Bordetella petrii]	Proteobacteria	Bordetella	petrii
DUF2612 domain-containing protein [Bordetella petrii]	Proteobacteria	Bordetella	petrii
DUF2612 domain-containing protein [Bordetella genomosp. 2]	Proteobacteria	Bordetella	genomosp.	2
DUF2612 domain-containing protein [Bordetella hinzii]	Proteobacteria	Bordetella	hinzii
DUF2612 domain-containing protein [Bordetella hinzii]	Proteobacteria	Bordetella	hinzii
DUF2612 domain-containing protein [Bordetella hinzii]	Proteobacteria	Bordetella	hinzii
DUF2612 domain-containing protein [Bordetella genomosp. 1]	Proteobacteria	Bordetella	genomosp.	1
DUF2612 domain-containing protein [Bordetella genomosp. 1]	Proteobacteria	Bordetella	genomosp.	1
DUF2612 domain-containing protein [Brucella sp. 21LCYQ03]	a-proteobacteria	Brucella	sp.	21LCYQ03
DUF2612 domain-containing protein [Burkholderia cepacia]	b-proteobacteria	Burkholderia	cepacia
DUF2612 domain-containing protein [Burkholderia arboris]	b-proteobacteria	Burkholderia	arboris
DUF2612 domain-containing protein [Burkholderia]	b-proteobacteria	Burkholderia
DUF2612 domain-containing protein [Burkholderia cepacia]	b-proteobacteria	Burkholderia	cepacia
DUF2612 domain-containing protein [Burkholderia gladioli]	b-proteobacteria	Burkholderia	gladioli
DUF2612 domain-containing protein [Burkholderia cenocepacia]	b-proteobacteria	Burkholderia	cenocepacia
DUF2612 domain-containing protein [Burkholderia multivorans]	b-proteobacteria	Burkholderia	multivorans
DUF2612 domain-containing protein [Burkholderia cenocepacia]	b-proteobacteria	Burkholderia	cenocepacia
DUF2612 domain-containing protein [Burkholderia sp. AU4i]	b-proteobacteria	Burkholderia	sp.	AU4i
DUF2612 domain-containing protein [Burkholderia sp. Ap-962]	b-proteobacteria	Burkholderia	sp.	Ap-962
DUF2612 domain-containing protein [Burkholderia gladioli]	b-proteobacteria	Burkholderia	gladioli
DUF2612 domain-containing protein [Burkholderia gladioli]	b-proteobacteria	Burkholderia	gladioli
DUF2612 domain-containing protein [Burkholderia gladioli]	b-proteobacteria	Burkholderia	gladioli
DUF2612 domain-containing protein [Burkholderia gladioli]	b-proteobacteria	Burkholderia	gladioli
DUF2612 domain-containing protein [Burkholderia gladioli]	b-proteobacteria	Burkholderia	gladioli
DUF2612 domain-containing protein [Burkholderia gladioli]	b-proteobacteria	Burkholderia	gladioli
DUF2612 domain-containing protein [Burkholderia gladioli]	b-proteobacteria	Burkholderia	gladioli
uncharacterized protein DUF2612 [Burkholderia sp. 28_3]	b-proteobacteria	Burkholderia	sp.	28_3
DUF2612 domain-containing protein [Burkholderia]	b-proteobacteria	Burkholderia
DUF2612 domain-containing protein [Burkholderia ubonensis]	b-proteobacteria	Burkholderia	ubonensis
DUF2612 domain-containing protein [Burkholderia ubonensis]	b-proteobacteria	Burkholderia	ubonensis
DUF2612 domain-containing protein [Burkholderia gladioli]	b-proteobacteria	Burkholderia	gladioli
DUF2612 domain-containing protein [Burkholderia gladioli]	b-proteobacteria	Burkholderia	gladioli
DUF2612 domain-containing protein [Burkholderia ubonensis]	b-proteobacteria	Burkholderia	ubonensis
DUF2612 domain-containing protein [Burkholderia gladioli]	b-proteobacteria	Burkholderia	gladioli
DUF2612 domain-containing protein [Burkholderia gladioli]	b-proteobacteria	Burkholderia	gladioli
DUF2612 domain-containing protein [Burkholderia ubonensis]	b-proteobacteria	Burkholderia	ubonensis
DUF2612 domain-containing protein [Burkholderia gladioli]	b-proteobacteria	Burkholderia	gladioli
DUF2612 domain-containing protein [Burkholderia ubonensis]	b-proteobacteria	Burkholderia	ubonensis
DUF2612 domain-containing protein [Burkholderia ubonensis]	b-proteobacteria	Burkholderia	ubonensis
DUF2612 domain-containing protein [Burkholderia gladioli]	b-proteobacteria	Burkholderia	gladioli
DUF2612 domain-containing protein [Burkholderia ubonensis]	b-proteobacteria	Burkholderia	ubonensis
DUF2612 domain-containing protein [Burkholderia pyrrocinia]	b-proteobacteria	Burkholderia	pyrrocinia
DUF2612 domain-containing protein [Burkholderia ubonensis]	b-proteobacteria	Burkholderia	ubonensis
DUF2612 domain-containing protein [Burkholderia stabilis]	b-proteobacteria	Burkholderia	stabilis
DUF2612 domain-containing protein [Burkholderia ubonensis]	b-proteobacteria	Burkholderia	ubonensis
DUF2612 domain-containing protein [Burkholderia ubonensis]	b-proteobacteria	Burkholderia	ubonensis
DUF2612 domain-containing protein [Burkholderia ubonensis]	b-proteobacteria	Burkholderia	ubonensis
DUF2612 domain-containing protein [Burkholderia lata]	b-proteobacteria	Burkholderia	lata
DUF2612 domain-containing protein [Burkholderia sp. BDU5]	b-proteobacteria	Burkholderia	sp.	BDU5
DUF2612 domain-containing protein [Burkholderia ubonensis]	b-proteobacteria	Burkholderia	ubonensis
DUF2612 domain-containing protein [Burkholderia sp. BCC0097]	b-proteobacteria	Burkholderia	sp.	BCC0097
DUF2612 domain-containing protein [unclassified Caballeronia]	b-proteobacteria	unclassified	Caballeronia
DUF2612 domain-containing protein [Campylobacter ureolyticus]	e-proteobacteria	Campylobacter	ureolyticus
DUF2612 domain-containing protein [Candidatus Pacearchaeota archaeon]	Archaeon	Candidatus	Pacearchaeota	archaeon
DUF2612 domain-containing protein [Candidatus Symbiopectobacterium sp. Dall1.0]	g-proteobacteria	Candidatus	Symbiopectobacterium	sp.	Dall1.0
TPA: DUF2612 domain-containing protein [Candidatus Aphodousia faecalis]	b-proteobacteria	Candidatus	Aphodousia	faecalis
DUF2612 domain-containing protein [Candidatus Arsenophonus triatominarum]	g-proteobacteria	Candidatus	Arsenophonus	triatominarum
DUF2612 domain-containing protein [Candidatus Peribacteraceae bacterium]	Candidatus Peregrinibacteria	Candidatus	Peribacteraceae	bacterium
DUF2612 domain-containing protein [Candidatus Glomeribacter gigasporarum]	b-proteobacteria	Candidatus	Glomeribacter	gigasporarum
DUF2612 domain-containing protein [Candidatus Symbiopectobacterium sp. Dall1.0]	g-proteobacteria	Candidatus	Symbiopectobacterium	sp.	Dall1.0
hypothetical protein BWX80_02432 [Candidatus Hydrogenedentes bacterium ADurb.Bin101]	Candidatus Hydrogenedentes	Candidatus	Hydrogenedentes	bacterium	ADurb.Bin101
hypothetical protein B0186_04315 [Canicola haemoglobinophilus]	g-proteobacteria	Canicola	haemoglobinophilus
DUF2612 domain-containing protein [Canicola haemoglobinophilus]	g-proteobacteria	Canicola	haemoglobinophilus
DUF2612 domain-containing protein [Canicola haemoglobinophilus]	g-proteobacteria	Canicola	haemoglobinophilus
DUF2612 domain-containing protein [Canicola haemoglobinophilus]	g-proteobacteria	Canicola	haemoglobinophilus
DUF2612 domain-containing protein [Chitinophagaceae bacterium]	Bacteroidota	Chitinophagaceae	bacterium
hypothetical protein DRJ03_03190 [Chloroflexi bacterium]	Chloroflexi (GNS bacteria)	Chloroflexi	bacterium
DUF2612 domain-containing protein [Chromobacterium subtsugae]	b-proteobacteria	Chromobacterium	subtsugae
DUF2612 domain-containing protein [Citrobacter sp. 172116965]	g-proteobacteria	Citrobacter	sp.	172116965
DUF2612 domain-containing protein [Citrobacter sp. RHB35-C21]	g-proteobacteria	Citrobacter	sp.	RHB35-C21
DUF2612 domain-containing protein [Citrobacter braakii]	g-proteobacteria	Citrobacter	braakii
DUF2612 domain-containing protein [Citrobacter freundii]	g-proteobacteria	Citrobacter	freundii
DUF2612 domain-containing protein [Citrobacter freundii]	g-proteobacteria	Citrobacter	freundii
DUF2612 domain-containing protein [Citrobacter sp. Res13-Lact-LER2-35-b]	g-proteobacteria	Citrobacter	sp.	Res13-Lact-LER2-35-b
DUF2612 domain-containing protein [Citrobacter sp. wls711]	g-proteobacteria	Citrobacter	sp.	wls711
DUF2612 domain-containing protein [Citrobacter braakii]	g-proteobacteria	Citrobacter	braakii
DUF2612 domain-containing protein [Citrobacter freundii]	g-proteobacteria	Citrobacter	freundii
DUF2612 domain-containing protein [Citrobacter braakii]	g-proteobacteria	Citrobacter	braakii
DUF2612 domain-containing protein [Citrobacter freundii]	g-proteobacteria	Citrobacter	freundii
DUF2612 domain-containing protein [Citrobacter braakii]	g-proteobacteria	Citrobacter	braakii
DUF2612 domain-containing protein [Citrobacter]	g-proteobacteria	Citrobacter
DUF2612 domain-containing protein [Citrobacter freundii]	g-proteobacteria	Citrobacter	freundii
DUF2612 domain-containing protein [Citrobacter pasteurii]	g-proteobacteria	Citrobacter	pasteurii
TPA: DUF2612 domain-containing protein [Citrobacter freundii]	g-proteobacteria	Citrobacter	freundii
DUF2612 domain-containing protein [Citrobacter freundii]	g-proteobacteria	Citrobacter	freundii
DUF2612 domain-containing protein [Citrobacter sp. KTE32]	g-proteobacteria	Citrobacter	sp.	KTE32
DUF2612 domain-containing protein [Citrobacter braakii]	g-proteobacteria	Citrobacter	braakii
DUF2612 domain-containing protein [Citrobacter pasteurii]	g-proteobacteria	Citrobacter	pasteurii
DUF2612 domain-containing protein [Citrobacter freundii]	g-proteobacteria	Citrobacter	freundii
DUF2612 domain-containing protein [Citrobacter freundii]	g-proteobacteria	Citrobacter	freundii
DUF2612 domain-containing protein [Citrobacter]	g-proteobacteria	Citrobacter
TPA: DUF2612 domain-containing protein [Citrobacter freundii]	g-proteobacteria	Citrobacter	freundii
DUF2612 domain-containing protein [Citrobacter freundii]	g-proteobacteria	Citrobacter	freundii
DUF2612 domain-containing protein [Citrobacter freundii]	g-proteobacteria	Citrobacter	freundii
TPA: DUF2612 domain-containing protein [Citrobacter freundii]	g-proteobacteria	Citrobacter	freundii
DUF2612 domain-containing protein [Citrobacter portucalensis]	g-proteobacteria	Citrobacter	portucalensis
DUF2612 domain-containing protein [Citrobacter youngae]	g-proteobacteria	Citrobacter	youngae
DUF2612 domain-containing protein [Citrobacter freundii]	g-proteobacteria	Citrobacter	freundii
DUF2612 domain-containing protein [Citrobacter portucalensis]	g-proteobacteria	Citrobacter	portucalensis
DUF2612 domain-containing protein [Citrobacter youngae]	g-proteobacteria	Citrobacter	youngae
DUF2612 domain-containing protein [Citrobacter youngae]	g-proteobacteria	Citrobacter	youngae
DUF2612 domain-containing protein [Citrobacter youngae]	g-proteobacteria	Citrobacter	youngae
DUF2612 domain-containing protein [Citrobacter freundii]	g-proteobacteria	Citrobacter	freundii
DUF2612 domain-containing protein [Citrobacter freundii]	g-proteobacteria	Citrobacter	freundii
DUF2612 domain-containing protein [Citrobacter freundii]	g-proteobacteria	Citrobacter	freundii
DUF2612 domain-containing protein [Citrobacter portucalensis]	g-proteobacteria	Citrobacter	portucalensis
DUF2612 domain-containing protein [Citrobacter sp. wls716]	g-proteobacteria	Citrobacter	sp.	wls716
DUF2612 domain-containing protein [Citrobacter youngae]	g-proteobacteria	Citrobacter	youngae
DUF2612 domain-containing protein [Citrobacter amalonaticus]	g-proteobacteria	Citrobacter	amalonaticus
DUF2612 domain-containing protein [Citrobacter amalonaticus]	g-proteobacteria	Citrobacter	amalonaticus
DUF2612 domain-containing protein [Citrobacter sp. RHB25-C09]	g-proteobacteria	Citrobacter	sp.	RHB25-C09
DUF2612 domain-containing protein [Citrobacter braakii]	g-proteobacteria	Citrobacter	braakii
DUF2612 domain-containing protein [Citrobacter braakii]	g-proteobacteria	Citrobacter	braakii
DUF2612 domain-containing protein [Citrobacter freundii]	g-proteobacteria	Citrobacter	freundii
hypothetical protein AI2602V1_2168 [Citrobacter freundii]	g-proteobacteria	Citrobacter	freundii
DUF2612 domain-containing protein [Citrobacter freundii]	g-proteobacteria	Citrobacter	freundii
DUF2612 domain-containing protein [Citrobacter braakii]	g-proteobacteria	Citrobacter	braakii
DUF2612 domain-containing protein [Citrobacter freundii]	g-proteobacteria	Citrobacter	freundii
DUF2612 domain-containing protein [Citrobacter braakii]	g-proteobacteria	Citrobacter	braakii
hypothetical protein C3404_01040 [Citrobacter freundii complex sp. CFNIH11]	g-proteobacteria	Citrobacter	freundii	complex	sp.	CFNIH11
DUF2612 domain-containing protein [Citrobacter freundii]	g-proteobacteria	Citrobacter	freundii
DUF2612 domain-containing protein [Citrobacter freundii]	g-proteobacteria	Citrobacter	freundii
DUF2612 domain-containing protein [Citrobacter freundii]	g-proteobacteria	Citrobacter	freundii
TPA: DUF2612 domain-containing protein [Citrobacter freundii]	g-proteobacteria	Citrobacter	freundii
DUF2612 domain-containing protein [Citrobacter freundii]	g-proteobacteria	Citrobacter	freundii
TPA: DUF2612 domain-containing protein [Citrobacter freundii]	g-proteobacteria	Citrobacter	freundii
TPA: DUF2612 domain-containing protein [Citrobacter freundii]	g-proteobacteria	Citrobacter	freundii
DUF2612 domain-containing protein [Clostridiales bacterium]	firmicutes	Clostridiales	bacterium
DUF2612 domain-containing protein [Commensalibacter sp. ESL0367]	a-proteobacteria	Commensalibacter	sp.	ESL0367
DUF2612 domain-containing protein [unclassified Commensalibacter]	a-proteobacteria	unclassified	Commensalibacter
DUF2612 domain-containing protein [unclassified Commensalibacter]	a-proteobacteria	unclassified	Commensalibacter
DUF2612 domain-containing protein [Cronobacter turicensis]	g-proteobacteria	Cronobacter	turicensis
DUF2612 domain-containing protein [Cronobacter sakazakii]	g-proteobacteria	Cronobacter	sakazakii
DUF2612 domain-containing protein [Cupriavidus gilardii]	b-proteobacteria	Cupriavidus	gilardii
DUF2612 domain-containing protein [Cupriavidus respiraculi]	b-proteobacteria	Cupriavidus	respiraculi
DUF2612 domain-containing protein [Cupriavidus respiraculi]	b-proteobacteria	Cupriavidus	respiraculi
DUF2612 domain-containing protein [Cupriavidus sp. DB3]	b-proteobacteria	Cupriavidus	sp.	DB3
DUF2612 domain-containing protein [Cupriavidus gilardii]	b-proteobacteria	Cupriavidus	gilardii
DUF2612 domain-containing protein [Cupriavidus gilardii]	b-proteobacteria	Cupriavidus	gilardii
DUF2612 domain-containing protein [Cupriavidus gilardii]	b-proteobacteria	Cupriavidus	gilardii
DUF2612 domain-containing protein [Cupriavidus respiraculi]	b-proteobacteria	Cupriavidus	respiraculi
DUF2612 domain-containing protein [Cupriavidus necator]	b-proteobacteria	Cupriavidus	necator
DUF2612 domain-containing protein [Cupriavidus taiwanensis]	b-proteobacteria	Cupriavidus	taiwanensis
hypothetical protein GY14_17585 [Delftia tsuruhatensis]	b-proteobacteria	Delftia	tsuruhatensis
hypothetical protein GY15_17015 [Delftia sp. 670]	b-proteobacteria	Delftia	sp.	670
hypothetical protein GY15_16085 [Delftia sp. 670]	b-proteobacteria	Delftia	sp.	670
hypothetical protein DRH08_07860 [Deltaproteobacteria bacterium]	d-proteobacteria	Deltaproteobacteria	bacterium
TPA: hypothetical protein [Deltaproteobacteria bacterium]	d-proteobacteria	Deltaproteobacteria	bacterium
hypothetical protein [Deltaproteobacteria bacterium]	d-proteobacteria	Deltaproteobacteria	bacterium
hypothetical protein [Deltaproteobacteria bacterium]	d-proteobacteria	Deltaproteobacteria	bacterium
hypothetical protein [Desulfomicrobium macestii]	d-proteobacteria	Desulfomicrobium	macestii
DUF2612 domain-containing protein [Desulfomicrobium macestii]	d-proteobacteria	Desulfomicrobium	macestii
DUF2612 domain-containing protein [Desulfovibrio cuneatus]	d-proteobacteria	Desulfovibrio	cuneatus
DUF2612 domain-containing protein [Desulfovibrionaceae bacterium]	d-proteobacteria	Desulfovibrionaceae	bacterium
DUF2612 domain-containing protein [Dickeya solani]	g-proteobacteria	Dickeya	solani
DUF2612 domain-containing protein [Eikenella corrodens]	b-proteobacteria	Eikenella	corrodens
DUF2612 domain-containing protein [Eikenella sp. NML03-A-027]	b-proteobacteria	Eikenella	sp.	NML03-A-027
DUF2612 domain-containing protein [unclassified Eikenella]	b-proteobacteria	unclassified	Eikenella
DUF2612 domain-containing protein [Enterobacter cancerogenus]	g-proteobacteria	Enterobacter	cancerogenus
DUF2612 domain-containing protein [Enterobacter roggenkampii]	g-proteobacteria	Enterobacter	roggenkampii
DUF2612 domain-containing protein [Enterobacter roggenkampii]	g-proteobacteria	Enterobacter	roggenkampii
DUF2612 domain-containing protein [Enterobacter asburiae]	g-proteobacteria	Enterobacter	asburiae
DUF2612 domain-containing protein [Enterobacter hormaechei]	g-proteobacteria	Enterobacter	hormaechei
TPA: DUF2612 domain-containing protein [Enterobacter roggenkampii]	g-proteobacteria	Enterobacter	roggenkampii
DUF2612 domain-containing protein [Enterobacter roggenkampii]	g-proteobacteria	Enterobacter	roggenkampii
DUF2612 domain-containing protein [Enterobacter hormaechei]	g-proteobacteria	Enterobacter	hormaechei
DUF2612 domain-containing protein [Enterobacter bugandensis]	g-proteobacteria	Enterobacter	bugandensis
DUF2612 domain-containing protein [Enterobacter asburiae]	g-proteobacteria	Enterobacter	asburiae
DUF2612 domain-containing protein [Enterobacter roggenkampii]	g-proteobacteria	Enterobacter	roggenkampii
DUF2612 domain-containing protein [Enterobacter asburiae]	g-proteobacteria	Enterobacter	asburiae
DUF2612 domain-containing protein [Enterobacter asburiae]	g-proteobacteria	Enterobacter	asburiae
TPA: DUF2612 domain-containing protein [Enterobacter asburiae]	g-proteobacteria	Enterobacter	asburiae
DUF2612 domain-containing protein [Enterobacter cloacae complex]	g-proteobacteria	Enterobacter	cloacae	complex
DUF2612 domain-containing protein [Enterobacter asburiae]	g-proteobacteria	Enterobacter	asburiae
DUF2612 domain-containing protein [Enterobacteriaceae]	g-proteobacteria	Enterobacteriaceae
DUF2612 domain-containing protein [Enterobacteriaceae]	g-proteobacteria	Enterobacteriaceae
DUF2612 domain-containing protein [Enterobacteriaceae]	g-proteobacteria	Enterobacteriaceae
DUF2612 domain-containing protein [Enterobacteriaceae]	g-proteobacteria	Enterobacteriaceae
DUF2612 domain-containing protein [Enterobacteriaceae bacterium ENNIH3]	g-proteobacteria	Enterobacteriaceae	bacterium	ENNIH3
DUF2612 domain-containing protein [Erwinia rhapontici]	g-proteobacteria	Erwinia	rhapontici
DUF2612 domain-containing protein [Escherichia coli]	g-proteobacteria	Escherichia	coli
DUF2612 domain-containing protein [Escherichia coli]	g-proteobacteria	Escherichia	coli
DUF2612 domain-containing protein [Escherichia coli]	g-proteobacteria	Escherichia	coli
DUF2612 domain-containing protein [Escherichia coli]	g-proteobacteria	Escherichia	coli
DUF2612 domain-containing protein [Escherichia coli]	g-proteobacteria	Escherichia	coli
TPA: DUF2612 domain-containing protein [Escherichia coli]	g-proteobacteria	Escherichia	coli
DUF2612 domain-containing protein [Escherichia coli]	g-proteobacteria	Escherichia	coli
DUF2612 domain-containing protein [Escherichia coli]	g-proteobacteria	Escherichia	coli
DUF2612 domain-containing protein [Escherichia coli]	g-proteobacteria	Escherichia	coli
DUF2612 domain-containing protein [Escherichia coli]	g-proteobacteria	Escherichia	coli
DUF2612 domain-containing protein [Escherichia coli]	g-proteobacteria	Escherichia	coli
DUF2612 domain-containing protein [Escherichia coli]	g-proteobacteria	Escherichia	coli
DUF2612 domain-containing protein [Escherichia coli]	g-proteobacteria	Escherichia	coli
DUF2612 domain-containing protein [Escherichia coli]	g-proteobacteria	Escherichia	coli
DUF2612 domain-containing protein [Escherichia coli]	g-proteobacteria	Escherichia	coli
DUF2612 domain-containing protein [Escherichia coli]	g-proteobacteria	Escherichia	coli
TPA: DUF2612 domain-containing protein [Escherichia coli]	g-proteobacteria	Escherichia	coli
DUF2612 domain-containing protein [Escherichia coli]	g-proteobacteria	Escherichia	coli
DUF2612 domain-containing protein [Escherichia]	g-proteobacteria	Escherichia
DUF2612 domain-containing protein [Escherichia coli]	g-proteobacteria	Escherichia	coli
DUF2612 domain-containing protein [Escherichia coli]	g-proteobacteria	Escherichia	coli
DUF2612 domain-containing protein [Escherichia coli]	g-proteobacteria	Escherichia	coli
DUF2612 domain-containing protein [Escherichia coli]	g-proteobacteria	Escherichia	coli
DUF2612 domain-containing protein [Escherichia coli]	g-proteobacteria	Escherichia	coli
DUF2612 domain-containing protein [Escherichia coli]	g-proteobacteria	Escherichia	coli
TPA: DUF2612 domain-containing protein [Escherichia coli]	g-proteobacteria	Escherichia	coli
DUF2612 domain-containing protein [Escherichia coli]	g-proteobacteria	Escherichia	coli
DUF2612 domain-containing protein [Escherichia coli]	g-proteobacteria	Escherichia	coli
TPA: DUF2612 domain-containing protein [Escherichia coli]	g-proteobacteria	Escherichia	coli
TPA: DUF2612 domain-containing protein [Escherichia coli]	g-proteobacteria	Escherichia	coli
TPA: DUF2612 domain-containing protein [Escherichia coli]	g-proteobacteria	Escherichia	coli
TPA: DUF2612 domain-containing protein [Escherichia coli]	g-proteobacteria	Escherichia	coli
DUF2612 domain-containing protein [Escherichia coli]	g-proteobacteria	Escherichia	coli
DUF2612 domain-containing protein [Escherichia coli]	g-proteobacteria	Escherichia	coli
DUF2612 domain-containing protein [Escherichia coli]	g-proteobacteria	Escherichia	coli
DUF2612 domain-containing protein [Escherichia coli]	g-proteobacteria	Escherichia	coli
TPA: DUF2612 domain-containing protein [Escherichia coli]	g-proteobacteria	Escherichia	coli
DUF2612 domain-containing protein [Escherichia coli]	g-proteobacteria	Escherichia	coli
DUF2612 domain-containing protein [Escherichia coli]	g-proteobacteria	Escherichia	coli
DUF2612 domain-containing protein [Escherichia coli]	g-proteobacteria	Escherichia	coli
TPA: DUF2612 domain-containing protein [Escherichia coli]	g-proteobacteria	Escherichia	coli
TPA: DUF2612 domain-containing protein [Escherichia coli]	g-proteobacteria	Escherichia	coli
TPA: DUF2612 domain-containing protein [Escherichia coli]	g-proteobacteria	Escherichia	coli
TPA: DUF2612 domain-containing protein [Escherichia coli]	g-proteobacteria	Escherichia	coli
DUF2612 domain-containing protein [Escherichia coli]	g-proteobacteria	Escherichia	coli
DUF2612 domain-containing protein [Escherichia coli]	g-proteobacteria	Escherichia	coli
DUF2612 domain-containing protein [Escherichia coli]	g-proteobacteria	Escherichia	coli
DUF2612 domain-containing protein [Escherichia coli]	g-proteobacteria	Escherichia	coli
DUF2612 domain-containing protein [Escherichia coli]	g-proteobacteria	Escherichia	coli
DUF2612 domain-containing protein [Escherichia coli]	g-proteobacteria	Escherichia	coli
TPA: DUF2612 domain-containing protein [Escherichia coli]	g-proteobacteria	Escherichia	coli
DUF2612 domain-containing protein [Escherichia coli]	g-proteobacteria	Escherichia	coli
DUF2612 domain-containing protein [Escherichia coli]	g-proteobacteria	Escherichia	coli
DUF2612 domain-containing protein [Escherichia coli]	g-proteobacteria	Escherichia	coli
DUF2612 domain-containing protein [Escherichia coli]	g-proteobacteria	Escherichia	coli
DUF2612 domain-containing protein [Escherichia coli]	g-proteobacteria	Escherichia	coli
TPA: DUF2612 domain-containing protein [Escherichia coli]	g-proteobacteria	Escherichia	coli
DUF2612 domain-containing protein [Faecalibacterium prausnitzii]	firmicutes	Faecalibacterium	prausnitzii
DUF2612 domain-containing protein [Faecalibacterium sp. Marseille-Q4896]	firmicutes	Faecalibacterium	sp.	Marseille-Q4896
DUF2612 domain-containing protein [Faecalibacterium prausnitzii]	firmicutes	Faecalibacterium	prausnitzii
DUF2612 domain-containing protein [Faecalibacterium prausnitzii]	firmicutes	Faecalibacterium	prausnitzii
DUF2612 domain-containing protein [Faecalibacterium]	firmicutes	Faecalibacterium
DUF2612 domain-containing protein [Faecalibacterium prausnitzii]	firmicutes	Faecalibacterium	prausnitzii
DUF2612 domain-containing protein [Faecalibacterium sp. OF03-6AC]	firmicutes	Faecalibacterium	sp.	OF03-6AC
DUF2612 domain-containing protein [FCB group bacterium]	Balneolaeota	FCB	group	bacterium
hypothetical protein [Firmicutes bacterium]	Firmicutes	Firmicutes	bacterium
DUF2612 domain-containing protein [Francisella marina]	g-proteobacteria	Francisella	marina
DUF2612 domain-containing protein [Frateuria aurantia]	g-proteobacteria	Frateuria	aurantia
DUF2612 domain-containing protein [Frateuria sp. 5GH9-34]	g-proteobacteria	Frateuria	sp.	5GH9-34
DUF2612 domain-containing protein [Gallibacterium anatis]	g-proteobacteria	Gallibacterium	anatis
DUF2612 domain-containing protein [Gallibacterium anatis]	g-proteobacteria	Gallibacterium	anatis
DUF2612 domain-containing protein [Gallibacterium anatis]	g-proteobacteria	Gallibacterium	anatis
DUF2612 domain-containing protein [Gallibacterium salpingitidis]	g-proteobacteria	Gallibacterium	salpingitidis
DUF2612 domain-containing protein [Gallibacterium anatis]	g-proteobacteria	Gallibacterium	anatis
DUF2612 domain-containing protein [Gammaproteobacteria bacterium]	g-proteobacteria	Gammaproteobacteria	bacterium
DUF2612 domain-containing protein [Gammaproteobacteria bacterium]	g-proteobacteria	Gammaproteobacteria	bacterium
TPA: DUF2612 domain-containing protein [Gammaproteobacteria bacterium]	g-proteobacteria	Gammaproteobacteria	bacterium
DUF2612 domain-containing protein [Gammaproteobacteria bacterium]	g-proteobacteria	Gammaproteobacteria	bacterium
DUF2612 domain-containing protein [Gammaproteobacteria bacterium]	g-proteobacteria	Gammaproteobacteria	bacterium
DUF2612 domain-containing protein [Gellertiella hungarica]	a-proteobacteria	Gellertiella	hungarica
DUF2612 domain-containing protein [Gilliamella apicola]	g-proteobacteria	Gilliamella	apicola
DUF2612 domain-containing protein [Gilliamella apicola]	g-proteobacteria	Gilliamella	apicola
putative deoxycytidylate deaminase [Habropoda laboriosa]	Arthropoda	Habropoda	laboriosa
DUF2612 domain-containing protein [[Haemophilus] felis]	g-proteobacteria	Haemophilus	felis
DUF2612 domain-containing protein [[Haemophilus] felis]	g-proteobacteria	Haemophilus	felis										设置e值为0.001，选择PSI-BLAST，进行搜索，共1460条同源序列
DUF2612 domain-containing protein [[Haemophilus] felis]	g-proteobacteria	Haemophilus	felis
DUF2612 domain-containing protein [Haemophilus influenzae]	g-proteobacteria	Haemophilus	influenzae
DUF2612 domain-containing protein [Haemophilus influenzae]	g-proteobacteria	Haemophilus	influenzae
DUF2612 domain-containing protein [Haemophilus influenzae]	g-proteobacteria	Haemophilus	influenzae
DUF2612 domain-containing protein [Haemophilus influenzae]	g-proteobacteria	Haemophilus	influenzae
DUF2612 domain-containing protein [Haemophilus influenzae]	g-proteobacteria	Haemophilus	influenzae
DUF2612 domain-containing protein [Haemophilus influenzae]	g-proteobacteria	Haemophilus	influenzae
DUF2612 domain-containing protein [Haemophilus]	g-proteobacteria	Haemophilus
DUF2612 domain-containing protein [Haemophilus influenzae]	g-proteobacteria	Haemophilus	influenzae
DUF2612 domain-containing protein [Haemophilus influenzae]	g-proteobacteria	Haemophilus	influenzae
DUF2612 domain-containing protein [Haemophilus influenzae]	g-proteobacteria	Haemophilus	influenzae
DUF2612 domain-containing protein [Haemophilus influenzae]	g-proteobacteria	Haemophilus	influenzae
DUF2612 domain-containing protein [Haemophilus influenzae]	g-proteobacteria	Haemophilus	influenzae
DUF2612 domain-containing protein [Haemophilus influenzae]	g-proteobacteria	Haemophilus	influenzae
DUF2612 domain-containing protein [Haemophilus influenzae]	g-proteobacteria	Haemophilus	influenzae
DUF2612 domain-containing protein [Haemophilus influenzae]	g-proteobacteria	Haemophilus	influenzae
hypothetical protein CGSHi22121_01007 [Haemophilus influenzae 22.1-21]	g-proteobacteria	Haemophilus	influenzae	22.1-21
DUF2612 domain-containing protein [Haemophilus influenzae]	g-proteobacteria	Haemophilus	influenzae
DUF2612 domain-containing protein [Haemophilus haemolyticus]	g-proteobacteria	Haemophilus	haemolyticus
DUF2612 domain-containing protein [Haemophilus influenzae]	g-proteobacteria	Haemophilus	influenzae
DUF2612 domain-containing protein [Haemophilus paraphrohaemolyticus]	g-proteobacteria	Haemophilus	paraphrohaemolyticus
DUF2612 domain-containing protein [Haemophilus influenzae]	g-proteobacteria	Haemophilus	influenzae
DUF2612 domain-containing protein [Haemophilus parainfluenzae]	g-proteobacteria	Haemophilus	parainfluenzae
DUF2612 domain-containing protein [Haemophilus influenzae]	g-proteobacteria	Haemophilus	influenzae
DUF2612 domain-containing protein [Haemophilus influenzae]	g-proteobacteria	Haemophilus	influenzae
DUF2612 domain-containing protein [Haemophilus influenzae]	g-proteobacteria	Haemophilus	influenzae
DUF2612 domain-containing protein [Haemophilus sp. CCUG 60358]	g-proteobacteria	Haemophilus	sp.	CCUG	60358
DUF2612 domain-containing protein [Haemophilus haemolyticus]	g-proteobacteria	Haemophilus	haemolyticus
DUF2612 domain-containing protein [Haemophilus haemolyticus]	g-proteobacteria	Haemophilus	haemolyticus
DUF2612 domain-containing protein [Haemophilus haemolyticus]	g-proteobacteria	Haemophilus	haemolyticus
DUF2612 domain-containing protein [Haemophilus influenzae]	g-proteobacteria	Haemophilus	influenzae
DUF2612 domain-containing protein [Haemophilus influenzae]	g-proteobacteria	Haemophilus	influenzae
DUF2612 domain-containing protein [Haemophilus haemolyticus]	g-proteobacteria	Haemophilus	haemolyticus
DUF2612 domain-containing protein [Haemophilus aegyptius]	g-proteobacteria	Haemophilus	aegyptius
DUF2612 domain-containing protein [Haemophilus influenzae]	g-proteobacteria	Haemophilus	influenzae
DUF2612 domain-containing protein [Haemophilus haemolyticus]	g-proteobacteria	Haemophilus	haemolyticus
DUF2612 domain-containing protein [Haemophilus influenzae]	g-proteobacteria	Haemophilus	influenzae
DUF2612 domain-containing protein [Haemophilus seminalis]	g-proteobacteria	Haemophilus	seminalis
DUF2612 domain-containing protein [Haemophilus influenzae]	g-proteobacteria	Haemophilus	influenzae
DUF2612 domain-containing protein [Haemophilus influenzae]	g-proteobacteria	Haemophilus	influenzae
DUF2612 domain-containing protein [Haemophilus]	g-proteobacteria	Haemophilus
DUF2612 domain-containing protein [Haemophilus haemolyticus]	g-proteobacteria	Haemophilus	haemolyticus
DUF2612 domain-containing protein [Haemophilus influenzae]	g-proteobacteria	Haemophilus	influenzae
DUF2612 domain-containing protein [Haemophilus influenzae]	g-proteobacteria	Haemophilus	influenzae
DUF2612 domain-containing protein [Haemophilus influenzae]	g-proteobacteria	Haemophilus	influenzae
DUF2612 domain-containing protein [Haemophilus influenzae]	g-proteobacteria	Haemophilus	influenzae
DUF2612 domain-containing protein [Haemophilus sp. C1]	g-proteobacteria	Haemophilus	sp.	C1
DUF2612 domain-containing protein [Haemophilus influenzae]	g-proteobacteria	Haemophilus	influenzae
DUF2612 domain-containing protein [Haemophilus influenzae]	g-proteobacteria	Haemophilus	influenzae
DUF2612 domain-containing protein [Haemophilus influenzae]	g-proteobacteria	Haemophilus	influenzae
DUF2612 domain-containing protein [Hafnia paralvei]	g-proteobacteria	Hafnia	paralvei
DUF2612 domain-containing protein [Hafnia psychrotolerans]	g-proteobacteria	Hafnia	psychrotolerans
DUF2612 domain-containing protein [Histophilus somni]	g-proteobacteria	Histophilus	somni
DUF2612 domain-containing protein [Hoeflea alexandrii]	a-proteobacteria	Hoeflea	alexandrii
hypothetical protein [Idiomarinaceae bacterium]	g-proteobacteria	Idiomarinaceae	bacterium
DUF2612 domain-containing protein [Ignatzschineria larvae]	g-proteobacteria	Ignatzschineria	larvae
DUF2612 domain-containing protein [Jiella sp. R10]	a-proteobacteria	Jiella	sp.	R10
DUF2612 domain-containing protein [Kingella oralis]	b-proteobacteria	Kingella	oralis
DUF2612 domain-containing protein [Klebsiella pneumoniae]	g-proteobacteria	Klebsiella	pneumoniae
DUF2612 domain-containing protein [Klebsiella aerogenes]	g-proteobacteria	Klebsiella	aerogenes
DUF2612 domain-containing protein [Klebsiella pneumoniae]	g-proteobacteria	Klebsiella	pneumoniae
hypothetical protein CWN50_16755 [Klebsiella michiganensis]	g-proteobacteria	Klebsiella	michiganensis
DUF2612 domain-containing protein [Klebsiella aerogenes]	g-proteobacteria	Klebsiella	aerogenes
DUF2612 domain-containing protein [Klebsiella aerogenes]	g-proteobacteria	Klebsiella	aerogenes
DUF2612 domain-containing protein [Klebsiella aerogenes]	g-proteobacteria	Klebsiella	aerogenes
DUF2612 domain-containing protein [Klebsiella aerogenes]	g-proteobacteria	Klebsiella	aerogenes
DUF2612 domain-containing protein [unclassified Klebsiella]	g-proteobacteria	unclassified	Klebsiella
DUF2612 domain-containing protein [Kluyvera cryocrescens]	g-proteobacteria	Kluyvera	cryocrescens
DUF2612 domain-containing protein [Kluyvera cryocrescens]	g-proteobacteria	Kluyvera	cryocrescens
DUF2612 domain-containing protein [Kluyvera intermedia]	g-proteobacteria	Kluyvera	intermedia
DUF2612 domain-containing protein [Kosakonia cowanii]	g-proteobacteria	Kosakonia	cowanii
DUF2612 domain-containing protein [Laribacter hongkongensis]	b-proteobacteria	Laribacter	hongkongensis
DUF2612 domain-containing protein [Lelliottia sp. RWM.1]	g-proteobacteria	Lelliottia	sp.	RWM.1
DUF2612 domain-containing protein [Lelliottia sp. RWM.1]	g-proteobacteria	Lelliottia	sp.	RWM.1
hypothetical protein BGZ96_000968 [Linnemannia gamsii]	Mucoromycota (fungi)	Linnemannia	gamsii
TPA: DUF2612 domain-containing protein [Listeria monocytogenes]	Firmicutes	Listeria	monocytogenes
DUF2612 domain-containing protein [Lonepinella koalarum]	g-proteobacteria	Lonepinella	koalarum
DUF2612 domain-containing protein [Luteibacter sp. UNC138MFCol5.1]	g-proteobacteria	Luteibacter	sp.	UNC138MFCol5.1
DUF2612 domain-containing protein [Mannheimia bovis]	g-proteobacteria	Mannheimia	bovis
DUF2612 domain-containing protein [Mesorhizobium sp. BR1-1-16]	a-proteobacteria	Mesorhizobium	sp.	BR1-1-16
DUF2612 domain-containing protein [Mesorhizobium sp. 131-3-5]	a-proteobacteria	Mesorhizobium	sp.	131-3-5
DUF2612 domain-containing protein [Methylobacterium sp. CCH5-D2]	a-proteobacteria	Methylobacterium	sp.	CCH5-D2
hypothetical protein [Methylophaga sp.]	g-proteobacteria	Methylophaga	sp.
DUF2612 domain-containing protein [Methyloversatilis sp.]	b-proteobacteria	Methyloversatilis	sp.
DUF2612 domain-containing protein [Methyloversatilis discipulorum]	b-proteobacteria	Methyloversatilis	discipulorum
DUF2612 domain-containing protein [Microvirgula aerodenitrificans]	b-proteobacteria	Microvirgula	aerodenitrificans
DUF2612 domain-containing protein [Morganella morganii]	g-proteobacteria	Morganella	morganii
DUF2612 domain-containing protein [Morganella morganii]	g-proteobacteria	Morganella	morganii
TPA: DUF2612 domain-containing protein [Morganella morganii]	g-proteobacteria	Morganella	morganii
DUF2612 domain-containing protein [Morganella morganii]	g-proteobacteria	Morganella	morganii
TPA: DUF2612 domain-containing protein [Morganella morganii]	g-proteobacteria	Morganella	morganii
DUF2612 domain-containing protein [Mycoavidus cysteinexigens]	b-proteobacteria	Mycoavidus	cysteinexigens
DUF2612 domain-containing protein [Mycoavidus cysteinexigens]	b-proteobacteria	Mycoavidus	cysteinexigens
DUF2612 domain-containing protein [Mycoavidus cysteinexigens]	b-proteobacteria	Mycoavidus	cysteinexigens
DUF2612 domain-containing protein [Mycoavidus sp. SF9855]	b-proteobacteria	Mycoavidus	sp.	SF9855
hypothetical protein [Paenibacillus mucilaginosus]	firmicutes	Paenibacillus	mucilaginosus
DUF2612 domain-containing protein [Pandoraea pnomenusa]	b-proteobacteria	Pandoraea	pnomenusa
DUF2612 domain-containing protein [Pandoraea]	b-proteobacteria	Pandoraea
DUF2612 domain-containing protein [Pandoraea sputorum]	b-proteobacteria	Pandoraea	sputorum
DUF2612 domain-containing protein [Pantoea alhagi]	g-proteobacteria	Pantoea	alhagi
DUF2612 domain-containing protein [Pantoea agglomerans]	g-proteobacteria	Pantoea	agglomerans
DUF2612 domain-containing protein [Pantoea agglomerans]	g-proteobacteria	Pantoea	agglomerans
DUF2612 domain-containing protein [Pantoea agglomerans]	g-proteobacteria	Pantoea	agglomerans
DUF2612 domain-containing protein [Pantoea agglomerans]	g-proteobacteria	Pantoea	agglomerans
DUF2612 domain-containing protein [Pantoea ananatis]	g-proteobacteria	Pantoea	ananatis
DUF2612 domain-containing protein [Pantoea ananatis]	g-proteobacteria	Pantoea	ananatis
DUF2612 domain-containing protein [Pantoea ananatis]	g-proteobacteria	Pantoea	ananatis
DUF2612 domain-containing protein [Pantoea ananatis]	g-proteobacteria	Pantoea	ananatis
DUF2612 domain-containing protein [Pantoea eucalypti]	g-proteobacteria	Pantoea	eucalypti
uncharacterized protein DUF2612 [Pantoea ananatis]	g-proteobacteria	Pantoea	ananatis
DUF2612 domain-containing protein [Pantoea agglomerans]	g-proteobacteria	Pantoea	agglomerans
DUF2612 domain-containing protein [Pantoea ananatis]	g-proteobacteria	Pantoea	ananatis
DUF2612 domain-containing protein [Pantoea stewartii]	g-proteobacteria	Pantoea	stewartii
DUF2612 domain-containing protein [Pantoea agglomerans]	g-proteobacteria	Pantoea	agglomerans
DUF2612 domain-containing protein [Pantoea ananatis]	g-proteobacteria	Pantoea	ananatis
DUF2612 domain-containing protein [Pantoea ananatis]	g-proteobacteria	Pantoea	ananatis
DUF2612 domain-containing protein [Pantoea stewartii]	g-proteobacteria	Pantoea	stewartii
DUF2612 domain-containing protein [Pantoea agglomerans]	g-proteobacteria	Pantoea	agglomerans
DUF2612 domain-containing protein [Pantoea ananatis]	g-proteobacteria	Pantoea	ananatis
DUF2612 domain-containing protein [Pantoea ananatis]	g-proteobacteria	Pantoea	ananatis
DUF2612 domain-containing protein [Pantoea agglomerans]	g-proteobacteria	Pantoea	agglomerans
DUF2612 domain-containing protein [Pantoea]	g-proteobacteria	Pantoea
DUF2612 domain-containing protein [Pantoea ananatis]	g-proteobacteria	Pantoea	ananatis
DUF2612 domain-containing protein [Pantoea sp. BAV 3049]	g-proteobacteria	Pantoea	sp.	BAV	3049
DUF2612 domain-containing protein [Paraburkholderia tropica]	b-proteobacteria	Paraburkholderia	tropica
DUF2612 domain-containing protein [Paracandidimonas sp. Q2-2]	b-proteobacteria	Paracandidimonas	sp.	Q2-2
DUF2612 domain-containing protein [Parasutterella excrementihominis]	b-proteobacteria	Parasutterella	excrementihominis
DUF2612 domain-containing protein [[Pasteurella] aerogenes]	g-proteobacteria	Pasteurella	aerogenes
DUF2612 domain-containing protein [Pasteurella caecimuris]	g-proteobacteria	Pasteurella	caecimuris
DUF2612 domain-containing protein [Pasteurella multocida]	g-proteobacteria	Pasteurella	multocida
DUF2612 domain-containing protein [Pasteurella multocida]	g-proteobacteria	Pasteurella	multocida
DUF2612 domain-containing protein [Pasteurella canis]	g-proteobacteria	Pasteurella	canis
DUF2612 domain-containing protein [Pasteurella multocida]	g-proteobacteria	Pasteurella	multocida
DUF2612 domain-containing protein [Pasteurella multocida]	g-proteobacteria	Pasteurella	multocida
DUF2612 domain-containing protein [Pasteurella canis]	g-proteobacteria	Pasteurella	canis
hypothetical protein BGK37_12315 [Pasteurella multocida]	g-proteobacteria	Pasteurella	multocida
DUF2612 domain-containing protein [Pasteurella multocida]	g-proteobacteria	Pasteurella	multocida
DUF2612 domain-containing protein [Pasteurella multocida]	g-proteobacteria	Pasteurella	multocida
DUF2612 domain-containing protein [Pasteurella multocida]	g-proteobacteria	Pasteurella	multocida
DUF2612 domain-containing protein [Pasteurella multocida]	g-proteobacteria	Pasteurella	multocida
DUF2612 domain-containing protein [Pasteurella multocida]	g-proteobacteria	Pasteurella	multocida
DUF2612 domain-containing protein [Pasteurella skyensis]	g-proteobacteria	Pasteurella	skyensis
DUF2612 domain-containing protein [Pasteurellaceae]	g-proteobacteria	Pasteurellaceae
hypothetical protein [Pasteurellaceae bacterium Macca]	g-proteobacteria	Pasteurellaceae	bacterium	Macca
DUF2612 domain-containing protein [Patescibacteria group bacterium]	Patescibacteria group	Patescibacteria	group	bacterium
TPA: hypothetical protein [Pelotomaculum sp.]	firmicutes	Pelotomaculum	sp.
DUF2612 domain-containing protein [Phaeodactylibacter sp.]	Bacteroidota	Phaeodactylibacter	sp.
DUF2612 domain-containing protein [Phascolarctobacterium faecium]	firmicutes	Phascolarctobacterium	faecium
DUF2612 domain-containing protein [Phascolarctobacterium faecium]	firmicutes	Phascolarctobacterium	faecium
DUF2612 domain-containing protein [Phascolarctobacterium sp.]	firmicutes	Phascolarctobacterium	sp.
DUF2612 domain-containing protein [Photorhabdus luminescens]	g-proteobacteria	Photorhabdus	luminescens
DUF2612 domain-containing protein [Photorhabdus asymbiotica]	g-proteobacteria	Photorhabdus	asymbiotica
DUF2612 domain-containing protein [Photorhabdus luminescens]	g-proteobacteria	Photorhabdus	luminescens
hypothetical protein PUATCC27989T_01071 [Phytobacter ursingii]	g-proteobacteria	Phytobacter	ursingii
DUF2612 domain-containing protein [Pragia fontium]	g-proteobacteria	Pragia	fontium
DUF2612 domain-containing protein [Pragia fontium]	g-proteobacteria	Pragia	fontium
DUF2612 domain-containing protein [Pragia fontium]	g-proteobacteria	Pragia	fontium
DUF2612 domain-containing protein [Prevotella sp.]	Bacteroidota	Prevotella	sp.
DUF2612 domain-containing protein [Prevotella sp.]	Bacteroidota	Prevotella	sp.
DUF2612 domain-containing protein [Providencia stuartii]	g-proteobacteria	Providencia	stuartii
DUF2612 domain-containing protein [Providencia]	g-proteobacteria	Providencia
DUF2612 domain-containing protein [Providencia stuartii]	g-proteobacteria	Providencia	stuartii
DUF2612 domain-containing protein [Providencia stuartii]	g-proteobacteria	Providencia	stuartii
DUF2612 domain-containing protein [Providencia]	g-proteobacteria	Providencia
DUF2612 domain-containing protein [Providencia stuartii]	g-proteobacteria	Providencia	stuartii
DUF2612 domain-containing protein [Providencia]	g-proteobacteria	Providencia
DUF2612 domain-containing protein [Providencia stuartii]	g-proteobacteria	Providencia	stuartii
DUF2612 domain-containing protein [Providencia stuartii]	g-proteobacteria	Providencia	stuartii
DUF2612 domain-containing protein [Providencia stuartii]	g-proteobacteria	Providencia	stuartii
DUF2612 domain-containing protein [Providencia]	g-proteobacteria	Providencia
DUF2612 domain-containing protein [Providencia stuartii]	g-proteobacteria	Providencia	stuartii
DUF2612 domain-containing protein [Providencia stuartii]	g-proteobacteria	Providencia	stuartii
DUF2612 domain-containing protein [Providencia rettgeri]	g-proteobacteria	Providencia	rettgeri
DUF2612 domain-containing protein [Providencia rettgeri]	g-proteobacteria	Providencia	rettgeri
DUF2612 domain-containing protein [Providencia stuartii]	g-proteobacteria	Providencia	stuartii
DUF2612 domain-containing protein [Providencia stuartii]	g-proteobacteria	Providencia	stuartii
DUF2612 domain-containing protein [Providencia stuartii]	g-proteobacteria	Providencia	stuartii
DUF2612 domain-containing protein [Providencia stuartii]	g-proteobacteria	Providencia	stuartii
DUF2612 domain-containing protein [Providencia stuartii]	g-proteobacteria	Providencia	stuartii
TPA: DUF2612 domain-containing protein [Pseudomonas aeruginosa]	g-proteobacteria	Pseudomonas	aeruginosa
DUF2612 domain-containing protein [Pseudomonas fluorescens]	g-proteobacteria	Pseudomonas	fluorescens
DUF2612 domain-containing protein [Pseudomonas aeruginosa]	g-proteobacteria	Pseudomonas	aeruginosa
DUF2612 domain-containing protein [Pseudomonas sp. CFBP 13719]	g-proteobacteria	Pseudomonas	sp.	CFBP	13719
DUF2612 domain-containing protein [Pseudomonas sp. WS 5407]	g-proteobacteria	Pseudomonas	sp.	WS	5407
DUF2612 domain-containing protein [Pseudomonas sp. Leaf129]	g-proteobacteria	Pseudomonas	sp.	Leaf129
hypothetical protein ASF66_01100 [Pseudomonas sp. Leaf129]	g-proteobacteria	Pseudomonas	sp.	Leaf129
DUF2612 domain-containing protein [Pseudomonas umsongensis]	g-proteobacteria	Pseudomonas	umsongensis
DUF2612 domain-containing protein [Pseudomonas sp. NBRC 111144]	g-proteobacteria	Pseudomonas	sp.	NBRC	111144
DUF2612 domain-containing protein [Pseudomonas juntendi]	g-proteobacteria	Pseudomonas	juntendi
DUF2612 domain-containing protein [Pseudomonas sp. Eb3]	g-proteobacteria	Pseudomonas	sp.	Eb3
DUF2612 domain-containing protein [Pseudomonas sp. NFACC02]	g-proteobacteria	Pseudomonas	sp.	NFACC02
DUF2612 domain-containing protein [Pseudomonas sp. NBRC 111127]	g-proteobacteria	Pseudomonas	sp.	NBRC	111127
DUF2612 domain-containing protein [Pseudomonas putida]	g-proteobacteria	Pseudomonas	putida
DUF2612 domain-containing protein [Pseudomonas]	g-proteobacteria	Pseudomonas
DUF2612 domain-containing protein [Pseudomonas putida]	g-proteobacteria	Pseudomonas	putida
DUF2612 domain-containing protein [Pseudomonas juntendi]	g-proteobacteria	Pseudomonas	juntendi
DUF2612 domain-containing protein [Pseudomonas]	g-proteobacteria	Pseudomonas
DUF2612 domain-containing protein [Pseudomonas putida]	g-proteobacteria	Pseudomonas	putida
DUF2612 domain-containing protein [Pseudomonas juntendi]	g-proteobacteria	Pseudomonas	juntendi
hypothetical protein A3K88_02660 [Pseudomonas putida]	g-proteobacteria	Pseudomonas	putida
DUF2612 domain-containing protein [Pseudomonas protegens]	g-proteobacteria	Pseudomonas	protegens
DUF2612 domain-containing protein [Pseudomonas putida]	g-proteobacteria	Pseudomonas	putida
DUF2612 domain-containing protein [Pseudomonas putida]	g-proteobacteria	Pseudomonas	putida
DUF2612 domain-containing protein [Pseudomonas]	g-proteobacteria	Pseudomonas
DUF2612 domain-containing protein [Pseudomonas putida]	g-proteobacteria	Pseudomonas	putida
DUF2612 domain-containing protein [Pseudomonas juntendi]	g-proteobacteria	Pseudomonas	juntendi
DUF2612 domain-containing protein [Pseudomonas juntendi]	g-proteobacteria	Pseudomonas	juntendi
DUF2612 domain-containing protein [Pseudomonas putida]	g-proteobacteria	Pseudomonas	putida
DUF2612 domain-containing protein [Pseudomonas putida]	g-proteobacteria	Pseudomonas	putida
DUF2612 domain-containing protein [Pseudomonas putida]	g-proteobacteria	Pseudomonas	putida
DUF2612 domain-containing protein [Pseudomonas sp. NBRC 111127]	g-proteobacteria	Pseudomonas	sp.	NBRC	111127
DUF2612 domain-containing protein [Pseudomonas sp. LP_4_YM]	g-proteobacteria	Pseudomonas	sp.	LP_4_YM
DUF2612 domain-containing protein [Pseudomonas putida group]	g-proteobacteria	Pseudomonas	putida	group
DUF2612 domain-containing protein [Pseudomonas fluorescens]	g-proteobacteria	Pseudomonas	fluorescens
DUF2612 domain-containing protein [Pseudomonas fulva]	g-proteobacteria	Pseudomonas	fulva
DUF2612 domain-containing protein [Pseudomonas veronii]	g-proteobacteria	Pseudomonas	veronii
DUF2612 domain-containing protein [Pseudomonas fluorescens]	g-proteobacteria	Pseudomonas	fluorescens
DUF2612 domain-containing protein [Pseudomonas monteilii]	g-proteobacteria	Pseudomonas	monteilii
DUF2612 domain-containing protein [Pseudomonas sp. GL-B-16]	g-proteobacteria	Pseudomonas	sp.	GL-B-16
DUF2612 domain-containing protein [Pseudomonas putida]	g-proteobacteria	Pseudomonas	putida
DUF2612 domain-containing protein [Pseudomonas sp. A25(2017)]	g-proteobacteria	Pseudomonas	sp.	A25(2017)
DUF2612 domain-containing protein [Pseudomonas rhodesiae]	g-proteobacteria	Pseudomonas	rhodesiae
DUF2612 domain-containing protein [Pseudomonas brassicacearum]	g-proteobacteria	Pseudomonas	brassicacearum
DUF2612 domain-containing protein [Pseudomonas lactis]	g-proteobacteria	Pseudomonas	lactis
hypothetical protein B382_25502 [Pseudomonas stutzeri B1SMN1]	g-proteobacteria	Pseudomonas	stutzeri	B1SMN1
DUF2612 domain-containing protein [Pseudomonas sp. Y24-6]	g-proteobacteria	Pseudomonas	sp.	Y24-6
DUF2612 domain-containing protein [Pseudomonas veronii]	g-proteobacteria	Pseudomonas	veronii
DUF2612 domain-containing protein [Pseudomonas tohonis]	g-proteobacteria	Pseudomonas	tohonis
TPA: DUF2612 domain-containing protein [Pseudomonas lactis]	g-proteobacteria	Pseudomonas	lactis
DUF2612 domain-containing protein [Pseudomonas sp. MF6751]	g-proteobacteria	Pseudomonas	sp.	MF6751
DUF2612 domain-containing protein [Pseudomonas jessenii]	g-proteobacteria	Pseudomonas	jessenii
DUF2612 domain-containing protein [Pseudomonas]	g-proteobacteria	Pseudomonas
DUF2612 domain-containing protein [Pseudomonas tohonis]	g-proteobacteria	Pseudomonas	tohonis
DUF2612 domain-containing protein [Pseudomonas synxantha]	g-proteobacteria	Pseudomonas	synxantha
DUF2612 domain-containing protein [Pseudomonas fluorescens]	g-proteobacteria	Pseudomonas	fluorescens
DUF2612 domain-containing protein [Pseudomonas sp. Pc102]	g-proteobacteria	Pseudomonas	sp.	Pc102
hypothetical protein L682_09960 [Pseudomonas alcaligenes OT 69]	g-proteobacteria	Pseudomonas	alcaligenes	OT	69
DUF2612 domain-containing protein [Pseudomonas sp. A006]	g-proteobacteria	Pseudomonas	sp.	A006
DUF2612 domain-containing protein [Pseudomonas proteolytica]	g-proteobacteria	Pseudomonas	proteolytica
DUF2612 domain-containing protein [Pseudomonas aeruginosa]	g-proteobacteria	Pseudomonas	aeruginosa
DUF2612 domain-containing protein [Pseudomonas]	g-proteobacteria	Pseudomonas
DUF2612 domain-containing protein [Pseudomonas sp. LG1D9]	g-proteobacteria	Pseudomonas	sp.	LG1D9
DUF2612 domain-containing protein [Pseudomonas fluorescens]	g-proteobacteria	Pseudomonas	fluorescens
TPA: DUF2612 domain-containing protein [Pseudomonas aeruginosa]	g-proteobacteria	Pseudomonas	aeruginosa
DUF2612 domain-containing protein [Pseudomonas aeruginosa]	g-proteobacteria	Pseudomonas	aeruginosa
TPA: DUF2612 domain-containing protein [Pseudomonas aeruginosa]	g-proteobacteria	Pseudomonas	aeruginosa
DUF2612 domain-containing protein [Pseudomonas]	g-proteobacteria	Pseudomonas
DUF2612 domain-containing protein [Pseudomonas aeruginosa]	g-proteobacteria	Pseudomonas	aeruginosa
DUF2612 domain-containing protein [Pseudomonas aeruginosa]	g-proteobacteria	Pseudomonas	aeruginosa
TPA: DUF2612 domain-containing protein [Pseudomonas aeruginosa]	g-proteobacteria	Pseudomonas	aeruginosa
TPA: DUF2612 domain-containing protein [Pseudomonas aeruginosa]	g-proteobacteria	Pseudomonas	aeruginosa
DUF2612 domain-containing protein [Pseudomonas aeruginosa]	g-proteobacteria	Pseudomonas	aeruginosa
DUF2612 domain-containing protein [Pseudomonas aeruginosa]	g-proteobacteria	Pseudomonas	aeruginosa
DUF2612 domain-containing protein [Pseudomonas aeruginosa]	g-proteobacteria	Pseudomonas	aeruginosa
DUF2612 domain-containing protein [Pseudomonas cyclaminis]	g-proteobacteria	Pseudomonas	cyclaminis
DUF2612 domain-containing protein [Pseudomonas gessardii]	g-proteobacteria	Pseudomonas	gessardii
DUF2612 domain-containing protein [Pseudomonas aeruginosa]	g-proteobacteria	Pseudomonas	aeruginosa
DUF2612 domain-containing protein [Pseudomonas rhodesiae]	g-proteobacteria	Pseudomonas	rhodesiae
DUF2612 domain-containing protein [Pseudomonas bijieensis]	g-proteobacteria	Pseudomonas	bijieensis
DUF2612 domain-containing protein [Pseudomonas guariconensis]	g-proteobacteria	Pseudomonas	guariconensis
DUF2612 domain-containing protein [Pseudomonas otitidis]	g-proteobacteria	Pseudomonas	otitidis
DUF2612 domain-containing protein [Pseudomonas]	g-proteobacteria	Pseudomonas
DUF2612 domain-containing protein [Pseudomonas aeruginosa]	g-proteobacteria	Pseudomonas	aeruginosa
DUF2612 domain-containing protein [Pseudomonas otitidis]	g-proteobacteria	Pseudomonas	otitidis
DUF2612 domain-containing protein [Pseudomonas aeruginosa]	g-proteobacteria	Pseudomonas	aeruginosa
DUF2612 domain-containing protein [Pseudomonas]	g-proteobacteria	Pseudomonas
DUF2612 domain-containing protein [Pseudomonas aeruginosa]	g-proteobacteria	Pseudomonas	aeruginosa
DUF2612 domain-containing protein [Pseudomonas vancouverensis]	g-proteobacteria	Pseudomonas	vancouverensis
DUF2612 domain-containing protein [Pseudomonas sp. Eqa60]	g-proteobacteria	Pseudomonas	sp.	Eqa60
DUF2612 domain-containing protein [Pseudomonas protegens]	g-proteobacteria	Pseudomonas	protegens
DUF2612 domain-containing protein [Pseudomonas sp. S5D5]	g-proteobacteria	Pseudomonas	sp.	S5D5
TPA: DUF2612 domain-containing protein [Pseudomonas aeruginosa]	g-proteobacteria	Pseudomonas	aeruginosa
DUF2612 domain-containing protein [Pseudomonas parasichuanensis]	g-proteobacteria	Pseudomonas	parasichuanensis
DUF2612 domain-containing protein [Pusillimonas caeni]	b-proteobacteria	Pusillimonas	caeni
DUF2612 domain-containing protein [Rahnella perminowiae]	g-proteobacteria	Rahnella	perminowiae
DUF2612 domain-containing protein [Rahnella sp. BCC 1045]	g-proteobacteria	Rahnella	sp.	BCC	1045
DUF2612 domain-containing protein [Rahnella aceris]	g-proteobacteria	Rahnella	aceris
DUF2612 domain-containing protein [Rahnella sp. CJA17(1/100)]	g-proteobacteria	Rahnella	sp.	CJA17(1/100)
DUF2612 domain-containing protein [Rahnella aceris]	g-proteobacteria	Rahnella	aceris
DUF2612 domain-containing protein [Rahnella inusitata]	g-proteobacteria	Rahnella	inusitata
DUF2612 domain-containing protein [Raoultella planticola]	g-proteobacteria	Raoultella	planticola
DUF2612 domain-containing protein [Raoultella ornithinolytica]	g-proteobacteria	Raoultella	ornithinolytica
DUF2612 domain-containing protein [Raoultella ornithinolytica]	g-proteobacteria	Raoultella	ornithinolytica
DUF2612 domain-containing protein [Raoultella ornithinolytica]	g-proteobacteria	Raoultella	ornithinolytica
DUF2612 domain-containing protein [Rhizobium leguminosarum]	a-proteobacteria	Rhizobium	leguminosarum
DUF2612 domain-containing protein [Rhizobium leguminosarum]	a-proteobacteria	Rhizobium	leguminosarum
DUF2612 domain-containing protein [Rhizobium oryzihabitans]	a-proteobacteria	Rhizobium	oryzihabitans
DUF2612 domain-containing protein [Rhodanobacter fulvus]	g-proteobacteria	Rhodanobacter	fulvus
DUF2612 domain-containing protein [unclassified Rhodanobacter]	g-proteobacteria	unclassified	Rhodanobacter
hypothetical protein DI556_09860 [Rhodovulum sulfidophilum]	g-proteobacteria	Rhodovulum	sulfidophilum
DUF2612 domain-containing protein [Rodentibacter rarus]	g-proteobacteria	Rodentibacter	rarus
DUF2612 domain-containing protein [Rodentibacter trehalosifermentans]	g-proteobacteria	Rodentibacter	trehalosifermentans
DUF2612 domain-containing protein [Rodentibacter ratti]	g-proteobacteria	Rodentibacter	ratti
DUF2612 domain-containing protein [Rodentibacter heylii]	g-proteobacteria	Rodentibacter	heylii
DUF2612 domain-containing protein [Rodentibacter ratti]	g-proteobacteria	Rodentibacter	ratti
DUF2612 domain-containing protein [Rodentibacter mrazii]	g-proteobacteria	Rodentibacter	mrazii
DUF2612 domain-containing protein [Rouxiella aceris]	g-proteobacteria	Rouxiella	aceris
DUF2612 domain-containing protein [Rufibacter sediminis]	Bacteroidota	Rufibacter	sediminis
TPA: DUF2612 domain-containing protein [Salmonella enterica]	g-proteobacteria	Salmonella	enterica
DUF2612 domain-containing protein [Salmonella enterica]	g-proteobacteria	Salmonella	enterica
DUF2612 domain-containing protein [Salmonella enterica]	g-proteobacteria	Salmonella	enterica
DUF2612 domain-containing protein [Salmonella enterica subsp. salamae]	g-proteobacteria	Salmonella	enterica	subsp.	salamae
hypothetical protein [Salmonella enterica subsp. salamae]	g-proteobacteria	Salmonella	enterica	subsp.	salamae
hypothetical protein [Salmonella enterica subsp. salamae serovar Sofia]	g-proteobacteria	Salmonella	enterica	subsp.	salamae	serovar	Sofia
DUF2612 domain-containing protein [Salmonella enterica subsp. enterica]	g-proteobacteria	Salmonella	enterica	subsp.	enterica
hypothetical protein [Salmonella enterica subsp. salamae]	g-proteobacteria	Salmonella	enterica	subsp.	salamae
hypothetical protein [Salmonella enterica subsp. salamae serovar Sofia]	g-proteobacteria	Salmonella	enterica	subsp.	salamae	serovar	Sofia
DUF2612 domain-containing protein [Salmonella enterica]	g-proteobacteria	Salmonella	enterica
DUF2612 domain-containing protein [Salmonella enterica subsp. enterica]	g-proteobacteria	Salmonella	enterica	subsp.	enterica
DUF2612 domain-containing protein [Salmonella enterica]	g-proteobacteria	Salmonella	enterica
DUF2612 domain-containing protein [Salmonella enterica subsp. enterica serovar London]	g-proteobacteria	Salmonella	enterica	subsp.	enterica	serovar	London
DUF2612 domain-containing protein [Salmonella enterica]	g-proteobacteria	Salmonella	enterica
DUF2612 domain-containing protein [Salmonella enterica]	g-proteobacteria	Salmonella	enterica
DUF2612 domain-containing protein [Salmonella enterica]	g-proteobacteria	Salmonella	enterica
DUF2612 domain-containing protein [Salmonella enterica]	g-proteobacteria	Salmonella	enterica
DUF2612 domain-containing protein [Salmonella enterica]	g-proteobacteria	Salmonella	enterica
DUF2612 domain-containing protein [Salmonella enterica subsp. salamae]	g-proteobacteria	Salmonella	enterica	subsp.	salamae
DUF2612 domain-containing protein [Salmonella enterica]	g-proteobacteria	Salmonella	enterica
DUF2612 domain-containing protein [Salmonella enterica]	g-proteobacteria	Salmonella	enterica
DUF2612 domain-containing protein [Salmonella enterica]	g-proteobacteria	Salmonella	enterica
DUF2612 domain-containing protein [Salmonella enterica]	g-proteobacteria	Salmonella	enterica
DUF2612 domain-containing protein [Salmonella enterica subsp. enterica serovar Saintpaul]	g-proteobacteria	Salmonella	enterica	subsp.	enterica	serovar	Saintpaul
DUF2612 domain-containing protein [Salmonella enterica]	g-proteobacteria	Salmonella	enterica
DUF2612 domain-containing protein [Salmonella enterica]	g-proteobacteria	Salmonella	enterica
DUF2612 domain-containing protein [Salmonella enterica]	g-proteobacteria	Salmonella	enterica
DUF2612 domain-containing protein [Salmonella enterica]	g-proteobacteria	Salmonella	enterica
hypothetical protein [Salmonella enterica subsp. enterica serovar Sandiego]	g-proteobacteria	Salmonella	enterica	subsp.	enterica	serovar	Sandiego
DUF2612 domain-containing protein [Salmonella enterica]	g-proteobacteria	Salmonella	enterica
DUF2612 domain-containing protein [Salmonella enterica]	g-proteobacteria	Salmonella	enterica
DUF2612 domain-containing protein [Salmonella enterica]	g-proteobacteria	Salmonella	enterica
DUF2612 domain-containing protein [Salmonella enterica subsp. enterica serovar Cerro]	g-proteobacteria	Salmonella	enterica	subsp.	enterica	serovar	Cerro
hypothetical protein [Salmonella enterica subsp. enterica serovar Muenchen]	g-proteobacteria	Salmonella	enterica	subsp.	enterica	serovar	Muenchen
DUF2612 domain-containing protein [Salmonella enterica]	g-proteobacteria	Salmonella	enterica
DUF2612 domain-containing protein [Salmonella enterica]	g-proteobacteria	Salmonella	enterica
DUF2612 domain-containing protein [Salmonella enterica]	g-proteobacteria	Salmonella	enterica
TPA: DUF2612 domain-containing protein [Salmonella enterica]	g-proteobacteria	Salmonella	enterica
DUF2612 domain-containing protein [Salmonella enterica]	g-proteobacteria	Salmonella	enterica
DUF2612 domain-containing protein [Salmonella enterica]	g-proteobacteria	Salmonella	enterica
hypothetical protein [Salmonella enterica subsp. enterica]	g-proteobacteria	Salmonella	enterica	subsp.	enterica
DUF2612 domain-containing protein [Salmonella enterica]	g-proteobacteria	Salmonella	enterica
DUF2612 domain-containing protein [Salmonella enterica]	g-proteobacteria	Salmonella	enterica
DUF2612 domain-containing protein [Salmonella enterica subsp. enterica]	g-proteobacteria	Salmonella	enterica	subsp.	enterica
DUF2612 domain-containing protein [Salmonella enterica]	g-proteobacteria	Salmonella	enterica
DUF2612 domain-containing protein [Salmonella enterica subsp. salamae]	g-proteobacteria	Salmonella	enterica	subsp.	salamae
DUF2612 domain-containing protein [Salmonella enterica]	g-proteobacteria	Salmonella	enterica
DUF2612 domain-containing protein [Salmonella enterica]	g-proteobacteria	Salmonella	enterica
DUF2612 domain-containing protein [Salmonella enterica]	g-proteobacteria	Salmonella	enterica
DUF2612 domain-containing protein [Salmonella enterica]	g-proteobacteria	Salmonella	enterica
DUF2612 domain-containing protein [Salmonella enterica]	g-proteobacteria	Salmonella	enterica
DUF2612 domain-containing protein [Salmonella enterica]	g-proteobacteria	Salmonella	enterica
DUF2612 domain-containing protein [Salmonella enterica subsp. diarizonae]	g-proteobacteria	Salmonella	enterica	subsp.	diarizonae
DUF2612 domain-containing protein [Salmonella enterica]	g-proteobacteria	Salmonella	enterica
DUF2612 domain-containing protein [Salmonella enterica]	g-proteobacteria	Salmonella	enterica
DUF2612 domain-containing protein [Salmonella enterica]	g-proteobacteria	Salmonella	enterica
DUF2612 domain-containing protein [Salmonella enterica]	g-proteobacteria	Salmonella	enterica
DUF2612 domain-containing protein [Salmonella enterica subsp. salamae]	g-proteobacteria	Salmonella	enterica	subsp.	salamae
DUF2612 domain-containing protein [Salmonella enterica subsp. salamae]	g-proteobacteria	Salmonella	enterica	subsp.	salamae
hypothetical protein [Salmonella enterica subsp. salamae serovar Sofia]	g-proteobacteria	Salmonella	enterica	subsp.	salamae	serovar	Sofia
DUF2612 domain-containing protein [Salmonella enterica]	g-proteobacteria	Salmonella	enterica
DUF2612 domain-containing protein [Salmonella enterica]	g-proteobacteria	Salmonella	enterica
DUF2612 domain-containing protein [Salmonella enterica]	g-proteobacteria	Salmonella	enterica
DUF2612 domain-containing protein [Salmonella enterica]	g-proteobacteria	Salmonella	enterica
DUF2612 domain-containing protein [Salmonella enterica]	g-proteobacteria	Salmonella	enterica
DUF2612 domain-containing protein [Salmonella enterica]	g-proteobacteria	Salmonella	enterica
DUF2612 domain-containing protein [Salmonella enterica subsp. enterica]	g-proteobacteria	Salmonella	enterica	subsp.	enterica
DUF2612 domain-containing protein [Salmonella enterica]	g-proteobacteria	Salmonella	enterica
DUF2612 domain-containing protein [Salmonella enterica]	g-proteobacteria	Salmonella	enterica
DUF2612 domain-containing protein [Salmonella enterica]	g-proteobacteria	Salmonella	enterica
DUF2612 domain-containing protein [Salmonella enterica]	g-proteobacteria	Salmonella	enterica
DUF2612 domain-containing protein [Salmonella enterica]	g-proteobacteria	Salmonella	enterica
DUF2612 domain-containing protein [Salmonella enterica]	g-proteobacteria	Salmonella	enterica
DUF2612 domain-containing protein [Salmonella enterica subsp. enterica serovar Wangata]	g-proteobacteria	Salmonella	enterica	subsp.	enterica	serovar	Wangata
hypothetical protein KY1_25415 [Salmonella enterica subsp. enterica serovar Cerro str. FSL R8-0235]	g-proteobacteria	Salmonella	enterica	subsp.	enterica	serovar	Cerro	str.	FSL	R8-0235
DUF2612 domain-containing protein [Salmonella enterica subsp. enterica]	g-proteobacteria	Salmonella	enterica	subsp.	enterica
DUF2612 domain-containing protein [Salmonella enterica]	g-proteobacteria	Salmonella	enterica
DUF2612 domain-containing protein [Salmonella enterica]	g-proteobacteria	Salmonella	enterica
DUF2612 domain-containing protein [Salmonella enterica]	g-proteobacteria	Salmonella	enterica
DUF2612 domain-containing protein [Salmonella enterica]	g-proteobacteria	Salmonella	enterica
DUF2612 domain-containing protein [Salmonella enterica]	g-proteobacteria	Salmonella	enterica
DUF2612 domain-containing protein [Salmonella enterica subsp. enterica]	g-proteobacteria	Salmonella	enterica	subsp.	enterica
DUF2612 domain-containing protein [Salmonella enterica subsp. enterica serovar Typhimurium]	g-proteobacteria	Salmonella	enterica	subsp.	enterica	serovar	Typhimurium
DUF2612 domain-containing protein [Salmonella enterica subsp. salamae]	g-proteobacteria	Salmonella	enterica	subsp.	salamae
DUF2612 domain-containing protein [Salmonella enterica subsp. enterica]	g-proteobacteria	Salmonella	enterica	subsp.	enterica
DUF2612 domain-containing protein [Salmonella enterica subsp. enterica serovar Chailey]	g-proteobacteria	Salmonella	enterica	subsp.	enterica	serovar	Chailey
DUF2612 domain-containing protein [Salmonella enterica subsp. enterica serovar Typhimurium]	g-proteobacteria	Salmonella	enterica	subsp.	enterica	serovar	Typhimurium
DUF2612 domain-containing protein [Salmonella enterica]	g-proteobacteria	Salmonella	enterica
DUF2612 domain-containing protein [Salmonella enterica]	g-proteobacteria	Salmonella	enterica
DUF2612 domain-containing protein [Salmonella enterica subsp. enterica serovar Stanley]	g-proteobacteria	Salmonella	enterica	subsp.	enterica	serovar	Stanley
DUF2612 domain-containing protein [Salmonella enterica]	g-proteobacteria	Salmonella	enterica
DUF2612 domain-containing protein [Salmonella enterica subsp. enterica serovar Mikawasima]	g-proteobacteria	Salmonella	enterica	subsp.	enterica	serovar	Mikawasima
hypothetical protein SEEN6804_24016 [Salmonella enterica subsp. enterica serovar Newport str. 36804]	g-proteobacteria	Salmonella	enterica	subsp.	enterica	serovar	Newport	str.	36804
DUF2612 domain-containing protein [Salmonella enterica]	g-proteobacteria	Salmonella	enterica
DUF2612 domain-containing protein [Salmonella enterica]	g-proteobacteria	Salmonella	enterica
Hypothetical protein FORC30_2099 [Salmonella enterica]	g-proteobacteria	Salmonella	enterica
Protein of uncharacterised function (DUF2612) [Salmonella enterica subsp. enterica serovar Heidelberg]	g-proteobacteria	Salmonella	enterica	subsp.	enterica	serovar	Heidelberg
DUF2612 domain-containing protein [Salmonella enterica]	g-proteobacteria	Salmonella	enterica
DUF2612 domain-containing protein [Salmonella enterica subsp. enterica serovar Kottbus]	g-proteobacteria	Salmonella	enterica	subsp.	enterica	serovar	Kottbus
DUF2612 domain-containing protein [Salmonella enterica subsp. enterica serovar Java]	g-proteobacteria	Salmonella	enterica	subsp.	enterica	serovar	Java
DUF2612 domain-containing protein [Salmonella enterica subsp. enterica serovar Newport]	g-proteobacteria	Salmonella	enterica	subsp.	enterica	serovar	Newport
DUF2612 domain-containing protein [Salmonella enterica subsp. enterica]	g-proteobacteria	Salmonella	enterica	subsp.	enterica
DUF2612 domain-containing protein [Salmonella enterica]	g-proteobacteria	Salmonella	enterica
DUF2612 domain-containing protein [Salmonella enterica]	g-proteobacteria	Salmonella	enterica
TPA: DUF2612 domain-containing protein [Salmonella enterica subsp. enterica serovar Saintpaul]	g-proteobacteria	Salmonella	enterica	subsp.	enterica	serovar	Saintpaul
DUF2612 domain-containing protein [Salmonella enterica]	g-proteobacteria	Salmonella	enterica
DUF2612 domain-containing protein [Salmonella enterica]	g-proteobacteria	Salmonella	enterica
DUF2612 domain-containing protein [Salmonella enterica]	g-proteobacteria	Salmonella	enterica
DUF2612 domain-containing protein [Salmonella enterica subsp. enterica serovar Typhimurium]	g-proteobacteria	Salmonella	enterica	subsp.	enterica	serovar	Typhimurium
DUF2612 domain-containing protein [Salmonella enterica]	g-proteobacteria	Salmonella	enterica
DUF2612 domain-containing protein [Salmonella enterica]	g-proteobacteria	Salmonella	enterica
DUF2612 domain-containing protein [Salmonella enterica]	g-proteobacteria	Salmonella	enterica
DUF2612 domain-containing protein [Salmonella enterica]	g-proteobacteria	Salmonella	enterica
DUF2612 domain-containing protein [Salmonella enterica]	g-proteobacteria	Salmonella	enterica
DUF2612 domain-containing protein [Salmonella enterica subsp. enterica serovar Java]	g-proteobacteria	Salmonella	enterica	subsp.	enterica	serovar	Java
DUF2612 domain-containing protein [Salmonella enterica]	g-proteobacteria	Salmonella	enterica
TPA: DUF2612 domain-containing protein [Salmonella enterica subsp. enterica serovar Carrau]	g-proteobacteria	Salmonella	enterica	subsp.	enterica	serovar	Carrau
DUF2612 domain-containing protein [Salmonella enterica]	g-proteobacteria	Salmonella	enterica
DUF2612 domain-containing protein [Salmonella enterica subsp. enterica serovar Thompson]	g-proteobacteria	Salmonella	enterica	subsp.	enterica	serovar	Thompson
DUF2612 domain-containing protein [Salmonella enterica subsp. enterica]	g-proteobacteria	Salmonella	enterica	subsp.	enterica
DUF2612 domain-containing protein [Salmonella enterica subsp. enterica serovar Virchow]	g-proteobacteria	Salmonella	enterica	subsp.	enterica	serovar	Virchow
DUF2612 domain-containing protein [Salmonella enterica subsp. salamae]	g-proteobacteria	Salmonella	enterica	subsp.	salamae
DUF2612 domain-containing protein [Salmonella enterica]	g-proteobacteria	Salmonella	enterica
TPA: DUF2612 domain-containing protein [Salmonella enterica]	g-proteobacteria	Salmonella	enterica
DUF2612 domain-containing protein [Salmonella enterica]	g-proteobacteria	Salmonella	enterica
DUF2612 domain-containing protein [Salmonella enterica subsp. enterica serovar Lubbock]	g-proteobacteria	Salmonella	enterica	subsp.	enterica	serovar	Lubbock
DUF2612 domain-containing protein [Salmonella enterica]	g-proteobacteria	Salmonella	enterica
DUF2612 domain-containing protein [Salmonella enterica subsp. enterica]	g-proteobacteria	Salmonella	enterica	subsp.	enterica
DUF2612 domain-containing protein [Salmonella enterica]	g-proteobacteria	Salmonella	enterica
DUF2612 domain-containing protein [Salmonella enterica]	g-proteobacteria	Salmonella	enterica
DUF2612 domain-containing protein [Salmonella enterica]	g-proteobacteria	Salmonella	enterica
DUF2612 domain-containing protein [Salmonella enterica]	g-proteobacteria	Salmonella	enterica
DUF2612 domain-containing protein [Salmonella enterica subsp. enterica serovar Lille]	g-proteobacteria	Salmonella	enterica	subsp.	enterica	serovar	Lille
DUF2612 domain-containing protein [Salmonella enterica]	g-proteobacteria	Salmonella	enterica
DUF2612 domain-containing protein [Salmonella enterica]	g-proteobacteria	Salmonella	enterica
DUF2612 domain-containing protein [Salmonella enterica]	g-proteobacteria	Salmonella	enterica
DUF2612 domain-containing protein [Salmonella enterica]	g-proteobacteria	Salmonella	enterica
DUF2612 domain-containing protein [Salmonella enterica]	g-proteobacteria	Salmonella	enterica
DUF2612 domain-containing protein [Salmonella enterica]	g-proteobacteria	Salmonella	enterica
DUF2612 domain-containing protein [Salmonella enterica]	g-proteobacteria	Salmonella	enterica
DUF2612 domain-containing protein [Salmonella enterica subsp. enterica serovar Agona]	g-proteobacteria	Salmonella	enterica	subsp.	enterica	serovar	Agona
DUF2612 domain-containing protein [Salmonella enterica subsp. houtenae serovar 48:g,z51:-]	g-proteobacteria	Salmonella	enterica	subsp.	houtenae	serovar	48:g
DUF2612 domain-containing protein [Salmonella enterica]	g-proteobacteria	Salmonella	enterica
DUF2612 domain-containing protein [Salmonella enterica]	g-proteobacteria	Salmonella	enterica
DUF2612 domain-containing protein [Salmonella enterica subsp. houtenae]	g-proteobacteria	Salmonella	enterica	subsp.	houtenae
DUF2612 domain-containing protein [Salmonella enterica]	g-proteobacteria	Salmonella	enterica
DUF2612 domain-containing protein [Salmonella enterica]	g-proteobacteria	Salmonella	enterica
DUF2612 domain-containing protein [Salmonella enterica subsp. enterica]	g-proteobacteria	Salmonella	enterica	subsp.	enterica
DUF2612 domain-containing protein [Salmonella enterica]	g-proteobacteria	Salmonella	enterica
DUF2612 domain-containing protein [Salmonella enterica]	g-proteobacteria	Salmonella	enterica
DUF2612 domain-containing protein [Salmonella enterica subsp. enterica]	g-proteobacteria	Salmonella	enterica	subsp.	enterica
DUF2612 domain-containing protein [Salmonella enterica subsp. enterica serovar Typhimurium]	g-proteobacteria	Salmonella	enterica	subsp.	enterica	serovar	Typhimurium
Protein of uncharacterised function (DUF2612) [Salmonella enterica subsp. arizonae]	g-proteobacteria	Salmonella	enterica	subsp.	arizonae
DUF2612 domain-containing protein [Salmonella enterica subsp. enterica serovar Montevideo]	g-proteobacteria	Salmonella	enterica	subsp.	enterica	serovar	Montevideo
DUF2612 domain-containing protein [Salmonella enterica subsp. enterica serovar Infantis]	g-proteobacteria	Salmonella	enterica	subsp.	enterica	serovar	Infantis
DUF2612 domain-containing protein [Salmonella enterica]	g-proteobacteria	Salmonella	enterica
DUF2612 domain-containing protein [Salmonella enterica]	g-proteobacteria	Salmonella	enterica
DUF2612 domain-containing protein [Salmonella enterica]	g-proteobacteria	Salmonella	enterica
DUF2612 domain-containing protein [Salmonella enterica]	g-proteobacteria	Salmonella	enterica
DUF2612 domain-containing protein [Salmonella enterica]	g-proteobacteria	Salmonella	enterica
DUF2612 domain-containing protein [Salmonella enterica]	g-proteobacteria	Salmonella	enterica
DUF2612 domain-containing protein [Salmonella enterica]	g-proteobacteria	Salmonella	enterica
DUF2612 domain-containing protein [Salmonella enterica subsp. enterica serovar Cerro]	g-proteobacteria	Salmonella	enterica	subsp.	enterica	serovar	Cerro
DUF2612 domain-containing protein [Salmonella enterica]	g-proteobacteria	Salmonella	enterica
DUF2612 domain-containing protein [Salmonella enterica subsp. enterica]	g-proteobacteria	Salmonella	enterica	subsp.	enterica
DUF2612 domain-containing protein [Salmonella enterica subsp. enterica serovar Bredeney]	g-proteobacteria	Salmonella	enterica	subsp.	enterica	serovar	Bredeney
DUF2612 domain-containing protein [Salmonella enterica subsp. enterica serovar Typhimurium]	g-proteobacteria	Salmonella	enterica	subsp.	enterica	serovar	Typhimurium
DUF2612 domain-containing protein [Salmonella enterica]	g-proteobacteria	Salmonella	enterica
DUF2612 domain-containing protein [Salmonella enterica subsp. diarizonae serovar 59:z10:-]	g-proteobacteria	Salmonella	enterica	subsp.	diarizonae	serovar	59:z10:-
DUF2612 domain-containing protein [Salmonella enterica]	g-proteobacteria	Salmonella	enterica
DUF2612 domain-containing protein [Salmonella enterica]	g-proteobacteria	Salmonella	enterica
DUF2612 domain-containing protein [Salmonella enterica]	g-proteobacteria	Salmonella	enterica
DUF2612 domain-containing protein [Salmonella enterica]	g-proteobacteria	Salmonella	enterica
DUF2612 domain-containing protein [Salmonella enterica]	g-proteobacteria	Salmonella	enterica
DUF2612 domain-containing protein [Salmonella enterica]	g-proteobacteria	Salmonella	enterica
DUF2612 domain-containing protein [Salmonella enterica]	g-proteobacteria	Salmonella	enterica
DUF2612 domain-containing protein [Salmonella enterica subsp. enterica serovar Tennessee]	g-proteobacteria	Salmonella	enterica	subsp.	enterica	serovar	Tennessee
DUF2612 domain-containing protein [Salmonella enterica]	g-proteobacteria	Salmonella	enterica
DUF2612 domain-containing protein [Salmonella enterica]	g-proteobacteria	Salmonella	enterica
DUF2612 domain-containing protein [Salmonella enterica subsp. enterica serovar Grumpensis]	g-proteobacteria	Salmonella	enterica	subsp.	enterica	serovar	Grumpensis
DUF2612 domain-containing protein [Salmonella enterica]	g-proteobacteria	Salmonella	enterica
DUF2612 domain-containing protein [Salmonella enterica]	g-proteobacteria	Salmonella	enterica
DUF2612 domain-containing protein [Salmonella enterica]	g-proteobacteria	Salmonella	enterica
DUF2612 domain-containing protein [Salmonella enterica]	g-proteobacteria	Salmonella	enterica
DUF2612 domain-containing protein [Salmonella enterica subsp. enterica serovar Newport]	g-proteobacteria	Salmonella	enterica	subsp.	enterica	serovar	Newport
DUF2612 domain-containing protein [Salmonella enterica]	g-proteobacteria	Salmonella	enterica
DUF2612 domain-containing protein [Salmonella enterica subsp. enterica serovar Bahati]	g-proteobacteria	Salmonella	enterica	subsp.	enterica	serovar	Bahati
DUF2612 domain-containing protein [Salmonella enterica]	g-proteobacteria	Salmonella	enterica
DUF2612 domain-containing protein [Salmonella enterica subsp. arizonae]	g-proteobacteria	Salmonella	enterica	subsp.	arizonae
DUF2612 domain-containing protein [Salmonella enterica]	g-proteobacteria	Salmonella	enterica
DUF2612 domain-containing protein [Salmonella enterica subsp. enterica serovar Anatum]	g-proteobacteria	Salmonella	enterica	subsp.	enterica	serovar	Anatum
DUF2612 domain-containing protein [Salmonella enterica]	g-proteobacteria	Salmonella	enterica
DUF2612 domain-containing protein [Salmonella enterica]	g-proteobacteria	Salmonella	enterica
TPA: DUF2612 domain-containing protein [Salmonella enterica]	g-proteobacteria	Salmonella	enterica
DUF2612 domain-containing protein [Salmonella enterica]	g-proteobacteria	Salmonella	enterica
DUF2612 domain-containing protein [Salmonella enterica subsp. salamae]	g-proteobacteria	Salmonella	enterica	subsp.	salamae
DUF2612 domain-containing protein [Salmonella enterica subsp. enterica serovar Wangata]	g-proteobacteria	Salmonella	enterica	subsp.	enterica	serovar	Wangata
DUF2612 domain-containing protein [Salmonella enterica subsp. enterica serovar Java]	g-proteobacteria	Salmonella	enterica	subsp.	enterica	serovar	Java
DUF2612 domain-containing protein [Salmonella enterica subsp. enterica]	g-proteobacteria	Salmonella	enterica	subsp.	enterica
DUF2612 domain-containing protein [Salmonella enterica subsp. enterica serovar Monschaui]	g-proteobacteria	Salmonella	enterica	subsp.	enterica	serovar	Monschaui
DUF2612 domain-containing protein [Salmonella enterica]	g-proteobacteria	Salmonella	enterica
DUF2612 domain-containing protein [Salmonella enterica]	g-proteobacteria	Salmonella	enterica
DUF2612 domain-containing protein [Salmonella enterica subsp. enterica]	g-proteobacteria	Salmonella	enterica	subsp.	enterica
TPA: DUF2612 domain-containing protein [Salmonella enterica]	g-proteobacteria	Salmonella	enterica
DUF2612 domain-containing protein [Salmonella enterica]	g-proteobacteria	Salmonella	enterica
DUF2612 domain-containing protein [Salmonella enterica]	g-proteobacteria	Salmonella	enterica
DUF2612 domain-containing protein [Salmonella enterica subsp. enterica serovar Muenchen]	g-proteobacteria	Salmonella	enterica	subsp.	enterica	serovar	Muenchen
DUF2612 domain-containing protein [Salmonella enterica subsp. enterica]	g-proteobacteria	Salmonella	enterica	subsp.	enterica
DUF2612 domain-containing protein [Salmonella enterica]	g-proteobacteria	Salmonella	enterica
DUF2612 domain-containing protein [Salmonella enterica]	g-proteobacteria	Salmonella	enterica
DUF2612 domain-containing protein [Salmonella enterica]	g-proteobacteria	Salmonella	enterica
DUF2612 domain-containing protein [Salmonella enterica]	g-proteobacteria	Salmonella	enterica
DUF2612 domain-containing protein [Salmonella enterica subsp. enterica]	g-proteobacteria	Salmonella	enterica	subsp.	enterica
DUF2612 domain-containing protein [Salmonella enterica]	g-proteobacteria	Salmonella	enterica
DUF2612 domain-containing protein [Salmonella enterica]	g-proteobacteria	Salmonella	enterica
DUF2612 domain-containing protein [Salmonella enterica]	g-proteobacteria	Salmonella	enterica
DUF2612 domain-containing protein [Salmonella enterica]	g-proteobacteria	Salmonella	enterica
DUF2612 domain-containing protein [Salmonella enterica]	g-proteobacteria	Salmonella	enterica
DUF2612 domain-containing protein [Salmonella enterica]	g-proteobacteria	Salmonella	enterica
DUF2612 domain-containing protein [Salmonella enterica]	g-proteobacteria	Salmonella	enterica
DUF2612 domain-containing protein [Salmonella enterica]	g-proteobacteria	Salmonella	enterica
DUF2612 domain-containing protein [Salmonella enterica subsp. enterica]	g-proteobacteria	Salmonella	enterica	subsp.	enterica
DUF2612 domain-containing protein [Salmonella enterica]	g-proteobacteria	Salmonella	enterica
DUF2612 domain-containing protein [Salmonella enterica]	g-proteobacteria	Salmonella	enterica
DUF2612 domain-containing protein [Salmonella enterica subsp. enterica serovar Hadar]	g-proteobacteria	Salmonella	enterica	subsp.	enterica	serovar	Hadar
DUF2612 domain-containing protein [Salmonella enterica subsp. enterica]	g-proteobacteria	Salmonella	enterica	subsp.	enterica
DUF2612 domain-containing protein [Salmonella enterica]	g-proteobacteria	Salmonella	enterica
DUF2612 domain-containing protein [Salmonella enterica]	g-proteobacteria	Salmonella	enterica
DUF2612 domain-containing protein [Salmonella enterica]	g-proteobacteria	Salmonella	enterica
DUF2612 domain-containing protein [Salmonella enterica subsp. enterica]	g-proteobacteria	Salmonella	enterica	subsp.	enterica
DUF2612 domain-containing protein [Salmonella enterica subsp. enterica serovar Poona]	g-proteobacteria	Salmonella	enterica	subsp.	enterica	serovar	Poona
TPA: DUF2612 domain-containing protein [Salmonella enterica]	g-proteobacteria	Salmonella	enterica
TPA: DUF2612 domain-containing protein [Salmonella enterica]	g-proteobacteria	Salmonella	enterica
DUF2612 domain-containing protein [Salmonella enterica]	g-proteobacteria	Salmonella	enterica
DUF2612 domain-containing protein [Salmonella enterica]	g-proteobacteria	Salmonella	enterica
DUF2612 domain-containing protein [Salmonella enterica subsp. enterica serovar Typhimurium]	g-proteobacteria	Salmonella	enterica	subsp.	enterica	serovar	Typhimurium
DUF2612 domain-containing protein [Salmonella enterica subsp. enterica serovar Bareilly]	g-proteobacteria	Salmonella	enterica	subsp.	enterica	serovar	Bareilly
DUF2612 domain-containing protein [Salmonella enterica subsp. enterica serovar Bispebjerg]	g-proteobacteria	Salmonella	enterica	subsp.	enterica	serovar	Bispebjerg
DUF2612 domain-containing protein [Salmonella enterica subsp. enterica]	g-proteobacteria	Salmonella	enterica	subsp.	enterica
DUF2612 domain-containing protein [Salmonella enterica]	g-proteobacteria	Salmonella	enterica
DUF2612 domain-containing protein [Salmonella enterica subsp. enterica serovar Java]	g-proteobacteria	Salmonella	enterica	subsp.	enterica	serovar	Java
DUF2612 domain-containing protein [Salmonella enterica subsp. enterica serovar Durban]	g-proteobacteria	Salmonella	enterica	subsp.	enterica	serovar	Durban
DUF2612 domain-containing protein [Salmonella enterica subsp. enterica serovar Panama]	g-proteobacteria	Salmonella	enterica	subsp.	enterica	serovar	Panama
DUF2612 domain-containing protein [Salmonella enterica subsp. enterica serovar Newport]	g-proteobacteria	Salmonella	enterica	subsp.	enterica	serovar	Newport
DUF2612 domain-containing protein [Salmonella enterica]	g-proteobacteria	Salmonella	enterica
DUF2612 domain-containing protein [Salmonella enterica]	g-proteobacteria	Salmonella	enterica
DUF2612 domain-containing protein [Salmonella enterica]	g-proteobacteria	Salmonella	enterica
DUF2612 domain-containing protein [Salmonella enterica]	g-proteobacteria	Salmonella	enterica
DUF2612 domain-containing protein [Salmonella enterica]	g-proteobacteria	Salmonella	enterica
DUF2612 domain-containing protein [Salmonella enterica]	g-proteobacteria	Salmonella	enterica
TPA: DUF2612 domain-containing protein [Salmonella enterica subsp. enterica serovar Java]	g-proteobacteria	Salmonella	enterica	subsp.	enterica	serovar	Java
DUF2612 domain-containing protein [Salmonella enterica]	g-proteobacteria	Salmonella	enterica
DUF2612 domain-containing protein [Salmonella enterica subsp. salamae]	g-proteobacteria	Salmonella	enterica	subsp.	salamae
DUF2612 domain-containing protein [Salmonella enterica]	g-proteobacteria	Salmonella	enterica
DUF2612 domain-containing protein [Salmonella enterica subsp. enterica]	g-proteobacteria	Salmonella	enterica	subsp.	enterica
DUF2612 domain-containing protein [Salmonella enterica]	g-proteobacteria	Salmonella	enterica
DUF2612 domain-containing protein [Salmonella enterica]	g-proteobacteria	Salmonella	enterica
DUF2612 domain-containing protein [Salmonella enterica subsp. salamae serovar Sofia]	g-proteobacteria	Salmonella	enterica	subsp.	salamae	serovar	Sofia
DUF2612 domain-containing protein [Salmonella enterica subsp. enterica serovar Abony]	g-proteobacteria	Salmonella	enterica	subsp.	enterica	serovar	Abony
DUF2612 domain-containing protein [Salmonella enterica]	g-proteobacteria	Salmonella	enterica
DUF2612 domain-containing protein [Salmonella enterica]	g-proteobacteria	Salmonella	enterica
DUF2612 domain-containing protein [Salmonella enterica]	g-proteobacteria	Salmonella	enterica
DUF2612 domain-containing protein [Salmonella enterica]	g-proteobacteria	Salmonella	enterica
DUF2612 domain-containing protein [Salmonella enterica]	g-proteobacteria	Salmonella	enterica
DUF2612 domain-containing protein [Salmonella enterica]	g-proteobacteria	Salmonella	enterica
DUF2612 domain-containing protein [Salmonella enterica]	g-proteobacteria	Salmonella	enterica
TPA: DUF2612 domain-containing protein [Salmonella enterica]	g-proteobacteria	Salmonella	enterica
DUF2612 domain-containing protein [Salmonella enterica]	g-proteobacteria	Salmonella	enterica
DUF2612 domain-containing protein [Salmonella enterica]	g-proteobacteria	Salmonella	enterica
DUF2612 domain-containing protein [Salmonella enterica]	g-proteobacteria	Salmonella	enterica
DUF2612 domain-containing protein [Salmonella enterica]	g-proteobacteria	Salmonella	enterica
DUF2612 domain-containing protein [Salmonella enterica subsp. enterica serovar Newport]	g-proteobacteria	Salmonella	enterica	subsp.	enterica	serovar	Newport
DUF2612 domain-containing protein [Salmonella enterica]	g-proteobacteria	Salmonella	enterica
DUF2612 domain-containing protein [Salmonella enterica]	g-proteobacteria	Salmonella	enterica
DUF2612 domain-containing protein [Salmonella enterica subsp. enterica]	g-proteobacteria	Salmonella	enterica	subsp.	enterica
DUF2612 domain-containing protein [Salmonella enterica]	g-proteobacteria	Salmonella	enterica
DUF2612 domain-containing protein [Salmonella enterica]	g-proteobacteria	Salmonella	enterica
DUF2612 domain-containing protein [Salmonella enterica]	g-proteobacteria	Salmonella	enterica
DUF2612 domain-containing protein [Salmonella enterica]	g-proteobacteria	Salmonella	enterica
DUF2612 domain-containing protein [Salmonella enterica subsp. enterica serovar Java]	g-proteobacteria	Salmonella	enterica	subsp.	enterica	serovar	Java
DUF2612 domain-containing protein [Salmonella enterica subsp. enterica serovar Enteritidis]	g-proteobacteria	Salmonella	enterica	subsp.	enterica	serovar	Enteritidis
DUF2612 domain-containing protein [Salmonella enterica]	g-proteobacteria	Salmonella	enterica
DUF2612 domain-containing protein [Salmonella enterica]	g-proteobacteria	Salmonella	enterica
DUF2612 domain-containing protein [Salmonella enterica]	g-proteobacteria	Salmonella	enterica
DUF2612 domain-containing protein [Salmonella enterica subsp. enterica serovar Typhimurium]	g-proteobacteria	Salmonella	enterica	subsp.	enterica	serovar	Typhimurium
DUF2612 domain-containing protein [Salmonella enterica]	g-proteobacteria	Salmonella	enterica
DUF2612 domain-containing protein [Salmonella enterica subsp. enterica serovar Napoli]	g-proteobacteria	Salmonella	enterica	subsp.	enterica	serovar	Napoli
DUF2612 domain-containing protein [Salmonella enterica]	g-proteobacteria	Salmonella	enterica
DUF2612 domain-containing protein [Salmonella enterica]	g-proteobacteria	Salmonella	enterica
DUF2612 domain-containing protein [Salmonella enterica]	g-proteobacteria	Salmonella	enterica
DUF2612 domain-containing protein [Salmonella enterica]	g-proteobacteria	Salmonella	enterica
DUF2612 domain-containing protein [Salmonella enterica subsp. enterica]	g-proteobacteria	Salmonella	enterica	subsp.	enterica
DUF2612 domain-containing protein [Salmonella enterica]	g-proteobacteria	Salmonella	enterica
DUF2612 domain-containing protein [Salmonella enterica]	g-proteobacteria	Salmonella	enterica
DUF2612 domain-containing protein [Salmonella enterica]	g-proteobacteria	Salmonella	enterica
DUF2612 domain-containing protein [Salmonella enterica]	g-proteobacteria	Salmonella	enterica
DUF2612 domain-containing protein [Salmonella enterica]	g-proteobacteria	Salmonella	enterica
DUF2612 domain-containing protein [Salmonella enterica]	g-proteobacteria	Salmonella	enterica
DUF2612 domain-containing protein [Salmonella enterica]	g-proteobacteria	Salmonella	enterica
TPA: DUF2612 domain-containing protein [Salmonella enterica subsp. enterica serovar Blitta]	g-proteobacteria	Salmonella	enterica	subsp.	enterica	serovar	Blitta
DUF2612 domain-containing protein [Salmonella enterica subsp. enterica serovar Anatum]	g-proteobacteria	Salmonella	enterica	subsp.	enterica	serovar	Anatum
DUF2612 domain-containing protein [Salmonella enterica subsp. enterica serovar Glostrup]	g-proteobacteria	Salmonella	enterica	subsp.	enterica	serovar	Glostrup
DUF2612 domain-containing protein [Salmonella enterica subsp. enterica]	g-proteobacteria	Salmonella	enterica	subsp.	enterica
DUF2612 domain-containing protein [Salmonella enterica]	g-proteobacteria	Salmonella	enterica
DUF2612 domain-containing protein [Salmonella enterica subsp. enterica serovar Kokomlemle]	g-proteobacteria	Salmonella	enterica	subsp.	enterica	serovar	Kokomlemle
DUF2612 domain-containing protein [Salmonella enterica]	g-proteobacteria	Salmonella	enterica
TPA: DUF2612 domain-containing protein [Salmonella enterica]	g-proteobacteria	Salmonella	enterica
DUF2612 domain-containing protein [Salmonella enterica]	g-proteobacteria	Salmonella	enterica
DUF2612 domain-containing protein [Salmonella enterica]	g-proteobacteria	Salmonella	enterica
DUF2612 domain-containing protein [Salmonella enterica]	g-proteobacteria	Salmonella	enterica
DUF2612 domain-containing protein [Salmonella enterica]	g-proteobacteria	Salmonella	enterica
DUF2612 domain-containing protein [Salmonella enterica subsp. enterica]	g-proteobacteria	Salmonella	enterica	subsp.	enterica
DUF2612 domain-containing protein [Salmonella enterica]	g-proteobacteria	Salmonella	enterica
DUF2612 domain-containing protein [Salmonella enterica]	g-proteobacteria	Salmonella	enterica
DUF2612 domain-containing protein [Salmonella enterica]	g-proteobacteria	Salmonella	enterica
DUF2612 domain-containing protein [Salmonella enterica subsp. salamae]	g-proteobacteria	Salmonella	enterica	subsp.	salamae
DUF2612 domain-containing protein [Salmonella enterica]	g-proteobacteria	Salmonella	enterica
DUF2612 domain-containing protein [Salmonella enterica]	g-proteobacteria	Salmonella	enterica
DUF2612 domain-containing protein [Salmonella enterica]	g-proteobacteria	Salmonella	enterica
DUF2612 domain-containing protein [Salmonella sp. SG193]	g-proteobacteria	Salmonella	sp.	SG193
DUF2612 domain-containing protein [Salmonella enterica]	g-proteobacteria	Salmonella	enterica
DUF2612 domain-containing protein [Salmonella enterica subsp. enterica serovar Enteritidis]	g-proteobacteria	Salmonella	enterica	subsp.	enterica	serovar	Enteritidis
DUF2612 domain-containing protein [Salmonella enterica]	g-proteobacteria	Salmonella	enterica
DUF2612 domain-containing protein [Salmonella enterica subsp. enterica]	g-proteobacteria	Salmonella	enterica	subsp.	enterica
DUF2612 domain-containing protein [Salmonella enterica]	g-proteobacteria	Salmonella	enterica
DUF2612 domain-containing protein [Salmonella enterica subsp. enterica]	g-proteobacteria	Salmonella	enterica	subsp.	enterica
DUF2612 domain-containing protein [Salmonella enterica]	g-proteobacteria	Salmonella	enterica
DUF2612 domain-containing protein [Salmonella enterica]	g-proteobacteria	Salmonella	enterica
DUF2612 domain-containing protein [Salmonella enterica subsp. enterica serovar Montevideo]	g-proteobacteria	Salmonella	enterica	subsp.	enterica	serovar	Montevideo
DUF2612 domain-containing protein [Salmonella enterica subsp. enterica]	g-proteobacteria	Salmonella	enterica	subsp.	enterica
DUF2612 domain-containing protein [Salmonella enterica]	g-proteobacteria	Salmonella	enterica
DUF2612 domain-containing protein [Salmonella enterica subsp. enterica]	g-proteobacteria	Salmonella	enterica	subsp.	enterica
TPA: DUF2612 domain-containing protein [Salmonella enterica]	g-proteobacteria	Salmonella	enterica
DUF2612 domain-containing protein [Salmonella enterica]	g-proteobacteria	Salmonella	enterica
DUF2612 domain-containing protein [Salmonella enterica]	g-proteobacteria	Salmonella	enterica
DUF2612 domain-containing protein [Salmonella enterica subsp. enterica]	g-proteobacteria	Salmonella	enterica	subsp.	enterica
DUF2612 domain-containing protein [Salmonella enterica]	g-proteobacteria	Salmonella	enterica
DUF2612 domain-containing protein [Salmonella enterica subsp. salamae]	g-proteobacteria	Salmonella	enterica	subsp.	salamae
DUF2612 domain-containing protein [Salmonella enterica]	g-proteobacteria	Salmonella	enterica
DUF2612 domain-containing protein [Salmonella enterica]	g-proteobacteria	Salmonella	enterica
DUF2612 domain-containing protein [Salmonella enterica subsp. salamae]	g-proteobacteria	Salmonella	enterica	subsp.	salamae
DUF2612 domain-containing protein [Salmonella enterica]	g-proteobacteria	Salmonella	enterica
DUF2612 domain-containing protein [Salmonella enterica]	g-proteobacteria	Salmonella	enterica
DUF2612 domain-containing protein [Salmonella enterica subsp. enterica serovar Newport]	g-proteobacteria	Salmonella	enterica	subsp.	enterica	serovar	Newport
DUF2612 domain-containing protein [Salmonella enterica]	g-proteobacteria	Salmonella	enterica
DUF2612 domain-containing protein [Salmonella enterica]	g-proteobacteria	Salmonella	enterica
DUF2612 domain-containing protein [Salmonella enterica]	g-proteobacteria	Salmonella	enterica
DUF2612 domain-containing protein [Salmonella enterica]	g-proteobacteria	Salmonella	enterica
TPA: DUF2612 domain-containing protein [Salmonella enterica]	g-proteobacteria	Salmonella	enterica
DUF2612 domain-containing protein [Salmonella enterica subsp. enterica]	g-proteobacteria	Salmonella	enterica	subsp.	enterica
DUF2612 domain-containing protein [Salmonella enterica]	g-proteobacteria	Salmonella	enterica
DUF2612 domain-containing protein [Salmonella enterica]	g-proteobacteria	Salmonella	enterica
DUF2612 domain-containing protein [Salmonella enterica subsp. diarizonae]	g-proteobacteria	Salmonella	enterica	subsp.	diarizonae
DUF2612 domain-containing protein [Salmonella enterica]	g-proteobacteria	Salmonella	enterica
DUF2612 domain-containing protein [Salmonella enterica]	g-proteobacteria	Salmonella	enterica
DUF2612 domain-containing protein [Salmonella enterica]	g-proteobacteria	Salmonella	enterica
DUF2612 domain-containing protein [Salmonella enterica]	g-proteobacteria	Salmonella	enterica
DUF2612 domain-containing protein [Salmonella enterica]	g-proteobacteria	Salmonella	enterica
DUF2612 domain-containing protein [Salmonella enterica]	g-proteobacteria	Salmonella	enterica
DUF2612 domain-containing protein [Salmonella enterica subsp. enterica serovar Typhimurium]	g-proteobacteria	Salmonella	enterica	subsp.	enterica	serovar	Typhimurium
DUF2612 domain-containing protein [Salmonella enterica subsp. enterica]	g-proteobacteria	Salmonella	enterica	subsp.	enterica
DUF2612 domain-containing protein [Salmonella enterica]	g-proteobacteria	Salmonella	enterica
DUF2612 domain-containing protein [Salmonella enterica]	g-proteobacteria	Salmonella	enterica
DUF2612 domain-containing protein [Salmonella enterica]	g-proteobacteria	Salmonella	enterica
DUF2612 domain-containing protein [Salmonella enterica]	g-proteobacteria	Salmonella	enterica
DUF2612 domain-containing protein [Salmonella enterica]	g-proteobacteria	Salmonella	enterica
DUF2612 domain-containing protein [Salmonella enterica]	g-proteobacteria	Salmonella	enterica
DUF2612 domain-containing protein [Salmonella enterica]	g-proteobacteria	Salmonella	enterica
DUF2612 domain-containing protein [Salmonella enterica]	g-proteobacteria	Salmonella	enterica
DUF2612 domain-containing protein [Salmonella enterica]	g-proteobacteria	Salmonella	enterica
DUF2612 domain-containing protein [Salmonella enterica]	g-proteobacteria	Salmonella	enterica
DUF2612 domain-containing protein [Salmonella enterica subsp. enterica serovar Muenchen]	g-proteobacteria	Salmonella	enterica	subsp.	enterica	serovar	Muenchen
TPA: DUF2612 domain-containing protein [Salmonella enterica subsp. enterica]	g-proteobacteria	Salmonella	enterica	subsp.	enterica
DUF2612 domain-containing protein [Salmonella enterica]	g-proteobacteria	Salmonella	enterica
DUF2612 domain-containing protein [Salmonella enterica subsp. enterica serovar Veneziana]	g-proteobacteria	Salmonella	enterica	subsp.	enterica	serovar	Veneziana
DUF2612 domain-containing protein [Salmonella enterica]	g-proteobacteria	Salmonella	enterica
DUF2612 domain-containing protein [Salmonella enterica]	g-proteobacteria	Salmonella	enterica
DUF2612 domain-containing protein [Salmonella enterica subsp. salamae]	g-proteobacteria	Salmonella	enterica	subsp.	salamae
DUF2612 domain-containing protein [Salmonella enterica]	g-proteobacteria	Salmonella	enterica
DUF2612 domain-containing protein [Salmonella enterica]	g-proteobacteria	Salmonella	enterica
DUF2612 domain-containing protein [Salmonella enterica]	g-proteobacteria	Salmonella	enterica
DUF2612 domain-containing protein [Salmonella enterica]	g-proteobacteria	Salmonella	enterica
DUF2612 domain-containing protein [Salmonella enterica]	g-proteobacteria	Salmonella	enterica
DUF2612 domain-containing protein [Salmonella enterica]	g-proteobacteria	Salmonella	enterica
DUF2612 domain-containing protein [Salmonella enterica]	g-proteobacteria	Salmonella	enterica
DUF2612 domain-containing protein [Salmonella enterica subsp. enterica serovar Typhimurium]	g-proteobacteria	Salmonella	enterica	subsp.	enterica	serovar	Typhimurium
DUF2612 domain-containing protein [Salmonella enterica subsp. enterica serovar Derby]	g-proteobacteria	Salmonella	enterica	subsp.	enterica	serovar	Derby
DUF2612 domain-containing protein [Salmonella enterica]	g-proteobacteria	Salmonella	enterica
DUF2612 domain-containing protein [Salmonella enterica subsp. enterica serovar Hvittingfoss]	g-proteobacteria	Salmonella	enterica	subsp.	enterica	serovar	Hvittingfoss
DUF2612 domain-containing protein [Salmonella enterica]	g-proteobacteria	Salmonella	enterica
DUF2612 domain-containing protein [Salmonella enterica]	g-proteobacteria	Salmonella	enterica
DUF2612 domain-containing protein [Salmonella enterica]	g-proteobacteria	Salmonella	enterica
DUF2612 domain-containing protein [Salmonella enterica]	g-proteobacteria	Salmonella	enterica
DUF2612 domain-containing protein [Salmonella enterica]	g-proteobacteria	Salmonella	enterica
DUF2612 domain-containing protein [Salmonella enterica]	g-proteobacteria	Salmonella	enterica
TPA: DUF2612 domain-containing protein [Salmonella enterica subsp. enterica serovar Rissen]	g-proteobacteria	Salmonella	enterica	subsp.	enterica	serovar	Rissen
DUF2612 domain-containing protein [Salmonella enterica subsp. enterica serovar Bareilly]	g-proteobacteria	Salmonella	enterica	subsp.	enterica	serovar	Bareilly
DUF2612 domain-containing protein [Salmonella enterica]	g-proteobacteria	Salmonella	enterica
DUF2612 domain-containing protein [Salmonella enterica subsp. enterica serovar Napoli]	g-proteobacteria	Salmonella	enterica	subsp.	enterica	serovar	Napoli
DUF2612 domain-containing protein [Salmonella enterica subsp. enterica]	g-proteobacteria	Salmonella	enterica	subsp.	enterica
DUF2612 domain-containing protein [Salmonella enterica]	g-proteobacteria	Salmonella	enterica
DUF2612 domain-containing protein [Salmonella enterica subsp. enterica]	g-proteobacteria	Salmonella	enterica	subsp.	enterica
DUF2612 domain-containing protein [Salmonella enterica]	g-proteobacteria	Salmonella	enterica
DUF2612 domain-containing protein [Salmonella enterica subsp. houtenae str. CFSAN000557]	g-proteobacteria	Salmonella	enterica	subsp.	houtenae	str.	CFSAN000557
DUF2612 domain-containing protein [Salmonella enterica]	g-proteobacteria	Salmonella	enterica
DUF2612 domain-containing protein [Salmonella enterica]	g-proteobacteria	Salmonella	enterica
DUF2612 domain-containing protein [Salmonella enterica subsp. enterica]	g-proteobacteria	Salmonella	enterica	subsp.	enterica
DUF2612 domain-containing protein [Salmonella enterica subsp. houtenae]	g-proteobacteria	Salmonella	enterica	subsp.	houtenae
DUF2612 domain-containing protein [Salmonella enterica subsp. enterica]	g-proteobacteria	Salmonella	enterica	subsp.	enterica
DUF2612 domain-containing protein [Salmonella enterica]	g-proteobacteria	Salmonella	enterica
DUF2612 domain-containing protein [Salmonella enterica]	g-proteobacteria	Salmonella	enterica
DUF2612 domain-containing protein [Salmonella enterica subsp. diarizonae]	g-proteobacteria	Salmonella	enterica	subsp.	diarizonae
DUF2612 domain-containing protein [Salmonella enterica subsp. diarizonae]	g-proteobacteria	Salmonella	enterica	subsp.	diarizonae
DUF2612 domain-containing protein [Scandinavium goeteborgense]	g-proteobacteria	Scandinavium	goeteborgense
DUF2612 domain-containing protein [Serratia plymuthica]	g-proteobacteria	Serratia	plymuthica
DUF2612 domain-containing protein [Serratia marcescens]	g-proteobacteria	Serratia	marcescens
DUF2612 domain-containing protein [Serratia marcescens]	g-proteobacteria	Serratia	marcescens
DUF2612 domain-containing protein [Serratia marcescens]	g-proteobacteria	Serratia	marcescens
DUF2612 domain-containing protein [Serratia marcescens]	g-proteobacteria	Serratia	marcescens
DUF2612 domain-containing protein [Serratia marcescens]	g-proteobacteria	Serratia	marcescens
DUF2612 domain-containing protein [Serratia marcescens]	g-proteobacteria	Serratia	marcescens
DUF2612 domain-containing protein [Serratia]	g-proteobacteria	Serratia
DUF2612 domain-containing protein [Serratia marcescens]	g-proteobacteria	Serratia	marcescens
DUF2612 domain-containing protein [Serratia marcescens]	g-proteobacteria	Serratia	marcescens
DUF2612 domain-containing protein [Serratia marcescens]	g-proteobacteria	Serratia	marcescens
DUF2612 domain-containing protein [Serratia marcescens]	g-proteobacteria	Serratia	marcescens
DUF2612 domain-containing protein [Serratia marcescens]	g-proteobacteria	Serratia	marcescens
DUF2612 domain-containing protein [Serratia marcescens]	g-proteobacteria	Serratia	marcescens
DUF2612 domain-containing protein [Serratia marcescens]	g-proteobacteria	Serratia	marcescens
DUF2612 domain-containing protein [Serratia marcescens]	g-proteobacteria	Serratia	marcescens
DUF2612 domain-containing protein [Serratia marcescens]	g-proteobacteria	Serratia	marcescens
DUF2612 domain-containing protein [Serratia marcescens]	g-proteobacteria	Serratia	marcescens
DUF2612 domain-containing protein [Serratia marcescens]	g-proteobacteria	Serratia	marcescens
DUF2612 domain-containing protein [Serratia marcescens]	g-proteobacteria	Serratia	marcescens
DUF2612 domain-containing protein [Serratia marcescens]	g-proteobacteria	Serratia	marcescens
DUF2612 domain-containing protein [Serratia ureilytica]	g-proteobacteria	Serratia	ureilytica
DUF2612 domain-containing protein [Serratia marcescens]	g-proteobacteria	Serratia	marcescens
DUF2612 domain-containing protein [Serratia proteamaculans]	g-proteobacteria	Serratia	proteamaculans
DUF2612 domain-containing protein [Serratia plymuthica]	g-proteobacteria	Serratia	plymuthica
TPA: DUF2612 domain-containing protein [Serratia grimesii]	g-proteobacteria	Serratia	grimesii
DUF2612 domain-containing protein [Serratia marcescens]	g-proteobacteria	Serratia	marcescens
DUF2612 domain-containing protein [Serratia marcescens]	g-proteobacteria	Serratia	marcescens
DUF2612 domain-containing protein [Serratia proteamaculans]	g-proteobacteria	Serratia	proteamaculans
DUF2612 domain-containing protein [Serratia marcescens]	g-proteobacteria	Serratia	marcescens
DUF2612 domain-containing protein [Serratia marcescens]	g-proteobacteria	Serratia	marcescens
DUF2612 domain-containing protein [Serratia liquefaciens]	g-proteobacteria	Serratia	liquefaciens
DUF2612 domain-containing protein [Serratia quinivorans]	g-proteobacteria	Serratia	quinivorans
DUF2612 domain-containing protein [Serratia marcescens]	g-proteobacteria	Serratia	marcescens
TPA: DUF2612 domain-containing protein [Serratia marcescens]	g-proteobacteria	Serratia	marcescens
DUF2612 domain-containing protein [Serratia liquefaciens]	g-proteobacteria	Serratia	liquefaciens
DUF2612 domain-containing protein [Serratia proteamaculans]	g-proteobacteria	Serratia	proteamaculans
DUF2612 domain-containing protein [Serratia marcescens]	g-proteobacteria	Serratia	marcescens
DUF2612 domain-containing protein [Serratia marcescens]	g-proteobacteria	Serratia	marcescens
DUF2612 domain-containing protein [Serratia marcescens]	g-proteobacteria	Serratia	marcescens
DUF2612 domain-containing protein [Serratia marcescens]	g-proteobacteria	Serratia	marcescens
DUF2612 domain-containing protein [Serratia liquefaciens]	g-proteobacteria	Serratia	liquefaciens
Protein of uncharacterised function (DUF2612) [Serratia proteamaculans]	g-proteobacteria	Serratia	proteamaculans
Protein of uncharacterised function (DUF2612) [Serratia liquefaciens]	g-proteobacteria	Serratia	liquefaciens
DUF2612 domain-containing protein [Serratia liquefaciens]	g-proteobacteria	Serratia	liquefaciens
DUF2612 domain-containing protein [Serratia liquefaciens]	g-proteobacteria	Serratia	liquefaciens
Protein of uncharacterised function (DUF2612) [Serratia liquefaciens]	g-proteobacteria	Serratia	liquefaciens
DUF2612 domain-containing protein [Serratia liquefaciens]	g-proteobacteria	Serratia	liquefaciens
DUF2612 domain-containing protein [Serratia ureilytica]	g-proteobacteria	Serratia	ureilytica
TPA: hypothetical protein [Shigella sp.]	g-proteobacteria	Shigella	sp.
DUF2612 domain-containing protein [Sinobacteraceae bacterium]	g-proteobacteria	Sinobacteraceae	bacterium
DUF2612 domain-containing protein [Sodalis glossinidius]	g-proteobacteria	Sodalis	glossinidius
DUF2612 domain-containing protein [Sodalis glossinidius]	g-proteobacteria	Sodalis	glossinidius
DUF2612 domain-containing protein [Sporomusa ovata]	firmicutes	Sporomusa	ovata
DUF2612 domain-containing protein [Sporomusa sp. KB1]	firmicutes	Sporomusa	sp.	KB1
DUF2612 domain-containing protein [Staphylococcus haemolyticus]	firmicutes	Staphylococcus	haemolyticus
DUF2612 domain-containing protein [Stenotrophomonas maltophilia]	g-proteobacteria	Stenotrophomonas	maltophilia
DUF2612 domain-containing protein [Stenotrophomonas maltophilia]	g-proteobacteria	Stenotrophomonas	maltophilia
DUF2612 domain-containing protein [Stenotrophomonas maltophilia]	g-proteobacteria	Stenotrophomonas	maltophilia
DUF2612 domain-containing protein [Stenotrophomonas maltophilia]	g-proteobacteria	Stenotrophomonas	maltophilia
DUF2612 domain-containing protein [Streptococcus alactolyticus]	firmicutes	Streptococcus	alactolyticus
DUF2612 domain-containing protein [Stutzerimonas stutzeri]	g-proteobacteria	Stutzerimonas	stutzeri
DUF2612 domain-containing protein [Tatumella sp. JGM130]	g-proteobacteria	Tatumella	sp.	JGM130
DUF2612 domain-containing protein [Tropicimonas sp. IMCC34011]	a-proteobacteria	Tropicimonas	sp.	IMCC34011
DUF2612 domain-containing protein [Veillonella caviae]	firmicutes	Veillonella	caviae
DUF2612 domain-containing protein [Yersinia enterocolitica]	g-proteobacteria	Yersinia	enterocolitica
DUF2612 domain-containing protein [Yersinia frederiksenii]	g-proteobacteria	Yersinia	frederiksenii
DUF2612 domain-containing protein [Yersinia enterocolitica]	g-proteobacteria	Yersinia	enterocolitica
DUF2612 domain-containing protein [Yersinia alsatica]	g-proteobacteria	Yersinia	alsatica
DUF2612 domain-containing protein [Yersinia sp. IP36721]	g-proteobacteria	Yersinia	sp.	IP36721
DUF2612 domain-containing protein [Yersinia mollaretii]	g-proteobacteria	Yersinia	mollaretii
DUF2612 domain-containing protein [Yersinia enterocolitica]	g-proteobacteria	Yersinia	enterocolitica
DUF2612 domain-containing protein [Yersinia]	g-proteobacteria	Yersinia
DUF2612 domain-containing protein [Yersinia mollaretii]	g-proteobacteria	Yersinia	mollaretii
DUF2612 domain-containing protein [Yersinia pestis]	g-proteobacteria	Yersinia	pestis
hypothetical protein A8V48_21170 [Yersinia pestis]	g-proteobacteria	Yersinia	pestis
DUF2612 domain-containing protein [Yersinia mollaretii]	g-proteobacteria	Yersinia	mollaretii
DUF2612 domain-containing protein [Yersinia pestis]	g-proteobacteria	Yersinia	pestis
DUF2612 domain-containing protein [Yersinia pestis]	g-proteobacteria	Yersinia	pestis
DUF2612 domain-containing protein [Yersinia frederiksenii]	g-proteobacteria	Yersinia	frederiksenii
DUF2612 domain-containing protein [Yersinia pestis]	g-proteobacteria	Yersinia	pestis
TPA: Protein of unknown function (DUF2612) [Myoviridae sp.]		Myoviridae	sp.
protein of unknown function DUF2612 [Myoviridae sp. ctThM1]		Myoviridae	sp.	ctThM1
hypothetical protein [Myoviridae sp.]		Myoviridae	sp.
TPA: Protein of unknown function (DUF2612) [Myoviridae sp.]		Myoviridae	sp.
TPA: Protein of unknown function (DUF2612) [Myoviridae sp.]		Myoviridae	sp.
TPA: Protein of unknown function (DUF2612) [Myoviridae sp.]		Myoviridae	sp.
TPA: Protein of unknown function (DUF2612) [Myoviridae sp.]		Myoviridae	sp.
TPA: Protein of unknown function (DUF2612) [Myoviridae sp.]		Myoviridae	sp.
TPA: Protein of unknown function (DUF2612) [Myoviridae sp.]		Myoviridae	sp.
TPA: Protein of unknown function (DUF2612) [Myoviridae sp.]		Myoviridae	sp.
TPA: Protein of unknown function (DUF2612) [Myoviridae sp.]		Myoviridae	sp.
TPA: Protein of unknown function (DUF2612) [Myoviridae sp.]		Myoviridae	sp.
TPA: Protein of unknown function (DUF2612) [Myoviridae sp.]		Myoviridae	sp.
TPA: Protein of unknown function (DUF2612) [Myoviridae sp.]		Myoviridae	sp.
TPA: Protein of unknown function (DUF2612) [Myoviridae sp.]		Myoviridae	sp.
TPA: Protein of unknown function (DUF2612) [Myoviridae sp.]		Myoviridae	sp.
TPA: Protein of unknown function (DUF2612) [Myoviridae sp.]		Myoviridae	sp.
TPA: Protein of unknown function (DUF2612) [Myoviridae sp.]		Myoviridae	sp.
TPA: Protein of unknown function (DUF2612) [Myoviridae sp.]		Myoviridae	sp.
TPA: Protein of unknown function (DUF2612) [Myoviridae sp.]		Myoviridae	sp.
TPA: Protein of unknown function (DUF2612) [Myoviridae sp.]		Myoviridae	sp.
TPA: Protein of unknown function (DUF2612) [Myoviridae sp.]		Myoviridae	sp.
TPA: Protein of unknown function (DUF2612) [Myoviridae sp.]		Myoviridae	sp.
TPA: Protein of unknown function (DUF2612) [Myoviridae sp.]		Myoviridae	sp.
TPA: Protein of unknown function (DUF2612) [Myoviridae sp.]		Myoviridae	sp.
TPA: Protein of unknown function (DUF2612) [Myoviridae sp.]		Myoviridae	sp.
TPA: Protein of unknown function (DUF2612) [Myoviridae sp.]		Myoviridae	sp.
TPA: Protein of unknown function (DUF2612) [Myoviridae sp.]		Myoviridae	sp.
TPA: Protein of unknown function (DUF2612) [Myoviridae sp. ctVKV3]		Myoviridae	sp.	ctVKV3
TPA: Protein of unknown function (DUF2612) [Myoviridae sp.]		Myoviridae	sp.
TPA: Protein of unknown function (DUF2612) [Myoviridae sp. ctKZW4]		Myoviridae	sp.	ctKZW4
TPA: Protein of unknown function (DUF2612) [Myoviridae sp.]		Myoviridae	sp.
TPA: Protein of unknown function (DUF2612) [Myoviridae sp.]		Myoviridae	sp.
TPA: Protein of unknown function (DUF2612) [Myoviridae sp.]		Myoviridae	sp.
TPA: Protein of unknown function (DUF2612) [Myoviridae sp.]		Myoviridae	sp.
TPA: Protein of unknown function (DUF2612) [Myoviridae sp.]		Myoviridae	sp.
TPA: Protein of unknown function (DUF2612) [Myoviridae sp.]		Myoviridae	sp.
TPA: Protein of unknown function (DUF2612) [Myoviridae sp.]		Myoviridae	sp.
TPA: Protein of unknown function (DUF2612) [Myoviridae sp.]		Myoviridae	sp.
TPA: Protein of unknown function (DUF2612) [Myoviridae sp.]		Myoviridae	sp.
TPA: Protein of unknown function (DUF2612) [Myoviridae sp.]		Myoviridae	sp.
TPA: Protein of unknown function (DUF2612) [Myoviridae sp.]		Myoviridae	sp.
TPA: Protein of unknown function (DUF2612) [Myoviridae sp.]		Myoviridae	sp.
TPA: Protein of unknown function (DUF2612) [Myoviridae sp.]		Myoviridae	sp.
TPA: Protein of unknown function (DUF2612) [Myoviridae sp.]		Myoviridae	sp.
TPA: Protein of unknown function (DUF2612) [Myoviridae sp.]		Myoviridae	sp.
TPA: Protein of unknown function (DUF2612) [Myoviridae sp.]		Myoviridae	sp.
TPA: Protein of unknown function (DUF2612) [Myoviridae sp.]		Myoviridae	sp.
TPA: Protein of unknown function (DUF2612) [Myoviridae sp.]		Myoviridae	sp.
TPA: Protein of unknown function (DUF2612) [Myoviridae sp.]		Myoviridae	sp.
TPA: Protein of unknown function (DUF2612) [Myoviridae sp.]		Myoviridae	sp.
TPA: Protein of unknown function (DUF2612) [Myoviridae sp.]		Myoviridae	sp.
TPA: Protein of unknown function (DUF2612) [Myoviridae sp.]		Myoviridae	sp.
TPA: Protein of unknown function (DUF2612) [Myoviridae sp.]		Myoviridae	sp.
TPA: Protein of unknown function (DUF2612) [Myoviridae sp.]		Myoviridae	sp.
TPA: Protein of unknown function (DUF2612) [Myoviridae sp.]		Myoviridae	sp.
TPA: Protein of unknown function (DUF2612) [Myoviridae sp.]		Myoviridae	sp.
TPA: Protein of unknown function (DUF2612) [Myoviridae sp.]		Myoviridae	sp.
TPA: Protein of unknown function (DUF2612) [Myoviridae sp.]		Myoviridae	sp.
TPA: Protein of unknown function (DUF2612) [Myoviridae sp.]		Myoviridae	sp.
TPA: Protein of unknown function (DUF2612) [Myoviridae sp.]		Myoviridae	sp.
TPA: Protein of unknown function (DUF2612) [Myoviridae sp.]		Myoviridae	sp.
TPA: Protein of unknown function (DUF2612) [Myoviridae sp.]		Myoviridae	sp.
TPA: Protein of unknown function (DUF2612) [Myoviridae sp.]		Myoviridae	sp.
TPA: Protein of unknown function (DUF2612) [Myoviridae sp.]		Myoviridae	sp.
TPA: Protein of unknown function (DUF2612) [Myoviridae sp.]		Myoviridae	sp.
TPA: Protein of unknown function (DUF2612) [Myoviridae sp.]		Myoviridae	sp.
TPA: Protein of unknown function (DUF2612) [Myoviridae sp.]		Myoviridae	sp.
TPA: Protein of unknown function (DUF2612) [Myoviridae sp.]		Myoviridae	sp.
TPA: Protein of unknown function (DUF2612) [Myoviridae sp. ctbwh6]		Myoviridae	sp.	ctbwh6
TPA: Protein of unknown function (DUF2612) [Myoviridae sp.]		Myoviridae	sp.
TPA: Protein of unknown function (DUF2612) [Myoviridae sp.]		Myoviridae	sp.
TPA: Protein of unknown function (DUF2612) [Myoviridae sp.]		Myoviridae	sp.
TPA: Protein of unknown function (DUF2612) [Myoviridae sp.]		Myoviridae	sp.
TPA: Protein of unknown function (DUF2612) [Myoviridae sp.]		Myoviridae	sp.
TPA: Protein of unknown function (DUF2612) [Myoviridae sp.]		Myoviridae	sp.
TPA: Protein of unknown function DUF2612 [Myoviridae sp. ctVDo27]		Myoviridae	sp.	ctVDo27
TPA: Protein of unknown function (DUF2612) [Myoviridae sp.]		Myoviridae	sp.
TPA: Protein of unknown function (DUF2612) [Myoviridae sp.]		Myoviridae	sp.
TPA: Protein of unknown function (DUF2612) [Myoviridae sp.]		Myoviridae	sp.
TPA: Protein of unknown function (DUF2612) [Myoviridae sp.]		Myoviridae	sp.
TPA: Protein of unknown function (DUF2612) [Myoviridae sp.]		Myoviridae	sp.
TPA: Protein of unknown function (DUF2612) [Myoviridae sp.]		Myoviridae	sp.
TPA: Protein of unknown function (DUF2612) [Myoviridae sp.]		Myoviridae	sp.
TPA: Protein of unknown function (DUF2612) [Myoviridae sp.]		Myoviridae	sp.
hypothetical protein [Myoviridae sp.]		Myoviridae	sp.
TPA: Protein of unknown function (DUF2612) [Myoviridae sp.]		Myoviridae	sp.
TPA: Protein of unknown function (DUF2612) [Myoviridae sp.]		Myoviridae	sp.
TPA: Protein of unknown function (DUF2612) [Myoviridae sp.]		Myoviridae	sp.
TPA: Protein of unknown function (DUF2612) [Myoviridae sp.]		Myoviridae	sp.
hypothetical protein [Myoviridae sp.]		Myoviridae	sp.
TPA: Protein of unknown function (DUF2612) [Myoviridae sp.]		Myoviridae	sp.
hypothetical protein [Myoviridae sp.]		Myoviridae	sp.
TPA: Protein of unknown function (DUF2612) [Myoviridae sp.]		Myoviridae	sp.
TPA: Protein of unknown function (DUF2612) [Myoviridae sp.]		Myoviridae	sp.
TPA: Protein of unknown function (DUF2612) [Myoviridae sp.]		Myoviridae	sp.
TPA: Protein of unknown function (DUF2612) [Myoviridae sp.]		Myoviridae	sp.
TPA: Protein of unknown function (DUF2612) [Myoviridae sp.]		Myoviridae	sp.
TPA: Protein of unknown function (DUF2612) [Myoviridae sp.]		Myoviridae	sp.
TPA: Protein of unknown function (DUF2612) [Myoviridae sp.]		Myoviridae	sp.
TPA: Protein of unknown function (DUF2612) [Myoviridae sp.]		Myoviridae	sp.
TPA: Protein of unknown function (DUF2612) [Myoviridae sp.]		Myoviridae	sp.
TPA: Protein of unknown function (DUF2612) [Myoviridae sp.]		Myoviridae	sp.
TPA: Protein of unknown function (DUF2612) [Myoviridae sp.]		Myoviridae	sp.
TPA: Protein of unknown function (DUF2612) [Siphoviridae sp.]		Siphoviridae	sp.
TPA: Protein of unknown function (DUF2612) [Siphoviridae sp.]		Siphoviridae	sp.
TPA: Protein of unknown function (DUF2612) [Siphoviridae sp.]		Siphoviridae	sp.
TPA: Protein of unknown function (DUF2612) [Siphoviridae sp.]		Siphoviridae	sp.
TPA: Protein of unknown function (DUF2612) [Siphoviridae sp.]		Siphoviridae	sp.
TPA: Protein of unknown function (DUF2612) [Siphoviridae sp.]		Siphoviridae	sp.
TPA: Protein of unknown function (DUF2612) [Siphoviridae sp.]		Siphoviridae	sp.
TPA: Protein of unknown function (DUF2612) [Siphoviridae sp.]		Siphoviridae	sp.
TPA: Protein of unknown function (DUF2612) [Siphoviridae sp.]		Siphoviridae	sp.
TPA: Protein of unknown function (DUF2612) [Siphoviridae sp.]		Siphoviridae	sp.
TPA: Protein of unknown function (DUF2612) [Siphoviridae sp.]		Siphoviridae	sp.
TPA: Protein of unknown function (DUF2612) [Siphoviridae sp.]		Siphoviridae	sp.
TPA: Protein of unknown function (DUF2612) [Siphoviridae sp.]		Siphoviridae	sp.
TPA: Protein of unknown function (DUF2612) [Siphoviridae sp.]		Siphoviridae	sp.
TPA: Protein of unknown function (DUF2612) [Siphoviridae sp.]		Siphoviridae	sp.
TPA: Protein of unknown function (DUF2612) [Siphoviridae sp.]		Siphoviridae	sp.
TPA: Protein of unknown function (DUF2612) [Siphoviridae sp.]		Siphoviridae	sp.
protein of unknown function DUF2612 [Vibrio phage 217E38-1]		Vibrio	phage	217E38-1
protein of unknown function DUF2612 [Vibrio phage 466E53-1]		Vibrio	phage	466E53-1
protein of unknown function DUF2612 [Vibrio phage 511E55-1]		Vibrio	phage	511E55-1
baseplate wedge protein [Vibrio phage vB_VhaM_VH-8]		Vibrio	phage	vB_VhaM_VH-8
hypothetical protein X1_70 [Yersinia phage vB_Yen_X1]		Yersinia	phage	vB_Yen_X1
hypothetical protein vBYenM12_76 [Yersinia phage vB_YenM_12]		Yersinia	phage	vB_YenM_12
Protein of unknown function DUF2612 [uncultured Caudovirales phage]		uncultured	Caudovirales	phage
putative structural component [Pseudomonas phage POR1]		Pseudomonas	phage	POR1
hypothetical protein PJG4_083 [Pseudomonas phage JG004]		Pseudomonas	phage	JG004
hypothetical protein BN405_2-10_Ab1_orf_70 [Pseudomonas phage vB_PaeM_C2-10_Ab1]		Pseudomonas	phage	vB_PaeM_C2-10_Ab1
hypothetical protein [Pseudomonas phage PaGz-1]		Pseudomonas	phage	PaGz-1
hypothetical protein Y35_GM000100 [Pseudomonas phage YS35]		Pseudomonas	phage	YS35
hypothetical protein [Bacteriophage sp.]		Bacteriophage	sp.
Protein of unknown function (DUF2612) [Bacteriophage sp.]		Bacteriophage	sp.
Protein of unknown function (DUF2612) [Bacteriophage sp.]		Bacteriophage	sp.
protein of unknown function (DUF2612) [Bacteriophage sp.]		Bacteriophage	sp.
TPA: Protein of unknown function (DUF2612) [Bacteriophage sp.]		Bacteriophage	sp.
TPA: Protein of unknown function (DUF2612) [Bacteriophage sp.]		Bacteriophage	sp.
protein of unknown function (DUF2612) [Bacteriophage sp.]		Bacteriophage	sp.
hypothetical protein [Bacteriophage sp.]		Bacteriophage	sp.
TPA: Protein of unknown function (DUF2612) [Bacteriophage sp.]		Bacteriophage	sp.
hypothetical protein Tp178MES00d2C33159851_103 [Prokaryotic dsDNA virus sp.]		Prokaryotic	dsDNA	virus	sp.
hypothetical protein GOVbin8609_21 [Prokaryotic dsDNA virus sp.]		Prokaryotic	dsDNA	virus	sp.
hypothetical protein GOVbin1096_58 [Prokaryotic dsDNA virus sp.]		Prokaryotic	dsDNA	virus	sp.
tail fiber like protein [Proteus phage vB_PmiP_RS51pmB]		Proteus	phage	vB_PmiP_RS51pmB
putative tail component [Acinetobacter phage YMC13/03/R2096]		Acinetobacter	phage	YMC13/03/R2096
hypothetical protein [Acinetobacter phage vB_AbaM_P1]		Acinetobacter	phage	vB_AbaM_P1
baseplate wedge protein [Acinetobacter phage Mithridates]		Acinetobacter	phage	Mithridates
hypothetical protein PSYG_00068 [Psychrobacter phage pOW20-A]		Psychrobacter	phage	pOW20-A
Tail protein [Psychrobacter phage D'Alembert]		Psychrobacter	phage	D'Alembert
hypothetical protein [Pseudomonas phage vB_PaeM_C2-10_Ab08]		Pseudomonas	phage	vB_PaeM_C2-10_Ab08
DUF2612 phage-associated domain-containing protein [Pseudomonas phage EM]		Pseudomonas	phage	EM
hypothetical protein PAK_P100024 [Pseudomonas phage PAK_P1]		Pseudomonas	phage	PAK_P1
hypothetical protein CNR37_00172 [Pseudomonas phage ventosus]		Pseudomonas	phage	ventosus
hypothetical protein PPSC2_25 [Pseudomonas phage PPSC2]		Pseudomonas	phage	PPSC2
tail protein [Pseudomonas phage M5.1]		Pseudomonas	phage	M5.1
hypothetical protein phiPsa267_085 [Pseudomonas phage phiPsa267]		Pseudomonas	phage	phiPsa267
hypothetical protein PJKIFABJ_00106 [Pseudomonas phage PE09]		Pseudomonas	phage	PE09
hypothetical protein CF96_gp140 [Pseudomonas phage phiPsa374]		Pseudomonas	phage	phiPsa374
hypothetical protein [Pseudomonas phage Kremar]		Pseudomonas	phage	Kremar
hypothetical protein VCM_00092 [Pseudomonas phage VCM]		Pseudomonas	phage	VCM
hypothetical protein uav_093 [Pseudomonas phage UAVern]		Pseudomonas	phage	UAVern
hypothetical protein PHB09_056 [Pseudomonas phage PHB09]		Pseudomonas	phage	PHB09
hypothetical protein BH774_gp126 [Pseudomonas phage vB_PsyM_KIL1]		Pseudomonas	phage	vB_PsyM_KIL1
hypothetical protein FDI83_gp133 [Pseudomonas phage vB_PsyM_KIL4]		Pseudomonas	phage	vB_PsyM_KIL4
hypothetical protein vB_PsyM_KIL2_0082 [Pseudomonas phage vB_PsyM_KIL2]		Pseudomonas	phage	vB_PsyM_KIL2
putative tail component [Pseudomonas phage phiK7A1]		Pseudomonas	phage	phiK7A1
hypothetical protein PAK_P30024 [Pseudomonas phage PAK_P3]		Pseudomonas	phage	PAK_P3
hypothetical protein VC54_gp131 [Pseudomonas phage vB_PaeM_PAO1_Ab03]		Pseudomonas	phage	vB_PaeM_PAO1_Ab03
putative tail component [Acinetobacter phage vB_AbaM_Acibel004]		Acinetobacter	phage	vB_AbaM_Acibel004
hypothetical protein BJD49_gp136 [Acinetobacter phage vB_AbaM_phiAbaA1]		Acinetobacter	phage	vB_AbaM_phiAbaA1
hypothetical protein TAC_0063 [Acinetobacter phage TAC1]		Acinetobacter	phage	TAC1
putative baseplate protein [Acinetobacter phage Liucustia]		Acinetobacter	phage	Liucustia
hypothetical protein FKOIJHOC_00164 [Acinetobacter phage Ab_121]		Acinetobacter	phage	Ab_121
hypothetical protein HOU35_gp127 [Acinetobacter phage vB_AbaM_B09_Aci05]		Acinetobacter	phage	vB_AbaM_B09_Aci05
hypothetical protein HOU29_gp130 [Acinetobacter phage vB_AbaM_B09_Aci01-1]		Acinetobacter	phage	vB_AbaM_B09_Aci01-1
baseplate wedge protein [Acinetobacter phage Phab24]		Acinetobacter	phage	Phab24
hypothetical protein vBAbaMD22_40 [Acinetobacter phage vB_AbaM_D22]		Acinetobacter	phage	vB_AbaM_D22
baseplate wedge protein [Acinetobacter phage BS46]		Acinetobacter	phage	BS46
Protein of uncharacterised function (DUF2612) [Acinetobacter phage MD-2021a]		Acinetobacter	phage	MD-2021a
baseplate wedge protein [Acinetobacter phage vB_AbaM_B9]		Acinetobacter	phage	vB_AbaM_B9
baseplate protein [Acinetobacter phage TaPaz]		Acinetobacter	phage	TaPaz
baseplate protein [Acinetobacter phage AM24]		Acinetobacter	phage	AM24
baseplate wedge protein [Edwardsiella phage vB_EtaM_ET-ABTNL-9]		Edwardsiella	phage	vB_EtaM_ET-ABTNL-9
DUF2612 domain-containing protein [Edwardsiella phage vB_EpM_ZHS]		Edwardsiella	phage	vB_EpM_ZHS
DUF2612 domain-containing protein [Elizabethkingia phage EKP1]		Elizabethkingia	phage	EKP1
DUF2612 domain-containing protein [Pectinobacterium phage PEAT2]		Pectinobacterium	phage	PEAT2
baseplate J protein [Phage vB_KsaM-C1]		Phage	vB_KsaM-C1
TPA: Protein of unknown function (DUF2612) [Podoviridae sp.]		Podoviridae	sp.
structural protein [Klebsiella phage VLCpiM12a]		Klebsiella	phage	VLCpiM12a
coil containing protein [Klebsiella phage vB_KleM_KB2]		Klebsiella	phage	vB_KleM_KB2
DUF2612 domain-containing protein [Klebsiella phage vB_KpnM_KpV79]		Klebsiella	phage	vB_KpnM_KpV79
hypothetical protein [Klebsiella phage BUCT_47333]		Klebsiella	phage	BUCT_47333
hypothetical protein [Aeromonas phage ZPAH14]		Aeromonas	phage	ZPAH14
hypothetical protein [Aeromonas phage BUCT696]		Aeromonas	phage	BUCT696
DUF2612 domain-containing protein [Klebsiella phage vB_KpnM_KpV52]		Klebsiella	phage	vB_KpnM_KpV52
hypothetical protein MEW1_26 [Klebsiella phage MEW1]		Klebsiella	phage	MEW1
hypothetical protein Geezett_047 [Klebsiella phage Geezett]		Klebsiella	phage	Geezett
coil containing protein [Klebsiella phage vB_KpnM_JustaPhage]		Klebsiella	phage	vB_KpnM_JustaPhage
coil containing protein [Klebsiella phage vB_KpnM_FZ14]		Klebsiella	phage	vB_KpnM_FZ14
baseplate protein [Escherichia phage Mangalitsa]		Escherichia	phage	Mangalitsa
hypothetical protein phiPLPE_62 [Iodobacter phage PhiPLPE]		Iodobacter	phage	PhiPLPE
DUF2612 domain-containing protein [Klebsiella phage vB_KpnM_IME346]		Klebsiella	phage	vB_KpnM_IME346
hypothetical protein [Klebsiella phage BUCT_49532]		Klebsiella	phage	BUCT_49532
structural protein [Pantoea phage vB_PagM_AAM22]		Pantoea	phage	vB_PagM_AAM22
hypothetical protein [Escherichia phage ZCEC13]		Escherichia	phage	ZCEC13
DUF2612 domain-containing protein [Aggregatibacter phage S1249]		Aggregatibacter	phage	S1249
pf11041 family protein [Shewanella phage Spp001]		Shewanella	phage	Spp001
putative bacteriophage protein [Acinetobacter baumannii]		Acinetobacter	baumannii
putative bacteriophage replication protein P [Pantoea ananatis LMG 5342]		Pantoea	ananatis	LMG	5342

## Sheet: phage homologs
Description(Sequences with E-value BETTER than threshold)	Scientific Name	Max Score	Total Score	Query Cover	E value	Per. ident	Acc. Len	Accession
baseplate protein [Acinetobacter phage AM24]	Acinetobacter phage AM24	70.9	70.9	0.6	7e-14	31.33	208	APD20277.1
baseplate wedge protein [Acinetobacter phage BS46]	Acinetobacter phage BS46	82	82	0.6	5e-18	32.89	207	QEP53224.1
Protein of uncharacterised function (DUF2612) [Acinetobacter phage MD-2021a]	Acinetobacter phage MD-2021a	79.7	79.7	0.6	3e-17	33.33	207	CAH1066880.1
putative phage related protein [Acinetobacter phage MD-2021a]	Acinetobacter phage MD-2021a	58.2	58.2	0.57	2e-09	27.86	197	CAH1080219.1
baseplate wedge protein [Acinetobacter phage Mithridates]	Acinetobacter phage Mithridates	73.9	73.9	0.6	4e-15	32.67	208	QVG63975.1
baseplate wedge protein [Acinetobacter phage Phab24]	Acinetobacter phage Phab24	82.4	82.4	0.6	3e-18	32.89	207	QXM18614.1
baseplate protein [Acinetobacter phage TaPaz]	Acinetobacter phage TaPaz	78.2	78.2	0.6	1e-16	32.68	207	QVW53854.1
baseplate wedge protein [Acinetobacter phage vB_AbaM_B9]	Acinetobacter phage vB_AbaM_B9	79.7	79.7	0.6	4e-17	33.33	207	AWD93227.1
putative tail component [Acinetobacter phage YMC13/03/R2096]	Acinetobacter phage YMC13/03/R2096	74.3	74.3	0.6	4e-15	32.67	208	YP_009146793.1
DUF2612 domain-containing protein [Aggregatibacter phage S1249]	Aggregatibacter phage S1249	73.6	73.6	0.45	4e-15	35.45	191	YP_003344785.1
hypothetical protein [Bacteriophage sp.]	Bacteriophage sp.	73.2	73.2	0.58	9e-15	32.87	217	QHJ83303.1
hypothetical protein [Bacteriophage sp.]	Bacteriophage sp.	73.2	73.2	0.58	1e-14	32.87	217	QHJ83303.1
Protein of unknown function (DUF2612) [Bacteriophage sp.]	Bacteriophage sp.	67	67	0.69	2e-12	29.41	228	UWD67752.1
Protein of unknown function (DUF2612) [Bacteriophage sp.]	Bacteriophage sp.	67	67	0.69	2e-12	29.41	230	UVX71381.1
protein of unknown function (DUF2612) [Bacteriophage sp.]	Bacteriophage sp.	66.6	66.6	0.69	3e-12	29.41	228	UVX59753.1
TPA: Protein of unknown function (DUF2612) [Bacteriophage sp.]	Bacteriophage sp.	63.5	63.5	0.45	2e-11	32.73	191	DAM99438.1
TPA: Protein of unknown function (DUF2612) [Bacteriophage sp.]	Bacteriophage sp.	57	57	0.53	4e-09	32.31	190	DAI70344.1
TPA: Protein of unknown function (DUF2612) [Bacteriophage sp.]	Bacteriophage sp.	54.7	54.7	0.79	4e-08	23.71	222	DAO01673.1
protein of unknown function (DUF2612) [Bacteriophage sp.]	Bacteriophage sp.	53.5	53.5	0.8	7e-08	25.13	190	UVX62728.1
protein of unknown function (DUF2612) [Bacteriophage sp.]	Bacteriophage sp.	53.5	53.5	0.8	8e-08	25.13	190	UVX62728.1
hypothetical protein [Bacteriophage sp.]	Bacteriophage sp.	52.8	52.8	0.58	2e-07	26.57	237	QHJ81547.1
TPA: Protein of unknown function (DUF2612) [Bacteriophage sp.]	Bacteriophage sp.	52	52	0.63	4e-07	28.39	227	DAW99460.1
TPA: Protein of unknown function (DUF2612) [Bacteriophage sp.]	Bacteriophage sp.	51.2	51.2	0.63	8e-07	27.74	261	DAW06667.1
TPA: Protein of unknown function (DUF2612) [Bacteriophage sp.]	Bacteriophage sp.	51.2	51.2	0.63	9e-07	27.74	261	DAW06667.1
TPA: Protein of unknown function (DUF2612) [Bacteriophage sp.]	Bacteriophage sp.	49.7	49.7	0.51	2e-06	33.86	257	DAW96819.1
TPA: Protein of unknown function (DUF2612) [Bacteriophage sp.]	Bacteriophage sp.	49.3	49.3	0.51	2e-06	32.54	226	DAI70242.1
TPA: Protein of unknown function (DUF2612) [Bacteriophage sp.]	Bacteriophage sp.	49.7	49.7	0.51	3e-06	33.86	257	DAW96819.1
TPA: Protein of unknown function (DUF2612) [Bacteriophage sp.]	Bacteriophage sp.	49.3	49.3	0.51	3e-06	32.54	226	DAI70242.1
Protein of unknown function (DUF2612) [Bacteriophage sp.]	Bacteriophage sp.	48.1	48.1	0.65	9e-06	27.5	258	UWI36090.1
TPA: Protein of unknown function (DUF2612) [Bacteriophage sp.]	Bacteriophage sp.	43.9	43.9	0.52	0.0002	31.06	226	DAI83430.1
DUF2612 domain-containing protein [Edwardsiella phage vB_EpM_ZHS]	Edwardsiella phage vB_EpM_ZHS	63.5	63.5	0.73	4e-11	29.89	223	UNA00786.1
baseplate wedge protein [Edwardsiella phage vB_EtaM_ET-ABTNL-9]	Edwardsiella phage vB_EtaM_ET-ABTNL-9	85.1	85.1	0.6	7e-19	33.33	249	QFP93505.1
DUF2612 domain-containing protein [Elizabethkingia phage EKP1]	Elizabethkingia phage EKP1	52.8	52.8	0.55	3e-07	30	226	UKL15099.1
DUF2612 domain-containing protein [Escherichia phage BUCT618]	Escherichia phage BUCT618	47.8	47.8	0.88	1e-05	23.15	216	UOK17899.1
hypothetical protein [Escherichia phage vB_EcoM-606R2]	Escherichia phage vB_EcoM-606R2	46.2	46.2	0.52	3e-05	32.58	226	URC08683.1
DUF2612 domain-containing protein [Haemophilus phage Aaphi23]	Haemophilus phage Aaphi23	77	77	0.45	2e-16	37.27	193	NP_852777.1
hypothetical protein [Hafnia phage yong1]	Hafnia phage yong1	46.6	46.6	0.69	2e-05	24.43	190	QIQ67953.1
hypothetical protein [Klebsiella phage ST11-VIM1phi8.3]	Klebsiella phage ST11-VIM1phi8.3	48.9	48.9	0.51	6e-06	32.28	257	QBP07900.1
TPA: Protein of unknown function (DUF2612) [Myoviridae sp.]	Myoviridae sp.	176	176	0.86	1e-53	44.95	264	DAH57089.1
hypothetical protein [Myoviridae sp.]	Myoviridae sp.	104	104	0.94	2e-26	31.3	228	UOF76986.1
TPA: Protein of unknown function (DUF2612) [Myoviridae sp.]	Myoviridae sp.	96.3	96.3	0.7	2e-23	36.57	204	DAO38226.1
TPA: Protein of unknown function (DUF2612) [Myoviridae sp.]	Myoviridae sp.	90.5	90.5	0.69	3e-21	34.12	200	DAS24510.1
TPA: Protein of unknown function (DUF2612) [Myoviridae sp.]	Myoviridae sp.	90.5	90.5	0.69	4e-21	33.53	220	DAJ01931.1
TPA: Protein of unknown function (DUF2612) [Myoviridae sp.]	Myoviridae sp.	86.3	86.3	0.69	7e-20	32.94	190	DAI56060.1
TPA: Protein of unknown function (DUF2612) [Myoviridae sp.]	Myoviridae sp.	86.7	86.7	0.69	1e-19	34.3	211	DAY45578.1
TPA: Protein of unknown function (DUF2612) [Myoviridae sp.]	Myoviridae sp.	85.9	85.9	0.69	2e-19	34.3	211	DAN50171.1
TPA: Protein of unknown function (DUF2612) [Myoviridae sp.]	Myoviridae sp.	84	84	0.74	1e-18	33.33	222	DAM54933.1
TPA: Protein of unknown function (DUF2612) [Myoviridae sp.]	Myoviridae sp.	83.6	83.6	0.69	1e-18	34.3	211	DAV94385.1
TPA: Protein of unknown function (DUF2612) [Myoviridae sp.]	Myoviridae sp.	82.8	82.8	0.74	4e-18	32.79	222	DAL85964.1
TPA: Protein of unknown function (DUF2612) [Myoviridae sp.]	Myoviridae sp.	82	82	0.69	7e-18	33.33	222	DAI17690.1
TPA: Protein of unknown function (DUF2612) [Myoviridae sp.]	Myoviridae sp.	81.6	81.6	0.87	9e-18	31.82	223	DAK04103.1
TPA: Protein of unknown function (DUF2612) [Myoviridae sp.]	Myoviridae sp.	81.3	81.3	0.68	1e-17	31.14	220	DAH57619.1
TPA: Protein of unknown function (DUF2612) [Myoviridae sp.]	Myoviridae sp.	80.1	80.1	0.45	3e-17	37.27	219	DAW70878.1
TPA: Protein of unknown function (DUF2612) [Myoviridae sp.]	Myoviridae sp.	80.1	80.1	0.69	3e-17	32.35	221	DAG78648.1
TPA: Protein of unknown function (DUF2612) [Myoviridae sp.]	Myoviridae sp.	78.6	78.6	0.45	1e-16	37.27	219	DAO73971.1
TPA: Protein of unknown function (DUF2612) [Myoviridae sp.]	Myoviridae sp.	78.2	78.2	0.65	1e-16	34.16	221	DAK39200.1
TPA: Protein of unknown function (DUF2612) [Myoviridae sp.]	Myoviridae sp.	76.3	76.3	0.73	8e-16	28.09	223	DAN99507.1
TPA: Protein of unknown function (DUF2612) [Myoviridae sp.]	Myoviridae sp.	76.3	76.3	0.73	9e-16	28.09	223	DAR29133.1
TPA: Protein of unknown function (DUF2612) [Myoviridae sp.]	Myoviridae sp.	75.5	75.5	0.53	1e-15	36.64	191	DAO53987.1
TPA: Protein of unknown function (DUF2612) [Myoviridae sp.]	Myoviridae sp.	75.1	75.1	0.51	1e-15	32.62	191	DAK08781.1
TPA: Protein of unknown function (DUF2612) [Myoviridae sp.]	Myoviridae sp.	75.1	75.1	0.53	1e-15	36.64	191	DAE46381.1
TPA: Protein of unknown function (DUF2612) [Myoviridae sp.]	Myoviridae sp.	75.1	75.1	0.51	1e-15	32.62	191	DAP76545.1
TPA: Protein of unknown function (DUF2612) [Myoviridae sp.]	Myoviridae sp.	75.1	75.1	0.45	1e-15	37.27	191	DAN33691.1
TPA: Protein of unknown function (DUF2612) [Myoviridae sp.]	Myoviridae sp.	74.7	74.7	0.45	2e-15	37.27	191	DAI51744.1
TPA: Protein of unknown function (DUF2612) [Myoviridae sp.]	Myoviridae sp.	74.3	74.3	0.45	2e-15	35.45	191	DAW81231.1
TPA: Protein of unknown function (DUF2612) [Myoviridae sp.]	Myoviridae sp.	74.3	74.3	0.51	2e-15	32.62	191	DAS28585.1
TPA: Protein of unknown function (DUF2612) [Myoviridae sp.]	Myoviridae sp.	74.3	74.3	0.45	3e-15	37.27	191	DAY22340.1
TPA: Protein of unknown function (DUF2612) [Myoviridae sp.]	Myoviridae sp.	73.9	73.9	0.45	4e-15	36.36	191	DAQ14601.1
TPA: Protein of unknown function (DUF2612) [Myoviridae sp.]	Myoviridae sp.	74.3	74.3	0.7	4e-15	31.21	223	DAV86202.1
TPA: Protein of unknown function (DUF2612) [Myoviridae sp.]	Myoviridae sp.	73.9	73.9	0.45	4e-15	36.36	191	DAY29980.1
TPA: Protein of unknown function (DUF2612) [Myoviridae sp.]	Myoviridae sp.	73.6	73.6	0.45	5e-15	37.27	191	DAR11575.1
TPA: Protein of unknown function (DUF2612) [Myoviridae sp.]	Myoviridae sp.	73.6	73.6	0.45	5e-15	37.27	191	DAW79719.1
TPA: Protein of unknown function (DUF2612) [Myoviridae sp.]	Myoviridae sp.	73.6	73.6	0.45	5e-15	35.45	191	DAY66277.1
TPA: Protein of unknown function (DUF2612) [Myoviridae sp.]	Myoviridae sp.	73.2	73.2	0.45	7e-15	35.45	191	DAU22215.1
TPA: Protein of unknown function (DUF2612) [Myoviridae sp.]	Myoviridae sp.	72.8	72.8	0.53	8e-15	33.59	191	DAY10781.1
TPA: Protein of unknown function (DUF2612) [Myoviridae sp.]	Myoviridae sp.	72.8	72.8	0.45	8e-15	35.45	191	DAY41459.1
TPA: Protein of unknown function (DUF2612) [Myoviridae sp.]	Myoviridae sp.	72.8	72.8	0.45	9e-15	35.45	191	DAK93569.1
TPA: Protein of unknown function (DUF2612) [Myoviridae sp.]	Myoviridae sp.	72.8	72.8	0.45	1e-14	34.55	191	DAW07738.1
TPA: Protein of unknown function (DUF2612) [Myoviridae sp.]	Myoviridae sp.	72.4	72.4	0.51	1e-14	31.91	191	DAR50125.1
TPA: Protein of unknown function (DUF2612) [Myoviridae sp.]	Myoviridae sp.	72	72	0.45	2e-14	35.45	191	DAS37699.1
TPA: Protein of unknown function (DUF2612) [Myoviridae sp.]	Myoviridae sp.	72.4	72.4	0.7	2e-14	30.64	223	DAR82372.1
TPA: Protein of unknown function (DUF2612) [Myoviridae sp.]	Myoviridae sp.	72.4	72.4	0.69	3e-14	30.77	235	DAY67398.1
TPA: Protein of unknown function (DUF2612) [Myoviridae sp.]	Myoviridae sp.	71.2	71.2	0.56	4e-14	32.39	193	DAJ87471.1
TPA: Protein of unknown function (DUF2612) [Myoviridae sp.]	Myoviridae sp.	70.9	70.9	0.45	4e-14	36.36	191	DAM74057.1
TPA: Protein of unknown function (DUF2612) [Myoviridae sp.]	Myoviridae sp.	70.9	70.9	0.56	5e-14	32.39	193	DAI90032.1
TPA: Protein of unknown function (DUF2612) [Myoviridae sp.]	Myoviridae sp.	71.6	71.6	0.81	5e-14	30.15	228	DAL54553.1
TPA: Protein of unknown function (DUF2612) [Myoviridae sp.]	Myoviridae sp.	71.2	71.2	0.69	6e-14	30.59	228	DAL03233.1
TPA: Protein of unknown function (DUF2612) [Myoviridae sp.]	Myoviridae sp.	70.5	70.5	0.45	6e-14	34.55	191	DAS95348.1
TPA: Protein of unknown function (DUF2612) [Myoviridae sp.]	Myoviridae sp.	70.5	70.5	0.56	7e-14	31.69	191	DAN62351.1
TPA: Protein of unknown function (DUF2612) [Myoviridae sp.]	Myoviridae sp.	70.5	70.5	0.56	7e-14	32.39	191	DAS79988.1
TPA: Protein of unknown function (DUF2612) [Myoviridae sp.]	Myoviridae sp.	70.5	70.5	0.45	7e-14	36.36	191	DAW37303.1
TPA: Protein of unknown function (DUF2612) [Myoviridae sp.]	Myoviridae sp.	70.9	70.9	0.81	8e-14	30.15	228	DAG38492.1
TPA: Protein of unknown function (DUF2612) [Myoviridae sp.]	Myoviridae sp.	70.5	70.5	0.81	1e-13	29.15	228	DAY55903.1
TPA: Protein of unknown function (DUF2612) [Myoviridae sp.]	Myoviridae sp.	69.7	69.7	0.56	1e-13	32.39	193	DAT07540.1
TPA: Protein of unknown function (DUF2612) [Myoviridae sp.]	Myoviridae sp.	69.7	69.7	0.56	1e-13	31.69	191	DAN20033.1
TPA: Protein of unknown function (DUF2612) [Myoviridae sp.]	Myoviridae sp.	70.1	70.1	0.81	1e-13	29.65	228	DAX29394.1
TPA: Protein of unknown function (DUF2612) [Myoviridae sp.]	Myoviridae sp.	69.3	69.3	0.45	2e-13	35.45	191	DAJ78954.1
TPA: Protein of unknown function (DUF2612) [Myoviridae sp.]	Myoviridae sp.	70.1	70.1	0.69	2e-13	30	228	DAY82616.1
TPA: Protein of unknown function (DUF2612) [Myoviridae sp.]	Myoviridae sp.	69.3	69.3	0.48	2e-13	33.61	191	DAF35092.1
TPA: Protein of unknown function (DUF2612) [Myoviridae sp.]	Myoviridae sp.	69.7	69.7	0.7	2e-13	29.48	223	DAW04040.1
TPA: Protein of unknown function (DUF2612) [Myoviridae sp.]	Myoviridae sp.	69.3	69.3	0.69	3e-13	29.41	228	DAM98264.1
TPA: Protein of unknown function (DUF2612) [Myoviridae sp.]	Myoviridae sp.	68.6	68.6	0.66	3e-13	29.81	191	DAX64018.1
TPA: Protein of unknown function (DUF2612) [Myoviridae sp.]	Myoviridae sp.	68.6	68.6	0.45	3e-13	35.45	191	DAX49689.1
TPA: Protein of unknown function (DUF2612) [Myoviridae sp.]	Myoviridae sp.	68.6	68.6	0.45	4e-13	35.45	191	DAF02585.1
TPA: Protein of unknown function (DUF2612) [Myoviridae sp.]	Myoviridae sp.	68.6	68.6	0.45	4e-13	35.45	191	DAR18282.1
TPA: Protein of unknown function (DUF2612) [Myoviridae sp.]	Myoviridae sp.	68.6	68.6	0.45	4e-13	35.45	191	DAN57055.1
TPA: Protein of unknown function (DUF2612) [Myoviridae sp.]	Myoviridae sp.	68.6	68.6	0.45	4e-13	35.45	191	DAN67748.1
TPA: Protein of unknown function (DUF2612) [Myoviridae sp.]	Myoviridae sp.	68.9	68.9	0.69	4e-13	29.41	228	DAY47987.1
TPA: Protein of unknown function (DUF2612) [Myoviridae sp.]	Myoviridae sp.	68.2	68.2	0.45	4e-13	35.45	191	DAS14871.1
TPA: Protein of unknown function (DUF2612) [Myoviridae sp.]	Myoviridae sp.	68.6	68.6	0.69	7e-13	29.59	228	DAY54019.1
TPA: Protein of unknown function (DUF2612) [Myoviridae sp.]	Myoviridae sp.	68.2	68.2	0.81	7e-13	29.15	228	DAL24928.1
TPA: Protein of unknown function (DUF2612) [Myoviridae sp.]	Myoviridae sp.	68.2	68.2	0.69	7e-13	29.41	228	DAQ89427.1
TPA: Protein of unknown function (DUF2612) [Myoviridae sp.]	Myoviridae sp.	66.6	66.6	0.81	3e-12	28.64	228	DAV19914.1
TPA: Protein of unknown function (DUF2612) [Myoviridae sp.]	Myoviridae sp.	66.2	66.2	0.69	4e-12	28.82	228	DAV30089.1
TPA: Protein of unknown function (DUF2612) [Myoviridae sp.]	Myoviridae sp.	65.5	65.5	0.45	4e-12	32.73	191	DAP91165.1
TPA: Protein of unknown function (DUF2612) [Myoviridae sp.]	Myoviridae sp.	65.5	65.5	0.66	5e-12	27.95	191	DAR99340.1
TPA: Protein of unknown function (DUF2612) [Myoviridae sp.]	Myoviridae sp.	65.9	65.9	0.69	6e-12	29.41	228	DAP78630.1
TPA: Protein of unknown function (DUF2612) [Myoviridae sp.]	Myoviridae sp.	65.1	65.1	0.73	1e-11	27.07	236	DAV73172.1
TPA: Protein of unknown function (DUF2612) [Myoviridae sp.]	Myoviridae sp.	64.3	64.3	0.69	2e-11	28.82	228	DAU89062.1
TPA: Protein of unknown function (DUF2612) [Myoviridae sp.]	Myoviridae sp.	63.9	63.9	0.69	2e-11	28.99	228	DAL83895.1
TPA: Protein of unknown function (DUF2612) [Myoviridae sp.]	Myoviridae sp.	63.5	63.5	0.69	3e-11	28.99	228	DAH87866.1
TPA: Protein of unknown function (DUF2612) [Myoviridae sp.]	Myoviridae sp.	63.2	63.2	0.69	5e-11	28.4	228	DAE82804.1
TPA: Protein of unknown function (DUF2612) [Myoviridae sp.]	Myoviridae sp.	63.2	63.2	0.88	5e-11	26.79	230	DAQ98713.1
TPA: Protein of unknown function (DUF2612) [Myoviridae sp.]	Myoviridae sp.	63.2	63.2	0.73	9e-11	29.61	280	DAL74864.1
hypothetical protein [Myoviridae sp.]	Myoviridae sp.	62	62	0.86	1e-10	29.38	210	QHJ78553.1
TPA: Protein of unknown function (DUF2612) [Myoviridae sp.]	Myoviridae sp.	62	62	0.69	1e-10	30.29	221	DAG08292.1
TPA: Protein of unknown function (DUF2612) [Myoviridae sp.]	Myoviridae sp.	61.6	61.6	0.82	2e-10	27.5	228	DAR02741.1
TPA: Protein of unknown function (DUF2612) [Myoviridae sp.]	Myoviridae sp.	61.2	61.2	0.69	2e-10	28.24	228	DAK65048.1
TPA: Protein of unknown function (DUF2612) [Myoviridae sp.]	Myoviridae sp.	61.2	61.2	0.69	3e-10	28.24	228	DAI77982.1
TPA: Protein of unknown function (DUF2612) [Myoviridae sp.]	Myoviridae sp.	60.1	60.1	0.36	7e-10	40.45	229	DAI48413.1
hypothetical protein [Myoviridae sp.]	Myoviridae sp.	59.3	59.3	0.86	9e-10	29.38	210	QHJ83935.1
TPA: Protein of unknown function (DUF2612) [Myoviridae sp.]	Myoviridae sp.	58.5	58.5	0.71	2e-09	28.19	218	DAR26165.1
hypothetical protein [Myoviridae sp.]	Myoviridae sp.	57.8	57.8	0.58	4e-09	29.37	237	QHJ80452.1
TPA: Protein of unknown function (DUF2612) [Myoviridae sp.]	Myoviridae sp.	57.4	57.4	0.49	4e-09	32.79	215	DAR64012.1
TPA: Protein of unknown function (DUF2612) [Myoviridae sp.]	Myoviridae sp.	57.4	57.4	0.77	4e-09	26.84	213	DAN87492.1
TPA: Protein of unknown function (DUF2612) [Myoviridae sp.]	Myoviridae sp.	57.8	57.8	0.58	5e-09	28.67	239	DAI72775.1
TPA: Protein of unknown function (DUF2612) [Myoviridae sp.]	Myoviridae sp.	56.6	56.6	0.71	9e-09	28.19	218	DAO43665.1
TPA: Protein of unknown function (DUF2612) [Myoviridae sp.]	Myoviridae sp.	56.6	56.6	0.71	1e-08	28.19	218	DAP54405.1
TPA: Protein of unknown function (DUF2612) [Myoviridae sp.]	Myoviridae sp.	55.8	55.8	0.58	2e-08	27.27	237	DAE76723.1
TPA: Protein of unknown function (DUF2612) [Myoviridae sp.]	Myoviridae sp.	55.8	55.8	0.67	2e-08	28.22	236	DAL09625.1
TPA: Protein of unknown function (DUF2612) [Myoviridae sp.]	Myoviridae sp.	55.5	55.5	0.7	3e-08	27.75	213	DAF75168.1
TPA: Protein of unknown function (DUF2612) [Myoviridae sp.]	Myoviridae sp.	55.1	55.1	0.58	3e-08	28.67	237	DAE41602.1
TPA: Protein of unknown function (DUF2612) [Myoviridae sp.]	Myoviridae sp.	54.7	54.7	0.49	5e-08	31.97	215	DAU89780.1
TPA: Protein of unknown function (DUF2612) [Myoviridae sp.]	Myoviridae sp.	54.3	54.3	0.58	7e-08	27.27	237	DAK85290.1
TPA: Protein of unknown function (DUF2612) [Myoviridae sp.]	Myoviridae sp.	53.9	53.9	0.57	9e-08	28.87	223	DAL67989.1
TPA: Protein of unknown function (DUF2612) [Myoviridae sp.]	Myoviridae sp.	54.3	54.3	0.63	1e-07	25.16	357	DAW22802.1
TPA: Protein of unknown function (DUF2612) [Myoviridae sp.]	Myoviridae sp.	53.1	53.1	0.63	2e-07	27.1	227	DAJ69499.1
TPA: Protein of unknown function (DUF2612) [Myoviridae sp.]	Myoviridae sp.	52	52	0.67	4e-07	27.44	218	DAE46984.1
TPA: Protein of unknown function (DUF2612) [Myoviridae sp.]	Myoviridae sp.	51.6	51.6	0.55	6e-07	30.94	238	DAT90127.1
TPA: Protein of unknown function (DUF2612) [Myoviridae sp.]	Myoviridae sp.	51.6	51.6	0.55	6e-07	30.94	238	DAE81105.1
TPA: Protein of unknown function (DUF2612) [Myoviridae sp.]	Myoviridae sp.	51.2	51.2	0.59	7e-07	26.39	213	DAF75983.1
TPA: Protein of unknown function (DUF2612) [Myoviridae sp.]	Myoviridae sp.	51.2	51.2	0.55	7e-07	30.94	238	DAY46242.1
TPA: Protein of unknown function (DUF2612) [Myoviridae sp.]	Myoviridae sp.	50.8	50.8	0.52	9e-07	31.82	226	DAV76702.1
TPA: Protein of unknown function (DUF2612) [Myoviridae sp.]	Myoviridae sp.	50.8	50.8	0.52	1e-06	31.82	226	DAQ52941.1
TPA: Protein of unknown function (DUF2612) [Myoviridae sp.]	Myoviridae sp.	50.1	50.1	0.61	2e-06	26.67	213	DAK03894.1
TPA: Protein of unknown function (DUF2612) [Myoviridae sp.]	Myoviridae sp.	50.1	50.1	0.51	2e-06	29.69	226	DAL18058.1
TPA: Protein of unknown function (DUF2612) [Myoviridae sp.]	Myoviridae sp.	49.7	49.7	0.52	2e-06	32.58	226	DAQ93702.1
TPA: Protein of unknown function (DUF2612) [Myoviridae sp.]	Myoviridae sp.	49.3	49.3	0.59	3e-06	26.39	213	DAL15809.1
TPA: Protein of unknown function (DUF2612) [Myoviridae sp.]	Myoviridae sp.	49.7	49.7	0.51	4e-06	32.28	257	DAK91031.1
TPA: Protein of unknown function (DUF2612) [Myoviridae sp.]	Myoviridae sp.	48.9	48.9	0.51	4e-06	30.95	226	DAL09335.1
TPA: Protein of unknown function (DUF2612) [Myoviridae sp.]	Myoviridae sp.	48.9	48.9	0.68	4e-06	27.54	221	DAE45737.1
TPA: Protein of unknown function (DUF2612) [Myoviridae sp.]	Myoviridae sp.	49.3	49.3	0.56	5e-06	28.99	285	DAY78821.1
TPA: Protein of unknown function (DUF2612) [Myoviridae sp.]	Myoviridae sp.	48.5	48.5	0.67	7e-06	26.06	218	DAL22070.1
TPA: Protein of unknown function (DUF2612) [Myoviridae sp.]	Myoviridae sp.	48.1	48.1	0.55	8e-06	31.88	226	DAV71365.1
TPA: Protein of unknown function (DUF2612) [Myoviridae sp.]	Myoviridae sp.	48.5	48.5	0.73	1e-05	26.26	332	DAE73047.1
TPA: Protein of unknown function (DUF2612) [Myoviridae sp.]	Myoviridae sp.	48.1	48.1	0.51	1e-05	33.85	226	DAO58733.1
TPA: Protein of unknown function (DUF2612) [Myoviridae sp.]	Myoviridae sp.	48.1	48.1	0.65	1e-05	27.5	258	DAV37074.1
TPA: Protein of unknown function (DUF2612) [Myoviridae sp.]	Myoviridae sp.	48.1	48.1	0.65	1e-05	27.5	258	DAJ73817.1
TPA: Protein of unknown function (DUF2612) [Myoviridae sp.]	Myoviridae sp.	47.8	47.8	0.65	1e-05	27.5	258	DAI78886.1
TPA: Protein of unknown function (DUF2612) [Myoviridae sp.]	Myoviridae sp.	47.8	47.8	0.52	1e-05	33.33	226	DAF67765.1
TPA: Protein of unknown function (DUF2612) [Myoviridae sp.]	Myoviridae sp.	47.8	47.8	0.52	1e-05	33.33	226	DAR51821.1
TPA: Protein of unknown function (DUF2612) [Myoviridae sp.]	Myoviridae sp.	47.4	47.4	0.52	1e-05	33.33	226	DAI92522.1
TPA: Protein of unknown function (DUF2612) [Myoviridae sp.]	Myoviridae sp.	47.8	47.8	0.51	1e-05	32.28	257	DAI71202.1
TPA: Protein of unknown function (DUF2612) [Myoviridae sp.]	Myoviridae sp.	47.4	47.4	0.52	1e-05	33.33	226	DAL28014.1
TPA: Protein of unknown function (DUF2612) [Myoviridae sp.]	Myoviridae sp.	47.8	47.8	0.65	1e-05	27.5	258	DAY60804.1
TPA: Protein of unknown function (DUF2612) [Myoviridae sp.]	Myoviridae sp.	47.4	47.4	0.56	2e-05	28.26	285	DAN84083.1
TPA: Protein of unknown function (DUF2612) [Myoviridae sp.]	Myoviridae sp.	47	47	0.59	2e-05	27.59	218	DAI76055.1
TPA: Protein of unknown function (DUF2612) [Myoviridae sp.]	Myoviridae sp.	47	47	0.52	2e-05	33.33	226	DAU13199.1
TPA: Protein of unknown function (DUF2612) [Myoviridae sp.]	Myoviridae sp.	47.4	47.4	0.81	2e-05	22.5	335	DAJ66213.1
TPA: Protein of unknown function (DUF2612) [Myoviridae sp.]	Myoviridae sp.	47.4	47.4	0.73	2e-05	25.7	332	DAV55233.1
TPA: Protein of unknown function (DUF2612) [Myoviridae sp.]	Myoviridae sp.	45.8	45.8	0.62	4e-05	26.49	195	DAM76103.1
TPA: Protein of unknown function (DUF2612) [Myoviridae sp.]	Myoviridae sp.	45.8	45.8	0.51	5e-05	33.85	229	DAM87285.1
TPA: Protein of unknown function (DUF2612) [Myoviridae sp.]	Myoviridae sp.	45.4	45.4	0.52	7e-05	32.58	226	DAY59615.1
TPA: Protein of unknown function (DUF2612) [Myoviridae sp.]	Myoviridae sp.	45.4	45.4	0.65	8e-05	27.5	257	DAI83307.1
TPA: Protein of unknown function (DUF2612) [Myoviridae sp.]	Myoviridae sp.	44.7	44.7	0.57	0.0001	27.34	218	DAI72343.1
TPA: Protein of unknown function (DUF2612) [Myoviridae sp.]	Myoviridae sp.	43.9	43.9	0.6	0.0002	25.17	189	DAI46871.1
TPA: Protein of unknown function (DUF2612) [Myoviridae sp.]	Myoviridae sp.	44.3	44.3	0.52	0.0002	33.58	226	DAV19528.1
TPA: Protein of unknown function (DUF2612) [Myoviridae sp.]	Myoviridae sp.	43.9	43.9	0.52	0.0002	31.82	226	DAI86444.1
TPA: Protein of unknown function (DUF2612) [Myoviridae sp.]	Myoviridae sp.	43.9	43.9	0.52	0.0002	33.58	226	DAM19895.1
TPA: Protein of unknown function (DUF2612) [Myoviridae sp.]	Myoviridae sp.	43.9	43.9	0.59	0.0003	23.29	393	DAQ81618.1
TPA: Protein of unknown function (DUF2612) [Myoviridae sp.]	Myoviridae sp.	42.7	42.7	0.57	0.0005	23.94	189	DAP50299.1
TPA: Protein of unknown function (DUF2612) [Myoviridae sp.]	Myoviridae sp.	42.7	42.7	0.52	0.0006	32.84	226	DAO31931.1
TPA: Protein of unknown function (DUF2612) [Myoviridae sp.]	Myoviridae sp.	43.1	43.1	0.58	0.0006	24.48	268	DAN99379.1
TPA: Protein of unknown function (DUF2612) [Myoviridae sp.]	Myoviridae sp.	42.4	42.4	0.28	0.0006	37.68	189	DAN60106.1
TPA: Protein of unknown function (DUF2612) [Myoviridae sp.]	Myoviridae sp.	42.4	42.4	0.63	0.001	25.32	262	DAT85006.1
TPA: Protein of unknown function (DUF2612) [Myoviridae sp. ct9dX1]	Myoviridae sp. ct9dX1	72.8	72.8	0.86	2e-14	30.05	228	DAF63002.1
TPA: Protein of unknown function (DUF2612) [Myoviridae sp. ctbwh6]	Myoviridae sp. ctbwh6	68.6	68.6	0.69	5e-13	30	227	DAD69539.1
TPA: Protein of unknown function (DUF2612) [Myoviridae sp. ctKZW4]	Myoviridae sp. ctKZW4	73.9	73.9	0.45	3e-15	35.45	190	DAD91857.1
protein of unknown function DUF2612 [Myoviridae sp. ctThM1]	Myoviridae sp. ctThM1	172	172	0.94	2e-52	42.31	264	QGH72571.1
TPA: Protein of unknown function DUF2612 [Myoviridae sp. ctVDo27]	Myoviridae sp. ctVDo27	65.5	65.5	0.45	5e-12	32.73	191	DAD69385.1
TPA: Protein of unknown function (DUF2612) [Myoviridae sp. ctVKV3]	Myoviridae sp. ctVKV3	74.3	74.3	0.45	3e-15	37.27	191	DAF48081.1
structural protein [Pantoea phage vB_PagM_AAM22]	Pantoea phage vB_PagM_AAM22	60.1	60.1	0.59	6e-10	28.08	216	QDH45624.1
baseplate J protein [Phage vB_KsaM-C1]	Phage vB_KsaM-C1	58.5	58.5	0.62	2e-09	28.76	234	UTC25962.1
TPA: Protein of unknown function (DUF2612) [Podoviridae sp.]	Podoviridae sp.	86.7	86.7	0.69	4e-20	32.94	220	DAI09554.1
TPA: Protein of unknown function (DUF2612) [Podoviridae sp.]	Podoviridae sp.	42	42	0.67	0.0003	24.24	192	DAU58647.1
TPA: Protein of unknown function (DUF2612) [Podoviridae sp. ct3k57]	Podoviridae sp. ct3k57	47.8	47.8	0.52	4e-06	33.33	226	DAE12473.1
TPA: Protein of unknown function (DUF2612) [Podoviridae sp. ctIlt3]	Podoviridae sp. ctIlt3	47	47	0.51	8e-06	31.2	226	DAF91288.1
tail fiber like protein [Proteus phage vB_PmiP_RS51pmB]	Proteus phage vB_PmiP_RS51pmB	52	52	0.51	3e-07	28.23	199	QDH85510.1
hypothetical protein [Pseudomonas phage Kremar]	Pseudomonas phage Kremar	315	315	0.99	8e-109	66.8	244	UOL48499.1
hypothetical protein PHB09_056 [Pseudomonas phage PHB09]	Pseudomonas phage PHB09	308	308	0.99	1e-105	66.8	244	UAV84552.1
putative tail component [Pseudomonas phage phiK7A1]	Pseudomonas phage phiK7A1	296	296	0.99	5e-101	64.2	246	QNR53875.1
putative structural component [Pseudomonas phage POR1]	Pseudomonas phage POR1	53.1	53.1	0.55	1e-07	26.87	203	ALH46227.1
hypothetical protein uav_093 [Pseudomonas phage UAVern]	Pseudomonas phage UAVern	312	312	1	1e-107	65.84	243	QYW06624.1
hypothetical protein CNR37_00172 [Pseudomonas phage ventosus]	Pseudomonas phage ventosus	324	324	1	2e-112	65.02	243	ATW58379.1
Tail protein [Psychrobacter phage D'Alembert]	Psychrobacter phage D'Alembert	70.9	70.9	0.42	1e-13	38.1	242	CAH1193290.1
hypothetical protein PSYG_00068 [Psychrobacter phage pOW20-A]	Psychrobacter phage pOW20-A	74.7	74.7	0.97	5e-15	26.75	248	YP_007673379.1
TPA: Protein of unknown function (DUF2612) [Siphoviridae sp.]	Siphoviridae sp.	82.8	82.8	0.87	6e-18	32.44	223	DAX54367.1
TPA: Protein of unknown function (DUF2612) [Siphoviridae sp.]	Siphoviridae sp.	82	82	0.87	1e-17	31.82	223	DAK26301.1
TPA: Protein of unknown function (DUF2612) [Siphoviridae sp.]	Siphoviridae sp.	82	82	0.87	2e-17	31.82	223	DAX33069.1
TPA: Protein of unknown function (DUF2612) [Siphoviridae sp.]	Siphoviridae sp.	81.6	81.6	0.87	2e-17	31.82	223	DAU57512.1
TPA: Protein of unknown function (DUF2612) [Siphoviridae sp.]	Siphoviridae sp.	73.2	73.2	0.7	3e-14	28.25	223	DAI77817.1
TPA: Protein of unknown function (DUF2612) [Siphoviridae sp.]	Siphoviridae sp.	71.6	71.6	0.45	5e-14	36.36	191	DAI43882.1
TPA: Protein of unknown function (DUF2612) [Siphoviridae sp.]	Siphoviridae sp.	72	72	0.7	7e-14	30.64	223	DAO16399.1
TPA: Protein of unknown function (DUF2612) [Siphoviridae sp.]	Siphoviridae sp.	70.9	70.9	0.7	2e-13	27.68	223	DAZ09311.1
TPA: Protein of unknown function (DUF2612) [Siphoviridae sp.]	Siphoviridae sp.	69.7	69.7	0.56	2e-13	31.69	191	DAO75646.1
TPA: Protein of unknown function (DUF2612) [Siphoviridae sp.]	Siphoviridae sp.	70.1	70.1	0.68	3e-13	31.21	223	DAT21509.1
TPA: Protein of unknown function (DUF2612) [Siphoviridae sp.]	Siphoviridae sp.	69.3	69.3	0.62	7e-13	31.61	223	DAR91404.1
TPA: Protein of unknown function (DUF2612) [Siphoviridae sp.]	Siphoviridae sp.	68.9	68.9	0.68	9e-13	31.21	223	DAX86128.1
TPA: Protein of unknown function (DUF2612) [Siphoviridae sp.]	Siphoviridae sp.	58.9	58.9	0.75	2e-09	25.14	188	DAF74072.1
TPA: Protein of unknown function (DUF2612) [Siphoviridae sp.]	Siphoviridae sp.	56.6	56.6	0.71	2e-08	28.19	218	DAO72973.1
TPA: Protein of unknown function (DUF2612) [Siphoviridae sp.]	Siphoviridae sp.	56.6	56.6	0.71	2e-08	28.19	218	DAN66152.1
TPA: Protein of unknown function (DUF2612) [Siphoviridae sp.]	Siphoviridae sp.	55.5	55.5	0.7	6e-08	27.75	213	DAF69893.1
TPA: Protein of unknown function (DUF2612) [Siphoviridae sp.]	Siphoviridae sp.	54.7	54.7	0.8	6e-08	25.64	190	DAK52269.1
TPA: Protein of unknown function (DUF2612) [Siphoviridae sp.]	Siphoviridae sp.	55.1	55.1	0.67	9e-08	28.22	227	DAQ79688.1
TPA: Protein of unknown function (DUF2612) [Siphoviridae sp.]	Siphoviridae sp.	54.7	54.7	0.67	1e-07	28.22	260	DAF29872.1
TPA: Protein of unknown function (DUF2612) [Siphoviridae sp.]	Siphoviridae sp.	52.4	52.4	0.52	7e-07	32.59	226	DAE77789.1
TPA: Protein of unknown function (DUF2612) [Siphoviridae sp.]	Siphoviridae sp.	48.1	48.1	0.65	3e-05	27.5	258	DAZ13854.1
TPA: Protein of unknown function (DUF2612) [Siphoviridae sp.]	Siphoviridae sp.	48.1	48.1	0.73	3e-05	26.26	332	DAR79731.1
TPA: Protein of unknown function (DUF2612) [Siphoviridae sp.]	Siphoviridae sp.	47.8	47.8	0.6	3e-05	24	225	DAY89262.1
TPA: Protein of unknown function (DUF2612) [Siphoviridae sp.]	Siphoviridae sp.	47	47	0.53	5e-05	28.79	223	DAG77413.1
TPA: Protein of unknown function (DUF2612) [Siphoviridae sp.]	Siphoviridae sp.	43.5	43.5	0.83	0.0005	24.76	190	DAH26703.1
TPA: Protein of unknown function (DUF2612) [Siphoviridae sp.]	Siphoviridae sp.	43.5	43.5	0.57	0.0007	23.02	224	DAH65604.1
protein of unknown function DUF2612 [Vibrio phage 1.007.O._10N.261.55.F9]	Vibrio phage 1.007.O._10N.261.55.F9	49.7	49.7	0.58	2e-06	26.57	213	AUR81522.1
protein of unknown function DUF2612 [Vibrio phage 1.029.O._10N.261.55.A7]	Vibrio phage 1.029.O._10N.261.55.A7	42.7	42.7	0.54	0.0005	28.15	213	AUR82874.1
protein of unknown function DUF2612 [Vibrio phage 1.105.O._10N.286.49.B4]	Vibrio phage 1.105.O._10N.286.49.B4	49.3	49.3	0.58	3e-06	26.57	213	AUR87899.1
coil containing protein [Vibrio phage 1.106.O._10N.286.51.F7]	Vibrio phage 1.106.O._10N.286.51.F7	48.9	48.9	0.58	4e-06	26.57	213	AUR87977.1
protein of unknown function DUF2612 [Vibrio phage 1.149.O._10N.286.55.A12]	Vibrio phage 1.149.O._10N.286.55.A12	49.7	49.7	0.58	2e-06	26.57	213	AUR90710.1
protein of unknown function DUF2612 [Vibrio phage 1.154.O._10N.222.52.B12]	Vibrio phage 1.154.O._10N.222.52.B12	55.8	55.8	0.92	2e-08	24.89	242	AUR91039.1
protein of unknown function DUF2612 [Vibrio phage 1.173.O._10N.261.55.A11]	Vibrio phage 1.173.O._10N.261.55.A11	49.7	49.7	0.58	2e-06	26.57	213	AUR92537.1
protein of unknown function DUF2612 [Vibrio phage 1.186.O._10N.286.49.E3]	Vibrio phage 1.186.O._10N.286.49.E3	47	47	0.44	2e-05	30.56	213	AUR93291.1
protein of unknown function DUF2612 [Vibrio phage 1.243.O._10N.261.54.B5]	Vibrio phage 1.243.O._10N.261.54.B5	50.1	50.1	0.58	2e-06	26.57	213	AUR97678.1
protein of unknown function DUF2612 [Vibrio phage 1.248.O._10N.261.54.F1]	Vibrio phage 1.248.O._10N.261.54.F1	48.9	48.9	0.56	5e-06	26.09	213	AUR98271.1
protein of unknown function DUF2612 [Vibrio phage 1.278.O._10N.286.54.E8]	Vibrio phage 1.278.O._10N.286.54.E8	49.7	49.7	0.58	2e-06	26.57	213	AUS00796.1
protein of unknown function DUF2612 [Vibrio phage 115E34-1]	Vibrio phage 115E34-1	51.2	51.2	0.54	6e-07	26.32	213	CAH9012894.1
protein of unknown function DUF2612 [Vibrio phage 120E34-1]	Vibrio phage 120E34-1	50.8	50.8	0.56	7e-07	26.09	213	CAH9016659.1
protein of unknown function DUF2612 [Vibrio phage 191E37-1]	Vibrio phage 191E37-1	47	47	0.43	2e-05	31.13	213	CAH9012861.1
hypothetical protein MYOV072v1_p0076 [Vibrio phage 207E29.1]	Vibrio phage 207E29.1	48.1	48.1	0.56	7e-06	26.09	213	QZI90323.1
protein of unknown function DUF2612 [Vibrio phage 217E38-1]	Vibrio phage 217E38-1	52.8	52.8	0.58	1e-07	24.48	213	CAH9016881.1
protein of unknown function DUF2612 [Vibrio phage 455E52-1]	Vibrio phage 455E52-1	49.7	49.7	0.55	2e-06	24.26	213	CAH9013859.1
protein of unknown function DUF2612 [Vibrio phage 466E53-1]	Vibrio phage 466E53-1	52.8	52.8	0.58	2e-07	25.17	213	CAH9015939.1
protein of unknown function DUF2612 [Vibrio phage 511E55-1]	Vibrio phage 511E55-1	51.6	51.6	0.56	5e-07	27.54	213	CAH9016083.1
hypothetical protein Athena1_0060 [Vibrio phage Athena1]	Vibrio phage Athena1	50.8	50.8	0.92	1e-06	23.61	242	AUG84881.1
hypothetical protein MYOV024v1_p0078 [Vibrio phage PS34B.2]	Vibrio phage PS34B.2	50.8	50.8	0.58	1e-06	26.57	213	QZI91003.1
hypothetical protein [Vibrio phage RYC]	Vibrio phage RYC	48.5	48.5	0.28	1e-05	37.14	280	BAV80952.1
baseplate wedge protein [Vibrio phage vB_VhaM_VH-8]	Vibrio phage vB_VhaM_VH-8	77.8	77.8	0.59	3e-16	32.65	241	QGH73825.1
hypothetical protein X1_70 [Yersinia phage vB_Yen_X1]	Yersinia phage vB_Yen_X1	60.8	60.8	0.72	3e-10	28.65	221	QGH71330.1
hypothetical protein vBYenM12_76 [Yersinia phage vB_YenM_12]	Yersinia phage vB_YenM_12	60.5	60.5	0.72	4e-10	28.65	221	QKN86327.1
